# Supplementary material for: COBRAme: A computational framework for genome-scale models of metabolism and gene expression
Source: PLoS Comput Biol. 2018 Jul 5;14(7):e1006302. doi: 10.1371/journal.pcbi.1006302 (PMC6049947; doi:10.1371/journal.pcbi.1006302)
Supplement: S5 File — Summary of the information contained in all ProcessData types used in the ME-model. Descriptions of what each ProcessData class represents can be found in Tables 1 and 2. (XLSX) [file pcbi.1006302.s005.xlsx]

## Sheet: README
S5 File. The ProcessData in iJL1678b-ME.
Each sheet corresponds to the COBRAme ProcessData type shown in the sheet name. The attributes and information contained in each ProcessData instance is presented.
For the more about the ProcessData types refer to Table 1 and the online documentation (https://cobrame.readthedocs.io).

## Sheet: StoichiometricData
id	_model	_parent_reactions	_stoichiometry	subreactions	lower_bound	upper_bound	data_type
12DGR120tipp	iJL1678b-ME	{'12DGR120tipp_FWD_CPLX_dummy'}	{'12dgr120_p': -1.0, '12dgr120_c': 1.0}	{}	0.0	1000.0	StoichiometricData
12DGR140tipp	iJL1678b-ME	{'12DGR140tipp_FWD_CPLX_dummy'}	{'12dgr140_c': 1.0, '12dgr140_p': -1.0}	{}	0.0	1000.0	StoichiometricData
12DGR141tipp	iJL1678b-ME	{'12DGR141tipp_FWD_CPLX_dummy'}	{'12dgr141_c': 1.0, '12dgr141_p': -1.0}	{}	0.0	1000.0	StoichiometricData
12DGR160tipp	iJL1678b-ME	{'12DGR160tipp_FWD_CPLX_dummy'}	{'12dgr160_p': -1.0, '12dgr160_c': 1.0}	{}	0.0	1000.0	StoichiometricData
12DGR161tipp	iJL1678b-ME	{'12DGR161tipp_FWD_CPLX_dummy'}	{'12dgr161_p': -1.0, '12dgr161_c': 1.0}	{}	0.0	1000.0	StoichiometricData
12DGR180tipp	iJL1678b-ME	{'12DGR180tipp_FWD_CPLX_dummy'}	{'12dgr180_c': 1.0, '12dgr180_p': -1.0}	{}	0.0	1000.0	StoichiometricData
12DGR181tipp	iJL1678b-ME	{'12DGR181tipp_FWD_CPLX_dummy'}	{'12dgr181_c': 1.0, '12dgr181_p': -1.0}	{}	0.0	1000.0	StoichiometricData
12PPDRtex	iJL1678b-ME	{'12PPDRtex_FWD_G6700-MONOMER', '12PPDRtex_FWD_CPLX0-7533', '12PPDRtex_REV_CPLX0-7533', '12PPDRtex_REV_CPLX0-7534', '12PPDRtex_REV_CPLX0-7530', '12PPDRtex_FWD_CPLX0-7534', '12PPDRtex_FWD_CPLX0-7530', '12PPDRtex_REV_G6700-MONOMER'}	{'12ppd__R_e': -1.0, '12ppd__R_p': 1.0}	{}	-1000.0	1000.0	StoichiometricData
12PPDRtpp	iJL1678b-ME	{'12PPDRtpp_REV_CPLX_dummy', '12PPDRtpp_FWD_CPLX_dummy'}	{'12ppd__R_c': 1.0, '12ppd__R_p': -1.0}	{}	-1000.0	1000.0	StoichiometricData
12PPDStex	iJL1678b-ME	{'12PPDStex_FWD_G6700-MONOMER', '12PPDStex_REV_G6700-MONOMER', '12PPDStex_FWD_CPLX0-7533', '12PPDStex_REV_CPLX0-7530', '12PPDStex_FWD_CPLX0-7530', '12PPDStex_REV_CPLX0-7534', '12PPDStex_REV_CPLX0-7533', '12PPDStex_FWD_CPLX0-7534'}	{'12ppd__S_e': -1.0, '12ppd__S_p': 1.0}	{}	-1000.0	1000.0	StoichiometricData
12PPDStpp	iJL1678b-ME	{'12PPDStpp_REV_CPLX_dummy', '12PPDStpp_FWD_CPLX_dummy'}	{'12ppd__S_c': 1.0, '12ppd__S_p': -1.0}	{}	-1000.0	1000.0	StoichiometricData
14GLUCANabcpp	iJL1678b-ME	{'14GLUCANabcpp_FWD_ABC-16-CPLX'}	{'14glucan_p': -1.0, 'h2o_c': -1.0, 'atp_c': -1.0, '14glucan_c': 1.0, 'h_c': 1.0, 'adp_c': 1.0, 'pi_c': 1.0}	{}	0.0	1000.0	StoichiometricData
14GLUCANtexi	iJL1678b-ME	{'14GLUCANtexi_FWD_CPLX0-7655'}	{'14glucan_p': 1.0, '14glucan_e': -1.0}	{}	0.0	1000.0	StoichiometricData
23CAMPtex	iJL1678b-ME	{'23CAMPtex_FWD_CPLX0-7534', '23CAMPtex_FWD_CPLX0-7533', '23CAMPtex_FWD_G6700-MONOMER', '23CAMPtex_REV_G6700-MONOMER', '23CAMPtex_REV_CPLX0-7534', '23CAMPtex_FWD_CPLX0-7530', '23CAMPtex_REV_CPLX0-7533', '23CAMPtex_REV_CPLX0-7530'}	{'23camp_e': -1.0, '23camp_p': 1.0}	{}	-1000.0	1000.0	StoichiometricData
23CCMPtex	iJL1678b-ME	{'23CCMPtex_FWD_CPLX0-7530', '23CCMPtex_REV_G6700-MONOMER', '23CCMPtex_REV_CPLX0-7530', '23CCMPtex_REV_CPLX0-7533', '23CCMPtex_FWD_CPLX0-7533', '23CCMPtex_FWD_CPLX0-7534', '23CCMPtex_FWD_G6700-MONOMER', '23CCMPtex_REV_CPLX0-7534'}	{'23ccmp_e': -1.0, '23ccmp_p': 1.0}	{}	-1000.0	1000.0	StoichiometricData
23CGMPtex	iJL1678b-ME	{'23CGMPtex_FWD_CPLX0-7533', '23CGMPtex_REV_CPLX0-7530', '23CGMPtex_FWD_CPLX0-7530', '23CGMPtex_FWD_CPLX0-7534', '23CGMPtex_REV_G6700-MONOMER', '23CGMPtex_FWD_G6700-MONOMER', '23CGMPtex_REV_CPLX0-7533', '23CGMPtex_REV_CPLX0-7534'}	{'23cgmp_p': 1.0, '23cgmp_e': -1.0}	{}	-1000.0	1000.0	StoichiometricData
23CUMPtex	iJL1678b-ME	{'23CUMPtex_REV_CPLX0-7533', '23CUMPtex_FWD_CPLX0-7530', '23CUMPtex_REV_G6700-MONOMER', '23CUMPtex_REV_CPLX0-7534', '23CUMPtex_FWD_CPLX0-7533', '23CUMPtex_FWD_G6700-MONOMER', '23CUMPtex_REV_CPLX0-7530', '23CUMPtex_FWD_CPLX0-7534'}	{'23cump_p': 1.0, '23cump_e': -1.0}	{}	-1000.0	1000.0	StoichiometricData
23DAPPAt2pp	iJL1678b-ME	{'23DAPPAt2pp_FWD_CPLX_dummy'}	{'h_p': -1.0, 'h_c': 1.0, '23dappa_c': 1.0, '23dappa_p': -1.0}	{}	0.0	1000.0	StoichiometricData
23DAPPAtex	iJL1678b-ME	{'23DAPPAtex_FWD_CPLX0-7530', '23DAPPAtex_FWD_CPLX0-7533', '23DAPPAtex_REV_CPLX0-7533', '23DAPPAtex_REV_CPLX0-7530', '23DAPPAtex_FWD_CPLX0-7534', '23DAPPAtex_REV_G6700-MONOMER', '23DAPPAtex_REV_CPLX0-7534', '23DAPPAtex_FWD_G6700-MONOMER'}	{'23dappa_e': -1.0, '23dappa_p': 1.0}	{}	-1000.0	1000.0	StoichiometricData
23PDE2pp	iJL1678b-ME	{'23PDE2pp_FWD_CPDB-MONOMER'}	{'h2o_p': -1.0, '23cump_p': -1.0, '3ump_p': 1.0, 'h_p': 1.0}	{}	0.0	1000.0	StoichiometricData
23PDE4pp	iJL1678b-ME	{'23PDE4pp_FWD_CPDB-MONOMER'}	{'h2o_p': -1.0, '3cmp_p': 1.0, '23ccmp_p': -1.0, 'h_p': 1.0}	{}	0.0	1000.0	StoichiometricData
23PDE7pp	iJL1678b-ME	{'23PDE7pp_FWD_CPDB-MONOMER'}	{'3amp_p': 1.0, 'h2o_p': -1.0, 'h_p': 1.0, '23camp_p': -1.0}	{}	0.0	1000.0	StoichiometricData
23PDE9pp	iJL1678b-ME	{'23PDE9pp_FWD_CPDB-MONOMER'}	{'h2o_p': -1.0, 'h_p': 1.0, '3gmp_p': 1.0, '23cgmp_p': -1.0}	{}	0.0	1000.0	StoichiometricData
26DAHtex	iJL1678b-ME	{'26DAHtex_REV_CPLX0-7533', '26DAHtex_FWD_G6700-MONOMER', '26DAHtex_REV_CPLX0-7530', '26DAHtex_FWD_CPLX0-7534', '26DAHtex_FWD_CPLX0-7533', '26DAHtex_FWD_CPLX0-7530', '26DAHtex_REV_G6700-MONOMER', '26DAHtex_REV_CPLX0-7534'}	{'26dap__M_e': -1.0, '26dap__M_p': 1.0}	{}	-1000.0	1000.0	StoichiometricData
2AGPA120tipp	iJL1678b-ME	{'2AGPA120tipp_FWD_EG12455-MONOMER'}	{'2ddecg3p_c': 1.0, '2ddecg3p_p': -1.0}	{}	0.0	1000.0	StoichiometricData
2AGPA140tipp	iJL1678b-ME	{'2AGPA140tipp_FWD_EG12455-MONOMER'}	{'2tdecg3p_c': 1.0, '2tdecg3p_p': -1.0}	{}	0.0	1000.0	StoichiometricData
2AGPA141tipp	iJL1678b-ME	{'2AGPA141tipp_FWD_EG12455-MONOMER'}	{'2tdec7eg3p_p': -1.0, '2tdec7eg3p_c': 1.0}	{}	0.0	1000.0	StoichiometricData
2AGPA160tipp	iJL1678b-ME	{'2AGPA160tipp_FWD_EG12455-MONOMER'}	{'2hdecg3p_c': 1.0, '2hdecg3p_p': -1.0}	{}	0.0	1000.0	StoichiometricData
2AGPA161tipp	iJL1678b-ME	{'2AGPA161tipp_FWD_EG12455-MONOMER'}	{'2hdec9eg3p_c': 1.0, '2hdec9eg3p_p': -1.0}	{}	0.0	1000.0	StoichiometricData
2AGPA180tipp	iJL1678b-ME	{'2AGPA180tipp_FWD_EG12455-MONOMER'}	{'2odecg3p_p': -1.0, '2odecg3p_c': 1.0}	{}	0.0	1000.0	StoichiometricData
2AGPA181tipp	iJL1678b-ME	{'2AGPA181tipp_FWD_EG12455-MONOMER'}	{'2odec11eg3p_p': -1.0, '2odec11eg3p_c': 1.0}	{}	0.0	1000.0	StoichiometricData
2AGPE120tipp	iJL1678b-ME	{'2AGPE120tipp_FWD_EG12455-MONOMER'}	{'2agpe120_p': -1.0, '2agpe120_c': 1.0}	{}	0.0	1000.0	StoichiometricData
2AGPE140tipp	iJL1678b-ME	{'2AGPE140tipp_FWD_EG12455-MONOMER'}	{'2agpe140_c': 1.0, '2agpe140_p': -1.0}	{}	0.0	1000.0	StoichiometricData
2AGPE141tipp	iJL1678b-ME	{'2AGPE141tipp_FWD_EG12455-MONOMER'}	{'2agpe141_c': 1.0, '2agpe141_p': -1.0}	{}	0.0	1000.0	StoichiometricData
2AGPE160tipp	iJL1678b-ME	{'2AGPE160tipp_FWD_EG12455-MONOMER'}	{'2agpe160_p': -1.0, '2agpe160_c': 1.0}	{}	0.0	1000.0	StoichiometricData
2AGPE161tipp	iJL1678b-ME	{'2AGPE161tipp_FWD_EG12455-MONOMER'}	{'2agpe161_p': -1.0, '2agpe161_c': 1.0}	{}	0.0	1000.0	StoichiometricData
2AGPE180tipp	iJL1678b-ME	{'2AGPE180tipp_FWD_EG12455-MONOMER'}	{'2agpe180_c': 1.0, '2agpe180_p': -1.0}	{}	0.0	1000.0	StoichiometricData
2AGPE181tipp	iJL1678b-ME	{'2AGPE181tipp_FWD_EG12455-MONOMER'}	{'2agpe181_c': 1.0, '2agpe181_p': -1.0}	{}	0.0	1000.0	StoichiometricData
2AGPEAT120	iJL1678b-ME	{'2AGPEAT120_FWD_AAS-MONOMER_mod_mg2'}	{'pe120_c': 1.0, 'atp_c': -1.0, 'ddca_c': -1.0, '2agpe120_c': -1.0, 'amp_c': 1.0, 'ppi_c': 1.0}	{}	0.0	1000.0	StoichiometricData
2AGPEAT140	iJL1678b-ME	{'2AGPEAT140_FWD_AAS-MONOMER_mod_mg2'}	{'atp_c': -1.0, 'pe140_c': 1.0, 'ppi_c': 1.0, '2agpe140_c': -1.0, 'amp_c': 1.0, 'ttdca_c': -1.0}	{}	0.0	1000.0	StoichiometricData
2AGPEAT141	iJL1678b-ME	{'2AGPEAT141_FWD_AAS-MONOMER_mod_mg2'}	{'atp_c': -1.0, 'ppi_c': 1.0, '2agpe141_c': -1.0, 'ttdcea_c': -1.0, 'pe141_c': 1.0, 'amp_c': 1.0}	{}	0.0	1000.0	StoichiometricData
2AGPEAT160	iJL1678b-ME	{'2AGPEAT160_FWD_AAS-MONOMER_mod_mg2'}	{'atp_c': -1.0, '2agpe160_c': -1.0, 'ppi_c': 1.0, 'amp_c': 1.0, 'hdca_c': -1.0, 'pe160_c': 1.0}	{}	0.0	1000.0	StoichiometricData
2AGPEAT161	iJL1678b-ME	{'2AGPEAT161_FWD_AAS-MONOMER_mod_mg2'}	{'atp_c': -1.0, 'ppi_c': 1.0, '2agpe161_c': -1.0, 'hdcea_c': -1.0, 'pe161_c': 1.0, 'amp_c': 1.0}	{}	0.0	1000.0	StoichiometricData
2AGPEAT180	iJL1678b-ME	{'2AGPEAT180_FWD_AAS-MONOMER_mod_mg2'}	{'pe180_c': 1.0, 'atp_c': -1.0, 'ppi_c': 1.0, 'amp_c': 1.0, 'ocdca_c': -1.0, '2agpe180_c': -1.0}	{}	0.0	1000.0	StoichiometricData
2AGPEAT181	iJL1678b-ME	{'2AGPEAT181_FWD_AAS-MONOMER_mod_mg2'}	{'ocdcea_c': -1.0, 'atp_c': -1.0, '2agpe181_c': -1.0, 'ppi_c': 1.0, 'amp_c': 1.0, 'pe181_c': 1.0}	{}	0.0	1000.0	StoichiometricData
2AGPG120tipp	iJL1678b-ME	{'2AGPG120tipp_FWD_EG12455-MONOMER'}	{'2agpg120_c': 1.0, '2agpg120_p': -1.0}	{}	0.0	1000.0	StoichiometricData
2AGPG140tipp	iJL1678b-ME	{'2AGPG140tipp_FWD_EG12455-MONOMER'}	{'2agpg140_p': -1.0, '2agpg140_c': 1.0}	{}	0.0	1000.0	StoichiometricData
2AGPG141tipp	iJL1678b-ME	{'2AGPG141tipp_FWD_EG12455-MONOMER'}	{'2agpg141_p': -1.0, '2agpg141_c': 1.0}	{}	0.0	1000.0	StoichiometricData
2AGPG160tipp	iJL1678b-ME	{'2AGPG160tipp_FWD_EG12455-MONOMER'}	{'2agpg160_c': 1.0, '2agpg160_p': -1.0}	{}	0.0	1000.0	StoichiometricData
2AGPG161tipp	iJL1678b-ME	{'2AGPG161tipp_FWD_EG12455-MONOMER'}	{'2agpg161_c': 1.0, '2agpg161_p': -1.0}	{}	0.0	1000.0	StoichiometricData
2AGPG180tipp	iJL1678b-ME	{'2AGPG180tipp_FWD_EG12455-MONOMER'}	{'2agpg180_p': -1.0, '2agpg180_c': 1.0}	{}	0.0	1000.0	StoichiometricData
2AGPG181tipp	iJL1678b-ME	{'2AGPG181tipp_FWD_EG12455-MONOMER'}	{'2agpg181_p': -1.0, '2agpg181_c': 1.0}	{}	0.0	1000.0	StoichiometricData
2AGPGAT120	iJL1678b-ME	{'2AGPGAT120_FWD_AAS-MONOMER_mod_mg2'}	{'atp_c': -1.0, 'ddca_c': -1.0, 'ppi_c': 1.0, 'amp_c': 1.0, 'pg120_c': 1.0, '2agpg120_c': -1.0}	{}	0.0	1000.0	StoichiometricData
2AGPGAT140	iJL1678b-ME	{'2AGPGAT140_FWD_AAS-MONOMER_mod_mg2'}	{'atp_c': -1.0, 'ppi_c': 1.0, 'pg140_c': 1.0, 'amp_c': 1.0, '2agpg140_c': -1.0, 'ttdca_c': -1.0}	{}	0.0	1000.0	StoichiometricData
2AGPGAT141	iJL1678b-ME	{'2AGPGAT141_FWD_AAS-MONOMER_mod_mg2'}	{'2agpg141_c': -1.0, 'atp_c': -1.0, 'pg141_c': 1.0, 'ppi_c': 1.0, 'amp_c': 1.0, 'ttdcea_c': -1.0}	{}	0.0	1000.0	StoichiometricData
2AGPGAT160	iJL1678b-ME	{'2AGPGAT160_FWD_AAS-MONOMER_mod_mg2'}	{'2agpg160_c': -1.0, 'atp_c': -1.0, 'ppi_c': 1.0, 'amp_c': 1.0, 'pg160_c': 1.0, 'hdca_c': -1.0}	{}	0.0	1000.0	StoichiometricData
2AGPGAT161	iJL1678b-ME	{'2AGPGAT161_FWD_AAS-MONOMER_mod_mg2'}	{'atp_c': -1.0, '2agpg161_c': -1.0, 'ppi_c': 1.0, 'hdcea_c': -1.0, 'pg161_c': 1.0, 'amp_c': 1.0}	{}	0.0	1000.0	StoichiometricData
2AGPGAT180	iJL1678b-ME	{'2AGPGAT180_FWD_AAS-MONOMER_mod_mg2'}	{'pg180_c': 1.0, 'atp_c': -1.0, 'ppi_c': 1.0, 'amp_c': 1.0, 'ocdca_c': -1.0, '2agpg180_c': -1.0}	{}	0.0	1000.0	StoichiometricData
2AGPGAT181	iJL1678b-ME	{'2AGPGAT181_FWD_AAS-MONOMER_mod_mg2'}	{'ocdcea_c': -1.0, 'atp_c': -1.0, '2agpg181_c': -1.0, 'ppi_c': 1.0, 'amp_c': 1.0, 'pg181_c': 1.0}	{}	0.0	1000.0	StoichiometricData
2DGULRGx	iJL1678b-ME	{'2DGULRGx_FWD_CPLX0-235'}	{'glcn_c': 1.0, 'nadh_c': -1.0, 'h_c': -1.0, 'nad_c': 1.0, '2dhguln_c': -1.0}	{}	0.0	1000.0	StoichiometricData
2DGULRGy	iJL1678b-ME	{'2DGULRGy_FWD_CPLX0-235'}	{'glcn_c': 1.0, 'nadp_c': 1.0, 'nadph_c': -1.0, 'h_c': -1.0, '2dhguln_c': -1.0}	{}	0.0	1000.0	StoichiometricData
2DGULRx	iJL1678b-ME	{'2DGULRx_FWD_CPLX0-235'}	{'idon__L_c': 1.0, 'nadh_c': -1.0, 'h_c': -1.0, 'nad_c': 1.0, '2dhguln_c': -1.0}	{}	0.0	1000.0	StoichiometricData
2DGULRy	iJL1678b-ME	{'2DGULRy_FWD_CPLX0-235'}	{'idon__L_c': 1.0, 'nadp_c': 1.0, 'nadph_c': -1.0, 'h_c': -1.0, '2dhguln_c': -1.0}	{}	0.0	1000.0	StoichiometricData
2MAHMP	iJL1678b-ME	{'2MAHMP_FWD_G6580-MONOMER', '2MAHMP_FWD_G6246-MONOMER'}	{'4ampm_c': 1.0, 'pi_c': 1.0, 'h_c': 1.0, 'h2o_c': -1.0, '2mahmp_c': -1.0}	{}	0.0	1000.0	StoichiometricData
34dhpactex	iJL1678b-ME	{'34dhpactex_REV_G6700-MONOMER', '34dhpactex_FWD_G6700-MONOMER', '34dhpactex_REV_CPLX0-7534', '34dhpactex_REV_CPLX0-7530', '34dhpactex_FWD_CPLX0-7534', '34dhpactex_REV_CPLX0-7533', '34dhpactex_FWD_CPLX0-7530', '34dhpactex_FWD_CPLX0-7533'}	{'34dhpac_p': 1.0, '34dhpac_e': -1.0}	{}	-1000.0	1000.0	StoichiometricData
3AMACHYD	iJL1678b-ME	{'3AMACHYD_FWD_G6520-MONOMER'}	{'3amac_c': -1.0, 'h2o_c': -1.0, 'nh4_c': 1.0, 'msa_c': 1.0, 'h_c': -1.0}	{}	0.0	1000.0	StoichiometricData
3AMPtex	iJL1678b-ME	{'3AMPtex_REV_CPLX0-7534', '3AMPtex_FWD_CPLX0-7530', '3AMPtex_REV_CPLX0-7533', '3AMPtex_REV_G6700-MONOMER', '3AMPtex_FWD_CPLX0-7533', '3AMPtex_REV_CPLX0-7530', '3AMPtex_FWD_G6700-MONOMER', '3AMPtex_FWD_CPLX0-7534'}	{'3amp_p': 1.0, '3amp_e': -1.0}	{}	-1000.0	1000.0	StoichiometricData
3CMPtex	iJL1678b-ME	{'3CMPtex_FWD_CPLX0-7533', '3CMPtex_REV_CPLX0-7530', '3CMPtex_REV_CPLX0-7534', '3CMPtex_FWD_CPLX0-7530', '3CMPtex_FWD_CPLX0-7534', '3CMPtex_REV_G6700-MONOMER', '3CMPtex_REV_CPLX0-7533', '3CMPtex_FWD_G6700-MONOMER'}	{'3cmp_p': 1.0, '3cmp_e': -1.0}	{}	-1000.0	1000.0	StoichiometricData
3GMPtex	iJL1678b-ME	{'3GMPtex_REV_G6700-MONOMER', '3GMPtex_REV_CPLX0-7533', '3GMPtex_REV_CPLX0-7530', '3GMPtex_REV_CPLX0-7534', '3GMPtex_FWD_CPLX0-7534', '3GMPtex_FWD_CPLX0-7530', '3GMPtex_FWD_G6700-MONOMER', '3GMPtex_FWD_CPLX0-7533'}	{'3gmp_e': -1.0, '3gmp_p': 1.0}	{}	-1000.0	1000.0	StoichiometricData
3HCINNMH	iJL1678b-ME	{'3HCINNMH_FWD_MHPHYDROXY-MONOMER'}	{'o2_c': -1.0, 'h2o_c': 1.0, 'dhcinnm_c': 1.0, 'h_c': -1.0, 'nad_c': 1.0, 'nadh_c': -1.0, '3hcinnm_c': -1.0}	{}	0.0	1000.0	StoichiometricData
3HPPPNH	iJL1678b-ME	{'3HPPPNH_FWD_MHPHYDROXY-MONOMER'}	{'o2_c': -1.0, 'h2o_c': 1.0, '3hpppn_c': -1.0, 'h_c': -1.0, 'nad_c': 1.0, 'dhpppn_c': 1.0, 'nadh_c': -1.0}	{}	0.0	1000.0	StoichiometricData
3HPPtex	iJL1678b-ME	{'3HPPtex_REV_G6700-MONOMER', '3HPPtex_FWD_G6700-MONOMER', '3HPPtex_FWD_CPLX0-7533', '3HPPtex_FWD_CPLX0-7530', '3HPPtex_REV_CPLX0-7530', '3HPPtex_REV_CPLX0-7534', '3HPPtex_FWD_CPLX0-7534', '3HPPtex_REV_CPLX0-7533'}	{'3hpp_p': 1.0, '3hpp_e': -1.0}	{}	-1000.0	1000.0	StoichiometricData
3HPPtpp	iJL1678b-ME	{'3HPPtpp_FWD_CPLX_dummy'}	{'3hpp_c': -1.0, '3hpp_p': 1.0, 'h_c': -1.0, 'h_p': 1.0}	{}	0.0	1000.0	StoichiometricData
3KGK	iJL1678b-ME	{'3KGK_FWD_LYXK-CPLX'}	{'3dhgulnp_c': 1.0, '3dhguln_c': -1.0, 'h_c': 1.0, 'atp_c': -1.0, 'adp_c': 1.0}	{}	0.0	1000.0	StoichiometricData
3NTD2pp	iJL1678b-ME	{'3NTD2pp_FWD_CPDB-MONOMER'}	{'pi_p': 1.0, 'h2o_p': -1.0, 'uri_p': 1.0, '3ump_p': -1.0}	{}	0.0	1000.0	StoichiometricData
3NTD4pp	iJL1678b-ME	{'3NTD4pp_FWD_CPDB-MONOMER'}	{'pi_p': 1.0, 'h2o_p': -1.0, '3cmp_p': -1.0, 'cytd_p': 1.0}	{}	0.0	1000.0	StoichiometricData
3NTD7pp	iJL1678b-ME	{'3NTD7pp_FWD_CPDB-MONOMER'}	{'pi_p': 1.0, 'h2o_p': -1.0, '3amp_p': -1.0, 'adn_p': 1.0}	{}	0.0	1000.0	StoichiometricData
3NTD9pp	iJL1678b-ME	{'3NTD9pp_FWD_CPDB-MONOMER'}	{'pi_p': 1.0, 'h2o_p': -1.0, 'gsn_p': 1.0, '3gmp_p': -1.0}	{}	0.0	1000.0	StoichiometricData
3OXCOAT	iJL1678b-ME	{'3OXCOAT_FWD_G6718-MONOMER'}	{'succoa_c': 1.0, 'coa_c': -1.0, 'oxadpcoa_c': -1.0, 'accoa_c': 1.0}	{}	0.0	1000.0	StoichiometricData
3PEPTabcpp	iJL1678b-ME	{'3PEPTabcpp_FWD_CPLX0-3970'}	{'h2o_c': -1.0, 'LalaDgluMdap_p': -1.0, 'atp_c': -1.0, 'adp_c': 1.0, 'h_c': 1.0, 'LalaDgluMdap_c': 1.0, 'pi_c': 1.0}	{}	0.0	1000.0	StoichiometricData
3PEPTtex	iJL1678b-ME	{'3PEPTtex_FWD_CPLX0-7530', '3PEPTtex_FWD_CPLX0-7533', '3PEPTtex_REV_CPLX0-7534', '3PEPTtex_REV_CPLX0-7533', '3PEPTtex_REV_CPLX0-7530', '3PEPTtex_FWD_CPLX0-7534', '3PEPTtex_FWD_G6700-MONOMER', '3PEPTtex_REV_G6700-MONOMER'}	{'LalaDgluMdap_e': -1.0, 'LalaDgluMdap_p': 1.0}	{}	-1000.0	1000.0	StoichiometricData
3UMPtex	iJL1678b-ME	{'3UMPtex_REV_CPLX0-7533', '3UMPtex_REV_CPLX0-7534', '3UMPtex_FWD_CPLX0-7534', '3UMPtex_FWD_CPLX0-7533', '3UMPtex_FWD_G6700-MONOMER', '3UMPtex_REV_CPLX0-7530', '3UMPtex_REV_G6700-MONOMER', '3UMPtex_FWD_CPLX0-7530'}	{'3ump_e': -1.0, '3ump_p': 1.0}	{}	-1000.0	1000.0	StoichiometricData
42A12BOOXpp	iJL1678b-ME	{'42A12BOOXpp_FWD_AMINEOXID-CPLX'}	{'h2o2_p': 1.0, '34dhpac_p': 1.0, 'nh4_p': 1.0, 'h2o_p': -1.0, 'o2_p': -1.0, 'dopa_p': -1.0}	{}	0.0	1000.0	StoichiometricData
4HOXPACDtex	iJL1678b-ME	{'4HOXPACDtex_FWD_G6700-MONOMER', '4HOXPACDtex_REV_CPLX0-7534', '4HOXPACDtex_REV_CPLX0-7533', '4HOXPACDtex_FWD_CPLX0-7530', '4HOXPACDtex_FWD_CPLX0-7534', '4HOXPACDtex_FWD_CPLX0-7533', '4HOXPACDtex_REV_G6700-MONOMER', '4HOXPACDtex_REV_CPLX0-7530'}	{'4hoxpacd_p': 1.0, '4hoxpacd_e': -1.0}	{}	-1000.0	1000.0	StoichiometricData
4HTHRS	iJL1678b-ME	{'4HTHRS_FWD_THRESYN-MONOMER_mod_pydx5p'}	{'phthr_c': -1.0, 'h2o_c': -1.0, 'pi_c': 1.0, '4hthr_c': 1.0}	{}	0.0	1000.0	StoichiometricData
4PCP	iJL1678b-ME	{'4PCP_FWD_G6621-MONOMER'}	{'h2o_c': -1.0, 'ala__D_c': 1.0, 'LalaDgluMdapDala_c': -1.0, 'LalaDgluMdap_c': 1.0}	{}	0.0	1000.0	StoichiometricData
4PCPpp	iJL1678b-ME	{'4PCPpp_FWD_CPLX_dummy'}	{'h2o_p': -1.0, 'ala__D_p': 1.0, 'LalaDgluMdap_p': 1.0, 'LalaDgluMdapDala_p': -1.0}	{}	0.0	1000.0	StoichiometricData
4PEPTabcpp	iJL1678b-ME	{'4PEPTabcpp_FWD_ABC-22-CPLX'}	{'h2o_c': -1.0, 'atp_c': -1.0, 'LalaDgluMdapDala_c': 1.0, 'LalaDgluMdapDala_p': -1.0, 'h_c': 1.0, 'adp_c': 1.0, 'pi_c': 1.0}	{}	0.0	1000.0	StoichiometricData
4PEPTtex	iJL1678b-ME	{'4PEPTtex_FWD_G6700-MONOMER', '4PEPTtex_FWD_CPLX0-7533', '4PEPTtex_REV_G6700-MONOMER', '4PEPTtex_REV_CPLX0-7530', '4PEPTtex_REV_CPLX0-7534', '4PEPTtex_FWD_CPLX0-7530', '4PEPTtex_REV_CPLX0-7533', '4PEPTtex_FWD_CPLX0-7534'}	{'LalaDgluMdapDala_p': 1.0, 'LalaDgluMdapDala_e': -1.0}	{}	-1000.0	1000.0	StoichiometricData
5DGLCNR	iJL1678b-ME	{'5DGLCNR_REV_GLUCONREDUCT-MONOMER', '5DGLCNR_FWD_GLUCONREDUCT-MONOMER'}	{'nadph_c': -1.0, 'glcn_c': 1.0, '5dglcn_c': -1.0, 'nadp_c': 1.0, 'h_c': -1.0}	{}	-1000.0	1000.0	StoichiometricData
5DGLCNt2rpp	iJL1678b-ME	{'5DGLCNt2rpp_FWD_YJGT-MONOMER', '5DGLCNt2rpp_REV_YJGT-MONOMER'}	{'5dglcn_p': -1.0, '5dglcn_c': 1.0, 'h_c': 1.0, 'h_p': -1.0}	{}	-1000.0	1000.0	StoichiometricData
5DGLCNtex	iJL1678b-ME	{'5DGLCNtex_REV_CPLX0-7534', '5DGLCNtex_FWD_CPLX0-7534', '5DGLCNtex_FWD_G6700-MONOMER', '5DGLCNtex_FWD_CPLX0-7530', '5DGLCNtex_REV_CPLX0-7530', '5DGLCNtex_REV_CPLX0-7533', '5DGLCNtex_REV_G6700-MONOMER', '5DGLCNtex_FWD_CPLX0-7533'}	{'5dglcn_p': 1.0, '5dglcn_e': -1.0}	{}	-1000.0	1000.0	StoichiometricData
5DOAN	iJL1678b-ME	{'5DOAN_FWD_CPLX0-1541'}	{'dad__5_c': -1.0, 'h2o_c': -1.0, 'ade_c': 1.0, '5drib_c': 1.0}	{}	0.0	1000.0	StoichiometricData
5MTRtex	iJL1678b-ME	{'5MTRtex_FWD_CPLX0-7533', '5MTRtex_REV_CPLX0-7534', '5MTRtex_REV_G6700-MONOMER', '5MTRtex_REV_CPLX0-7533', '5MTRtex_REV_CPLX0-7530', '5MTRtex_FWD_G6700-MONOMER', '5MTRtex_FWD_CPLX0-7530', '5MTRtex_FWD_CPLX0-7534'}	{'5mtr_e': -1.0, '5mtr_p': 1.0}	{}	-1000.0	1000.0	StoichiometricData
5MTRtpp	iJL1678b-ME	{'5MTRtpp_FWD_CPLX_dummy'}	{'5mtr_c': -1.0, 'h_c': -1.0, 'h_p': 1.0, '5mtr_p': 1.0}	{}	0.0	1000.0	StoichiometricData
A5PISO	iJL1678b-ME	{'A5PISO_FWD_CPLX0-3929', 'A5PISO_REV_CPLX0-1262', 'A5PISO_FWD_CPLX0-1262', 'A5PISO_REV_CPLX0-3929'}	{'ara5p_c': 1.0, 'ru5p__D_c': -1.0}	{}	-1000.0	1000.0	StoichiometricData
AACTOOR	iJL1678b-ME	{'AACTOOR_FWD_CPLX_dummy'}	{'o2_c': -1.0, 'h2o_c': -1.0, 'aact_c': -1.0, 'h2o2_c': 1.0, 'mthgxl_c': 1.0, 'nh4_c': 1.0}	{}	0.0	1000.0	StoichiometricData
AADDGT	iJL1678b-ME	{'AADDGT_FWD_G7800-MONOMER'}	{'unagamuf_c': 1.0, 'unagamu_c': -1.0, 'dtdp_c': 1.0, 'h_c': 1.0, 'dtdp4aaddg_c': -1.0}	{}	0.0	1000.0	StoichiometricData
AAMYL	iJL1678b-ME	{'AAMYL_FWD_ALPHA-AMYL-CYTO-MONOMER'}	{'14glucan_c': -1.0, 'malthx_c': 1.0}	{}	0.0	1000.0	StoichiometricData
AAMYLpp	iJL1678b-ME	{'AAMYLpp_FWD_ALPHA-AMYL-PERI-MONOMER_mod_ca2'}	{'14glucan_p': -1.0, 'malthx_p': 1.0}	{}	0.0	1000.0	StoichiometricData
AB6PGH	iJL1678b-ME	{'AB6PGH_FWD_G495-MONOMER'}	{'h2o_c': -1.0, 'g6p_c': 1.0, 'hqn_c': 1.0, 'arbt6p_c': -1.0}	{}	0.0	1000.0	StoichiometricData
ABTA	iJL1678b-ME	{'ABTA_FWD_G6646-MONOMER_mod_pydx5p', 'ABTA_FWD_GABATRANSAM-CPLX_mod_pydx5p'}	{'akg_c': -1.0, 'glu__L_c': 1.0, 'sucsal_c': 1.0, '4abut_c': -1.0}	{}	0.0	1000.0	StoichiometricData
ABUTD	iJL1678b-ME	{'ABUTD_FWD_CPLX0-3641'}	{'h2o_c': -1.0, '4abutn_c': -1.0, '4abut_c': 1.0, 'h_c': 2.0, 'nad_c': -1.0, 'nadh_c': 1.0}	{}	0.0	1000.0	StoichiometricData
ABUTt2pp	iJL1678b-ME	{'ABUTt2pp_FWD_GABP-MONOMER'}	{'4abut_p': -1.0, 'h_c': 1.0, 'h_p': -1.0, '4abut_c': 1.0}	{}	0.0	1000.0	StoichiometricData
ABUTtex	iJL1678b-ME	{'ABUTtex_REV_CPLX0-7533', 'ABUTtex_REV_CPLX0-7530', 'ABUTtex_REV_CPLX0-7534', 'ABUTtex_FWD_CPLX0-7533', 'ABUTtex_FWD_CPLX0-7530', 'ABUTtex_REV_G6700-MONOMER', 'ABUTtex_FWD_G6700-MONOMER', 'ABUTtex_FWD_CPLX0-7534'}	{'4abut_e': -1.0, '4abut_p': 1.0}	{}	-1000.0	1000.0	StoichiometricData
ACACCT	iJL1678b-ME	{'ACACCT_FWD_ACETOACETYL-COA-TRANSFER-CPLX'}	{'aacoa_c': 1.0, 'acac_c': -1.0, 'ac_c': 1.0, 'accoa_c': -1.0}	{}	0.0	1000.0	StoichiometricData
ACACT1r	iJL1678b-ME	{'ACACT1r_FWD_FADA-CPLX', 'ACACT1r_REV_CPLX0-1667', 'ACACT1r_FWD_ACETYL-COA-ACETYLTRANSFER-CPLX', 'ACACT1r_REV_FADA-CPLX', 'ACACT1r_FWD_CPLX0-1667', 'ACACT1r_REV_ACETYL-COA-ACETYLTRANSFER-CPLX'}	{'aacoa_c': 1.0, 'coa_c': 1.0, 'accoa_c': -2.0}	{}	-1000.0	1000.0	StoichiometricData
ACACT2r	iJL1678b-ME	{'ACACT2r_REV_CPLX0-1667', 'ACACT2r_FWD_CPLX0-1667', 'ACACT2r_REV_FADA-CPLX', 'ACACT2r_FWD_FADA-CPLX'}	{'btcoa_c': -1.0, 'coa_c': 1.0, 'accoa_c': -1.0, '3ohcoa_c': 1.0}	{}	-1000.0	1000.0	StoichiometricData
ACACT3r	iJL1678b-ME	{'ACACT3r_FWD_CPLX0-1667', 'ACACT3r_REV_CPLX0-1667', 'ACACT3r_REV_FADA-CPLX', 'ACACT3r_FWD_FADA-CPLX'}	{'coa_c': 1.0, 'hxcoa_c': -1.0, '3oocoa_c': 1.0, 'accoa_c': -1.0}	{}	-1000.0	1000.0	StoichiometricData
ACACT4r	iJL1678b-ME	{'ACACT4r_FWD_CPLX0-1667', 'ACACT4r_REV_FADA-CPLX', 'ACACT4r_FWD_FADA-CPLX', 'ACACT4r_REV_CPLX0-1667'}	{'coa_c': 1.0, '3odcoa_c': 1.0, 'occoa_c': -1.0, 'accoa_c': -1.0}	{}	-1000.0	1000.0	StoichiometricData
ACACT5r	iJL1678b-ME	{'ACACT5r_FWD_CPLX0-1667', 'ACACT5r_FWD_FADA-CPLX', 'ACACT5r_REV_FADA-CPLX', 'ACACT5r_REV_CPLX0-1667'}	{'3oddcoa_c': 1.0, 'coa_c': 1.0, 'dcacoa_c': -1.0, 'accoa_c': -1.0}	{}	-1000.0	1000.0	StoichiometricData
ACACT6r	iJL1678b-ME	{'ACACT6r_FWD_FADA-CPLX', 'ACACT6r_FWD_CPLX0-1667', 'ACACT6r_REV_CPLX0-1667', 'ACACT6r_REV_FADA-CPLX'}	{'ddcacoa_c': -1.0, '3otdcoa_c': 1.0, 'coa_c': 1.0, 'accoa_c': -1.0}	{}	-1000.0	1000.0	StoichiometricData
ACACT7r	iJL1678b-ME	{'ACACT7r_FWD_CPLX0-1667', 'ACACT7r_REV_CPLX0-1667', 'ACACT7r_REV_FADA-CPLX', 'ACACT7r_FWD_FADA-CPLX'}	{'coa_c': 1.0, '3ohdcoa_c': 1.0, 'tdcoa_c': -1.0, 'accoa_c': -1.0}	{}	-1000.0	1000.0	StoichiometricData
ACACT8r	iJL1678b-ME	{'ACACT8r_REV_FADA-CPLX', 'ACACT8r_FWD_CPLX0-1667', 'ACACT8r_REV_CPLX0-1667', 'ACACT8r_FWD_FADA-CPLX'}	{'pmtcoa_c': 1.0, '3oodcoa_c': -1.0, 'coa_c': -1.0, 'accoa_c': 1.0}	{}	-1000.0	1000.0	StoichiometricData
ACACt2pp	iJL1678b-ME	{'ACACt2pp_REV_EG11671-MONOMER', 'ACACt2pp_FWD_EG11671-MONOMER'}	{'acac_c': 1.0, 'acac_p': -1.0, 'h_c': 1.0, 'h_p': -1.0}	{}	-1000.0	1000.0	StoichiometricData
ACACtex	iJL1678b-ME	{'ACACtex_FWD_G6700-MONOMER', 'ACACtex_FWD_CPLX0-7530', 'ACACtex_FWD_CPLX0-7533', 'ACACtex_REV_CPLX0-7534', 'ACACtex_REV_CPLX0-7533', 'ACACtex_REV_G6700-MONOMER', 'ACACtex_FWD_CPLX0-7534', 'ACACtex_REV_CPLX0-7530'}	{'acac_p': 1.0, 'acac_e': -1.0}	{}	-1000.0	1000.0	StoichiometricData
ACALD	iJL1678b-ME	{'ACALD_REV_ADHE-CPLX_mod_fe2', 'ACALD_FWD_MHPF-MONOMER', 'ACALD_FWD_ADHE-CPLX_mod_fe2', 'ACALD_REV_MHPF-MONOMER'}	{'accoa_c': 1.0, 'acald_c': -1.0, 'coa_c': -1.0, 'h_c': 1.0, 'nad_c': -1.0, 'nadh_c': 1.0}	{}	-1000.0	1000.0	StoichiometricData
ACALDtex	iJL1678b-ME	{'ACALDtex_FWD_G6700-MONOMER', 'ACALDtex_REV_CPLX0-7534', 'ACALDtex_FWD_CPLX0-7534', 'ACALDtex_FWD_CPLX0-7533', 'ACALDtex_FWD_CPLX0-7530', 'ACALDtex_REV_CPLX0-7530', 'ACALDtex_REV_G6700-MONOMER', 'ACALDtex_REV_CPLX0-7533'}	{'acald_p': 1.0, 'acald_e': -1.0}	{}	-1000.0	1000.0	StoichiometricData
ACALDtpp	iJL1678b-ME	{'ACALDtpp_FWD_SPONT', 'ACALDtpp_REV_SPONT'}	{'acald_c': 1.0, 'acald_p': -1.0}	{}	-1000.0	1000.0	StoichiometricData
ACANTHAT	iJL1678b-ME	{'ACANTHAT_FWD_CPLX0-236'}	{'anth_c': -1.0, 'coa_c': 1.0, 'accoa_c': -1.0, 'acanth_c': 1.0}	{}	0.0	1000.0	StoichiometricData
ACBIPGT	iJL1678b-ME	{'ACBIPGT_FWD_COBU-CPLX'}	{'adocbip_c': -1.0, 'ppi_c': 1.0, 'gtp_c': -1.0, 'h_c': -1.0, 'agdpcbi_c': 1.0}	{}	0.0	1000.0	StoichiometricData
ACCOAC	iJL1678b-ME	{'ACCOAC_FWD_ACETYL-COA-CARBOXYLMULTI-CPLX_mod_btn'}	{'malcoa_c': 1.0, 'adp_c': 1.0, 'atp_c': -1.0, 'hco3_c': -1.0, 'h_c': 1.0, 'accoa_c': -1.0, 'pi_c': 1.0}	{}	0.0	1000.0	StoichiometricData
ACCOAL	iJL1678b-ME	{'ACCOAL_FWD_ACS-MONOMER'}	{'adp_c': 1.0, 'atp_c': -1.0, 'ppa_c': -1.0, 'coa_c': -1.0, 'ppcoa_c': 1.0, 'pi_c': 1.0}	{}	0.0	1000.0	StoichiometricData
ACGAL1PPpp	iJL1678b-ME	{'ACGAL1PPpp_FWD_CPLX_dummy'}	{'pi_p': 1.0, 'h2o_p': -1.0, 'acgal_p': 1.0, 'acgal1p_p': -1.0}	{}	0.0	1000.0	StoichiometricData
ACGAL1Ptex	iJL1678b-ME	{'ACGAL1Ptex_REV_CPLX0-7530', 'ACGAL1Ptex_FWD_CPLX0-7530', 'ACGAL1Ptex_FWD_G6700-MONOMER', 'ACGAL1Ptex_REV_CPLX0-7534', 'ACGAL1Ptex_FWD_CPLX0-7533', 'ACGAL1Ptex_REV_G6700-MONOMER', 'ACGAL1Ptex_FWD_CPLX0-7534', 'ACGAL1Ptex_REV_CPLX0-7533'}	{'acgal1p_p': 1.0, 'acgal1p_e': -1.0}	{}	-1000.0	1000.0	StoichiometricData
ACGALtex	iJL1678b-ME	{'ACGALtex_FWD_CPLX0-7530', 'ACGALtex_REV_G6700-MONOMER', 'ACGALtex_REV_CPLX0-7530', 'ACGALtex_FWD_G6700-MONOMER', 'ACGALtex_REV_CPLX0-7534', 'ACGALtex_FWD_CPLX0-7533', 'ACGALtex_REV_CPLX0-7533', 'ACGALtex_FWD_CPLX0-7534'}	{'acgal_p': 1.0, 'acgal_e': -1.0}	{}	-1000.0	1000.0	StoichiometricData
ACGAM1PPpp	iJL1678b-ME	{'ACGAM1PPpp_FWD_CPLX_dummy'}	{'pi_p': 1.0, 'h2o_p': -1.0, 'acgam_p': 1.0, 'acgam1p_p': -1.0}	{}	0.0	1000.0	StoichiometricData
ACGAM1Ptex	iJL1678b-ME	{'ACGAM1Ptex_FWD_CPLX0-7530', 'ACGAM1Ptex_FWD_CPLX0-7533', 'ACGAM1Ptex_REV_CPLX0-7533', 'ACGAM1Ptex_REV_CPLX0-7530', 'ACGAM1Ptex_REV_G6700-MONOMER', 'ACGAM1Ptex_REV_CPLX0-7534', 'ACGAM1Ptex_FWD_G6700-MONOMER', 'ACGAM1Ptex_FWD_CPLX0-7534'}	{'acgam1p_e': -1.0, 'acgam1p_p': 1.0}	{}	-1000.0	1000.0	StoichiometricData
ACGAMK	iJL1678b-ME	{'ACGAMK_FWD_G6576-MONOMER'}	{'acgam_c': -1.0, 'acgam6p_c': 1.0, 'h_c': 1.0, 'atp_c': -1.0, 'adp_c': 1.0}	{}	0.0	1000.0	StoichiometricData
ACGAMT	iJL1678b-ME	{'ACGAMT_FWD_GLCNACPTRANS-MONOMER_mod_mg2'}	{'uacgam_c': -1.0, 'ump_c': 1.0, 'unaga_c': 1.0, 'udcpp_c': -1.0}	{}	0.0	1000.0	StoichiometricData
ACGAptspp	iJL1678b-ME	{'ACGAptspp_FWD_CPLX-167', 'ACGAptspp_FWD_CPLX-157'}	{'pep_c': -1.0, 'pyr_c': 1.0, 'acgam_p': -1.0, 'acgam6p_c': 1.0}	{}	0.0	1000.0	StoichiometricData
ACGAtex	iJL1678b-ME	{'ACGAtex_REV_CPLX0-7530', 'ACGAtex_REV_CPLX0-7533', 'ACGAtex_REV_G6700-MONOMER', 'ACGAtex_FWD_CPLX0-7533', 'ACGAtex_FWD_CPLX0-7534', 'ACGAtex_REV_CPLX0-7534', 'ACGAtex_FWD_G6700-MONOMER', 'ACGAtex_FWD_CPLX0-7530'}	{'acgam_p': 1.0, 'acgam_e': -1.0}	{}	-1000.0	1000.0	StoichiometricData
ACGK	iJL1678b-ME	{'ACGK_FWD_ACETYLGLUTKIN-CPLX_mod_mg2'}	{'acg5p_c': 1.0, 'acglu_c': -1.0, 'atp_c': -1.0, 'adp_c': 1.0}	{}	0.0	1000.0	StoichiometricData
ACGS	iJL1678b-ME	{'ACGS_FWD_N-ACETYLTRANSFER-CPLX'}	{'glu__L_c': -1.0, 'acglu_c': 1.0, 'coa_c': 1.0, 'h_c': 1.0, 'accoa_c': -1.0}	{}	0.0	1000.0	StoichiometricData
ACHBS	iJL1678b-ME	{'ACHBS_FWD_ACETOLACTSYNIII-CPLX', 'ACHBS_FWD_ACETOLACTSYNI-CPLX_mod_mg2_mod_fad_mod_thmpp'}	{'2ahbut_c': 1.0, 'pyr_c': -1.0, '2obut_c': -1.0, 'co2_c': 1.0, 'h_c': -1.0}	{}	0.0	1000.0	StoichiometricData
ACKr	iJL1678b-ME	{'ACKr_FWD_ACETATEKINA-MONOMER_mod_mg2', 'ACKr_REV_PROPKIN-MONOMER', 'ACKr_REV_GARTRANSFORMYL2-MONOMER', 'ACKr_REV_ACETATEKINA-MONOMER_mod_mg2', 'ACKr_FWD_GARTRANSFORMYL2-MONOMER', 'ACKr_FWD_PROPKIN-MONOMER'}	{'ac_c': -1.0, 'actp_c': 1.0, 'adp_c': 1.0, 'atp_c': -1.0}	{}	-1000.0	1000.0	StoichiometricData
ACLS	iJL1678b-ME	{'ACLS_FWD_ACETOLACTSYNIII-CPLX', 'ACLS_FWD_ACETOLACTSYNI-CPLX_mod_mg2_mod_fad_mod_thmpp'}	{'pyr_c': -2.0, 'co2_c': 1.0, 'h_c': -1.0, 'alac__S_c': 1.0}	{}	0.0	1000.0	StoichiometricData
ACM6PH	iJL1678b-ME	{'ACM6PH_FWD_CPLX0-7732'}	{'lac__D_c': 1.0, 'h2o_c': -1.0, 'acgam6p_c': 1.0, 'acmum6p_c': -1.0}	{}	0.0	1000.0	StoichiometricData
ACMAMUT	iJL1678b-ME	{'ACMAMUT_FWD_UDPMANACATRANS-MONOMER'}	{'udp_c': 1.0, 'unagamu_c': 1.0, 'h_c': 1.0, 'uacmamu_c': -1.0, 'unaga_c': -1.0}	{}	0.0	1000.0	StoichiometricData
ACMANAptspp	iJL1678b-ME	{'ACMANAptspp_FWD_CPLX-165'}	{'acmana_p': -1.0, 'pep_c': -1.0, 'pyr_c': 1.0, 'acmanap_c': 1.0}	{}	0.0	1000.0	StoichiometricData
ACMANAtex	iJL1678b-ME	{'ACMANAtex_REV_CPLX0-7534', 'ACMANAtex_FWD_G6700-MONOMER', 'ACMANAtex_REV_G6700-MONOMER', 'ACMANAtex_REV_CPLX0-7530', 'ACMANAtex_FWD_CPLX0-7533', 'ACMANAtex_REV_CPLX0-7533', 'ACMANAtex_FWD_CPLX0-7534', 'ACMANAtex_FWD_CPLX0-7530'}	{'acmana_p': 1.0, 'acmana_e': -1.0}	{}	-1000.0	1000.0	StoichiometricData
ACMUMptspp	iJL1678b-ME	{'ACMUMptspp_FWD_CPLX0-7'}	{'pep_c': -1.0, 'acmum6p_c': 1.0, 'pyr_c': 1.0, 'acmum_p': -1.0}	{}	0.0	1000.0	StoichiometricData
ACMUMtex	iJL1678b-ME	{'ACMUMtex_FWD_G6700-MONOMER', 'ACMUMtex_FWD_CPLX0-7534', 'ACMUMtex_FWD_CPLX0-7533', 'ACMUMtex_FWD_CPLX0-7530'}	{'acmum_e': -1.0, 'acmum_p': 1.0}	{}	0.0	1000.0	StoichiometricData
ACNAMt2pp	iJL1678b-ME	{'ACNAMt2pp_FWD_NANT-MONOMER'}	{'acnam_p': -1.0, 'h_c': 1.0, 'h_p': -1.0, 'acnam_c': 1.0}	{}	0.0	1000.0	StoichiometricData
ACNAMtex	iJL1678b-ME	{'ACNAMtex_REV_CPLX0-7534', 'ACNAMtex_FWD_G7921-MONOMER', 'ACNAMtex_FWD_CPLX0-7534', 'ACNAMtex_FWD_CPLX0-7533', 'ACNAMtex_REV_CPLX0-7533', 'ACNAMtex_REV_G7921-MONOMER'}	{'acnam_e': -1.0, 'acnam_p': 1.0}	{}	-1000.0	1000.0	StoichiometricData
ACNML	iJL1678b-ME	{'ACNML_FWD_ACNEULY-CPLX'}	{'pyr_c': 1.0, 'acmana_c': 1.0, 'acnam_c': -1.0}	{}	0.0	1000.0	StoichiometricData
ACOAD1f	iJL1678b-ME	{'ACOAD1f_FWD_ACYLCOADEHYDROG-MONOMER', 'ACOAD1f_REV_ACYLCOADEHYDROG-MONOMER'}	{'btcoa_c': -1.0, 'b2coa_c': 1.0, 'fadh2_c': 1.0, 'fad_c': -1.0}	{}	-1000.0	1000.0	StoichiometricData
ACOAD2f	iJL1678b-ME	{'ACOAD2f_REV_ACYLCOADEHYDROG-MONOMER', 'ACOAD2f_FWD_ACYLCOADEHYDROG-MONOMER'}	{'fadh2_c': 1.0, 'hxcoa_c': -1.0, 'fad_c': -1.0, 'hx2coa_c': 1.0}	{}	-1000.0	1000.0	StoichiometricData
ACOAD3f	iJL1678b-ME	{'ACOAD3f_FWD_ACYLCOADEHYDROG-MONOMER', 'ACOAD3f_REV_ACYLCOADEHYDROG-MONOMER'}	{'oc2coa_c': 1.0, 'fadh2_c': 1.0, 'occoa_c': -1.0, 'fad_c': -1.0}	{}	-1000.0	1000.0	StoichiometricData
ACOAD4f	iJL1678b-ME	{'ACOAD4f_REV_ACYLCOADEHYDROG-MONOMER', 'ACOAD4f_FWD_ACYLCOADEHYDROG-MONOMER'}	{'fadh2_c': 1.0, 'dc2coa_c': 1.0, 'dcacoa_c': -1.0, 'fad_c': -1.0}	{}	-1000.0	1000.0	StoichiometricData
ACOAD5f	iJL1678b-ME	{'ACOAD5f_REV_ACYLCOADEHYDROG-MONOMER', 'ACOAD5f_FWD_ACYLCOADEHYDROG-MONOMER'}	{'ddcacoa_c': -1.0, 'fadh2_c': 1.0, 'fad_c': -1.0, 'dd2coa_c': 1.0}	{}	-1000.0	1000.0	StoichiometricData
ACOAD6f	iJL1678b-ME	{'ACOAD6f_REV_ACYLCOADEHYDROG-MONOMER', 'ACOAD6f_FWD_ACYLCOADEHYDROG-MONOMER'}	{'fadh2_c': 1.0, 'fad_c': -1.0, 'tdcoa_c': -1.0, 'td2coa_c': 1.0}	{}	-1000.0	1000.0	StoichiometricData
ACOAD7f	iJL1678b-ME	{'ACOAD7f_REV_ACYLCOADEHYDROG-MONOMER', 'ACOAD7f_FWD_ACYLCOADEHYDROG-MONOMER'}	{'pmtcoa_c': -1.0, 'fadh2_c': 1.0, 'fad_c': -1.0, 'hdd2coa_c': 1.0}	{}	-1000.0	1000.0	StoichiometricData
ACOAD8f	iJL1678b-ME	{'ACOAD8f_REV_ACYLCOADEHYDROG-MONOMER', 'ACOAD8f_FWD_ACYLCOADEHYDROG-MONOMER'}	{'stcoa_c': -1.0, 'od2coa_c': 1.0, 'fadh2_c': 1.0, 'fad_c': -1.0}	{}	-1000.0	1000.0	StoichiometricData
ACODA	iJL1678b-ME	{'ACODA_FWD_ACETYLORNDEACET-CPLX_mod_zn2'}	{'h2o_c': -1.0, 'orn_c': 1.0, 'ac_c': 1.0, 'acorn_c': -1.0}	{}	0.0	1000.0	StoichiometricData
ACOLIPAabctex	iJL1678b-ME	{'ACOLIPAabctex_FWD_ABC-53-CPLX'}	{'h2o_c': -1.0, 'acolipa_p': -1.0, 'adp_c': 1.0, 'atp_c': -1.0, 'h_c': 1.0, 'acolipa_e': 1.0, 'pi_c': 1.0}	{}	0.0	1000.0	StoichiometricData
ACONIs	iJL1678b-ME	{'ACONIs_FWD_SPONT', 'ACONIs_REV_SPONT'}	{'acon__T_c': -1.0, 'acon__C_c': 1.0}	{}	-1000.0	1000.0	StoichiometricData
ACONMT	iJL1678b-ME	{'ACONMT_FWD_G6806-MONOMER'}	{'acon__T_c': -1.0, 'amet_c': -1.0, 'ahcys_c': 1.0, 'aconm_c': 1.0}	{}	0.0	1000.0	StoichiometricData
ACONTa	iJL1678b-ME	{'ACONTa_REV_CPLX0-7761_mod_4fe4s', 'ACONTa_FWD_CPLX0-7760_mod_4fe4s', 'ACONTa_REV_CPLX0-7760_mod_4fe4s', 'ACONTa_FWD_CPLX0-7761_mod_4fe4s'}	{'h2o_c': 1.0, 'acon__C_c': 1.0, 'cit_c': -1.0}	{}	-1000.0	1000.0	StoichiometricData
ACONTb	iJL1678b-ME	{'ACONTb_REV_CPLX0-7760_mod_4fe4s', 'ACONTb_FWD_CPLX0-7761_mod_4fe4s', 'ACONTb_REV_CPLX0-7761_mod_4fe4s', 'ACONTb_FWD_CPLX0-7760_mod_4fe4s'}	{'icit_c': 1.0, 'h2o_c': -1.0, 'acon__C_c': -1.0}	{}	-1000.0	1000.0	StoichiometricData
ACOTA	iJL1678b-ME	{'ACOTA_REV_SUCCORNTRANSAM-CPLX_mod_pydx5p', 'ACOTA_FWD_SUCCORNTRANSAM-CPLX_mod_pydx5p', 'ACOTA_FWD_ACETYLORNTRANSAM-CPLX_mod_pydx5p', 'ACOTA_REV_ACETYLORNTRANSAM-CPLX_mod_pydx5p'}	{'akg_c': -1.0, 'glu__L_c': 1.0, 'acg5sa_c': 1.0, 'acorn_c': -1.0}	{}	-1000.0	1000.0	StoichiometricData
ACS	iJL1678b-ME	{'ACS_FWD_ACS-MONOMER'}	{'atp_c': -1.0, 'ppi_c': 1.0, 'coa_c': -1.0, 'amp_c': 1.0, 'accoa_c': 1.0, 'ac_c': -1.0}	{}	0.0	1000.0	StoichiometricData
ACSERtex	iJL1678b-ME	{'ACSERtex_FWD_CPLX0-7530', 'ACSERtex_REV_CPLX0-7533', 'ACSERtex_REV_G6700-MONOMER', 'ACSERtex_REV_CPLX0-7534', 'ACSERtex_FWD_CPLX0-7534', 'ACSERtex_FWD_CPLX0-7533', 'ACSERtex_REV_CPLX0-7530', 'ACSERtex_FWD_G6700-MONOMER'}	{'acser_p': 1.0, 'acser_e': -1.0}	{}	-1000.0	1000.0	StoichiometricData
ACSERtpp	iJL1678b-ME	{'ACSERtpp_FWD_EG11639-MONOMER', 'ACSERtpp_FWD_EG12445-MONOMER'}	{'acser_p': 1.0, 'acser_c': -1.0}	{}	0.0	1000.0	StoichiometricData
ACt2rpp	iJL1678b-ME	{'ACt2rpp_FWD_CPLX_dummy', 'ACt2rpp_REV_CPLX_dummy'}	{'ac_p': -1.0, 'ac_c': 1.0, 'h_c': 1.0, 'h_p': -1.0}	{}	-1000.0	1000.0	StoichiometricData
ACt4pp	iJL1678b-ME	{'ACt4pp_FWD_YJCG-MONOMER'}	{'na1_p': -1.0, 'ac_p': -1.0, 'ac_c': 1.0, 'na1_c': 1.0}	{}	0.0	1000.0	StoichiometricData
ACtex	iJL1678b-ME	{'ACtex_REV_G6700-MONOMER', 'ACtex_FWD_CPLX0-7534', 'ACtex_FWD_CPLX0-7530', 'ACtex_REV_CPLX0-7534', 'ACtex_FWD_CPLX0-7533', 'ACtex_REV_CPLX0-7533', 'ACtex_REV_CPLX0-7530', 'ACtex_FWD_G6700-MONOMER'}	{'ac_p': 1.0, 'ac_e': -1.0}	{}	-1000.0	1000.0	StoichiometricData
ADA	iJL1678b-ME	{'ADA_FWD_ADENODEAMIN-MONOMER'}	{'h_c': -1.0, 'h2o_c': -1.0, 'adn_c': -1.0, 'nh4_c': 1.0, 'ins_c': 1.0}	{}	0.0	1000.0	StoichiometricData
ADCL	iJL1678b-ME	{'ADCL_FWD_ADCLY-CPLX_mod_pydx5p'}	{'pyr_c': 1.0, '4adcho_c': -1.0, 'h_c': 1.0, '4abz_c': 1.0}	{}	0.0	1000.0	StoichiometricData
ADCS	iJL1678b-ME	{'ADCS_FWD_PABASYN-CPLX_mod_mg2'}	{'chor_c': -1.0, '4adcho_c': 1.0, 'glu__L_c': 1.0, 'gln__L_c': -1.0}	{}	0.0	1000.0	StoichiometricData
ADD	iJL1678b-ME	{'ADD_FWD_CPLX0-1683_mod_mn2'}	{'h2o_c': -1.0, 'ade_c': -1.0, 'hxan_c': 1.0, 'h_c': -1.0, 'nh4_c': 1.0}	{}	0.0	1000.0	StoichiometricData
ADEt2rpp	iJL1678b-ME	{'ADEt2rpp_REV_EG11724-MONOMER', 'ADEt2rpp_FWD_EG11724-MONOMER', 'ADEt2rpp_FWD_YICE-MONOMER', 'ADEt2rpp_REV_YICE-MONOMER'}	{'ade_p': -1.0, 'ade_c': 1.0, 'h_c': 1.0, 'h_p': -1.0}	{}	-1000.0	1000.0	StoichiometricData
ADEtex	iJL1678b-ME	{'ADEtex_REV_CPLX0-7533', 'ADEtex_FWD_CPLX0-7534', 'ADEtex_FWD_CPLX0-7530', 'ADEtex_FWD_CPLX0-7533', 'ADEtex_REV_CPLX0-7534', 'ADEtex_FWD_G6700-MONOMER', 'ADEtex_REV_CPLX0-7530', 'ADEtex_REV_G6700-MONOMER'}	{'ade_p': 1.0, 'ade_e': -1.0}	{}	-1000.0	1000.0	StoichiometricData
ADK1	iJL1678b-ME	{'ADK1_REV_ADENYL-KIN-MONOMER_mod_mg2', 'ADK1_FWD_ADENYL-KIN-MONOMER_mod_mg2'}	{'adp_c': 2.0, 'atp_c': -1.0, 'amp_c': -1.0}	{}	-1000.0	1000.0	StoichiometricData
ADK3	iJL1678b-ME	{'ADK3_REV_ADENYL-KIN-MONOMER_mod_mg2', 'ADK3_FWD_ADENYL-KIN-MONOMER_mod_mg2'}	{'gtp_c': -1.0, 'gdp_c': 1.0, 'amp_c': -1.0, 'adp_c': 1.0}	{}	-1000.0	1000.0	StoichiometricData
ADK4	iJL1678b-ME	{'ADK4_REV_ADENYL-KIN-MONOMER_mod_mg2', 'ADK4_FWD_ADENYL-KIN-MONOMER_mod_mg2'}	{'itp_c': -1.0, 'adp_c': 1.0, 'idp_c': 1.0, 'amp_c': -1.0}	{}	-1000.0	1000.0	StoichiometricData
ADMDC	iJL1678b-ME	{'ADMDC_FWD_SPED-MONOMER'}	{'ametam_c': 1.0, 'co2_c': 1.0, 'h_c': -1.0, 'amet_c': -1.0}	{}	0.0	1000.0	StoichiometricData
ADNCYC	iJL1678b-ME	{'ADNCYC_FWD_ADENYLATECYC-MONOMER_mod_mg2'}	{'ppi_c': 1.0, 'camp_c': 1.0, 'atp_c': -1.0}	{}	0.0	1000.0	StoichiometricData
ADNK1	iJL1678b-ME	{'ADNK1_FWD_ADENYL-KIN-MONOMER_mod_mg2'}	{'adp_c': 1.0, 'adn_c': -1.0, 'h_c': 1.0, 'atp_c': -1.0, 'amp_c': 1.0}	{}	0.0	1000.0	StoichiometricData
ADNUC	iJL1678b-ME	{'ADNUC_FWD_EG11082-MONOMER'}	{'h2o_c': -1.0, 'ade_c': 1.0, 'adn_c': -1.0, 'rib__D_c': 1.0}	{}	0.0	1000.0	StoichiometricData
ADNt2pp	iJL1678b-ME	{'ADNt2pp_FWD_NUPC-MONOMER', 'ADNt2pp_FWD_NUPG-MONOMER'}	{'adn_c': 1.0, 'h_c': 1.0, 'h_p': -1.0, 'adn_p': -1.0}	{}	0.0	1000.0	StoichiometricData
ADNt2rpp	iJL1678b-ME	{'ADNt2rpp_FWD_XAPB-MONOMER', 'ADNt2rpp_REV_XAPB-MONOMER'}	{'adn_c': 1.0, 'h_c': 1.0, 'h_p': -1.0, 'adn_p': -1.0}	{}	-1000.0	1000.0	StoichiometricData
ADNtex	iJL1678b-ME	{'ADNtex_REV_EG11035-MONOMER', 'ADNtex_FWD_EG11035-MONOMER'}	{'adn_e': -1.0, 'adn_p': 1.0}	{}	-1000.0	1000.0	StoichiometricData
ADOCBIK	iJL1678b-ME	{'ADOCBIK_FWD_COBU-CPLX'}	{'adocbip_c': 1.0, 'adocbi_c': -1.0, 'h_c': 1.0, 'atp_c': -1.0, 'adp_c': 1.0}	{}	0.0	1000.0	StoichiometricData
ADOCBLS	iJL1678b-ME	{'ADOCBLS_FWD_COBS-MONOMER'}	{'adocbl_c': 1.0, 'gmp_c': 1.0, 'h_c': 1.0, 'rdmbzi_c': -1.0, 'agdpcbi_c': -1.0}	{}	0.0	1000.0	StoichiometricData
ADOCBLabcpp	iJL1678b-ME	{'ADOCBLabcpp_FWD_ABC-5-CPLX'}	{'h2o_c': -1.0, 'atp_c': -1.0, 'adocbl_c': 1.0, 'h_c': 1.0, 'adp_c': 1.0, 'adocbl_p': -1.0, 'pi_c': 1.0}	{}	0.0	1000.0	StoichiometricData
ADOCBLtonex	iJL1678b-ME	{'ADOCBLtonex_FWD_CPLX0-1924'}	{'adocbl_p': 1.0, 'h_c': 1.0, 'h_p': -1.0, 'adocbl_e': -1.0}	{}	0.0	1000.0	StoichiometricData
ADPRDP	iJL1678b-ME	{'ADPRDP_FWD_CPLX0-1221_mod_mg2', 'ADPRDP_FWD_CPLX0-3721_mod_mg2'}	{'h2o_c': -1.0, 'r5p_c': 1.0, 'amp_c': 1.0, 'adprib_c': -1.0, 'h_c': 2.0}	{}	0.0	1000.0	StoichiometricData
ADPT	iJL1678b-ME	{'ADPT_FWD_ADENPRIBOSYLTRAN-CPLX_mod_mg2', 'ADPT_FWD_ADENPRIBOSYLTRAN-CPLX_mod_mn2'}	{'ppi_c': 1.0, 'ade_c': -1.0, 'amp_c': 1.0, 'prpp_c': -1.0}	{}	0.0	1000.0	StoichiometricData
ADSK	iJL1678b-ME	{'ADSK_FWD_ADENYLYLSULFKIN-CPLX_mod_mn2', 'ADSK_FWD_ADENYLYLSULFKIN-CPLX_mod_mg2', 'ADSK_FWD_ADENYLYLSULFKIN-CPLX_mod_cd2', 'ADSK_FWD_ADENYLYLSULFKIN-CPLX_mod_cobalt2'}	{'aps_c': -1.0, 'paps_c': 1.0, 'h_c': 1.0, 'atp_c': -1.0, 'adp_c': 1.0}	{}	0.0	1000.0	StoichiometricData
ADSL1r	iJL1678b-ME	{'ADSL1r_REV_ASL-MONOMER', 'ADSL1r_FWD_ASL-MONOMER'}	{'fum_c': 1.0, 'amp_c': 1.0, 'dcamp_c': -1.0}	{}	-1000.0	1000.0	StoichiometricData
ADSL2r	iJL1678b-ME	{'ADSL2r_REV_ASL-MONOMER', 'ADSL2r_FWD_ASL-MONOMER'}	{'aicar_c': 1.0, 'fum_c': 1.0, '25aics_c': -1.0}	{}	-1000.0	1000.0	StoichiometricData
ADSS	iJL1678b-ME	{'ADSS_FWD_ADENYLOSUCCINATE-SYN-DIMER_mod_mg2'}	{'gdp_c': 1.0, 'asp__L_c': -1.0, 'gtp_c': -1.0, 'h_c': 2.0, 'pi_c': 1.0, 'imp_c': -1.0, 'dcamp_c': 1.0}	{}	0.0	1000.0	StoichiometricData
AGDC	iJL1678b-ME	{'AGDC_FWD_NAG6PDEACET-CPLX_mod_zn2'}	{'h2o_c': -1.0, 'acgam6p_c': -1.0, 'ac_c': 1.0, 'gam6p_c': 1.0}	{}	0.0	1000.0	StoichiometricData
AGM3PA	iJL1678b-ME	{'AGM3PA_FWD_EG10041-MONOMER'}	{'h2o_c': -1.0, 'LalaDgluMdap_c': 1.0, 'anhgm_c': 1.0, 'anhgm3p_c': -1.0}	{}	0.0	1000.0	StoichiometricData
AGM3PApp	iJL1678b-ME	{'AGM3PApp_FWD_NACMURLALAAMI2-MONOMER', 'AGM3PApp_FWD_NACMURLALAAMI1-MONOMER', 'AGM3PApp_FWD_G7458-MONOMER'}	{'h2o_p': -1.0, 'LalaDgluMdap_p': 1.0, 'anhgm3p_p': -1.0, 'anhgm_p': 1.0}	{}	0.0	1000.0	StoichiometricData
AGM3PH	iJL1678b-ME	{'AGM3PH_FWD_G6567-MONOMER'}	{'acgam_c': 1.0, 'h2o_c': -1.0, 'anhgm3p_c': -1.0, 'anhm3p_c': 1.0}	{}	0.0	1000.0	StoichiometricData
AGM3Pt2pp	iJL1678b-ME	{'AGM3Pt2pp_FWD_AMPG-MONOMER'}	{'h_p': -1.0, 'anhgm3p_c': 1.0, 'anhgm3p_p': -1.0, 'h_c': 1.0}	{}	0.0	1000.0	StoichiometricData
AGM4PA	iJL1678b-ME	{'AGM4PA_FWD_EG10041-MONOMER'}	{'LalaDgluMdapDala_c': 1.0, 'anhgm4p_c': -1.0, 'h2o_c': -1.0, 'anhgm_c': 1.0}	{}	0.0	1000.0	StoichiometricData
AGM4PApp	iJL1678b-ME	{'AGM4PApp_FWD_G7458-MONOMER', 'AGM4PApp_FWD_NACMURLALAAMI1-MONOMER', 'AGM4PApp_FWD_NACMURLALAAMI2-MONOMER'}	{'h2o_p': -1.0, 'anhgm4p_p': -1.0, 'anhgm_p': 1.0, 'LalaDgluMdapDala_p': 1.0}	{}	0.0	1000.0	StoichiometricData
AGM4PCP	iJL1678b-ME	{'AGM4PCP_FWD_G6621-MONOMER'}	{'anhgm4p_c': -1.0, 'h2o_c': -1.0, 'ala__D_c': 1.0, 'anhgm3p_c': 1.0}	{}	0.0	1000.0	StoichiometricData
AGM4PCPpp	iJL1678b-ME	{'AGM4PCPpp_FWD_CPLX_dummy'}	{'h2o_p': -1.0, 'anhgm4p_p': -1.0, 'anhgm3p_p': 1.0, 'ala__D_p': 1.0}	{}	0.0	1000.0	StoichiometricData
AGM4PH	iJL1678b-ME	{'AGM4PH_FWD_G6567-MONOMER'}	{'acgam_c': 1.0, 'h2o_c': -1.0, 'anhgm4p_c': -1.0, 'anhm4p_c': 1.0}	{}	0.0	1000.0	StoichiometricData
AGM4Pt2pp	iJL1678b-ME	{'AGM4Pt2pp_FWD_AMPG-MONOMER'}	{'anhgm4p_c': 1.0, 'h_c': 1.0, 'h_p': -1.0, 'anhgm4p_p': -1.0}	{}	0.0	1000.0	StoichiometricData
AGMH	iJL1678b-ME	{'AGMH_FWD_G6567-MONOMER'}	{'anhm_c': 1.0, 'acgam_c': 1.0, 'h2o_c': -1.0, 'anhgm_c': -1.0}	{}	0.0	1000.0	StoichiometricData
AGMHE	iJL1678b-ME	{'AGMHE_FWD_CPLX0-3681_mod_nadp'}	{'adphep__LD_c': 1.0, 'adphep__DD_c': -1.0}	{}	0.0	1000.0	StoichiometricData
AGMT	iJL1678b-ME	{'AGMT_FWD_AGMATIN-CPLX_mod_2:mn2'}	{'ptrc_c': 1.0, 'agm_c': -1.0, 'urea_c': 1.0, 'h2o_c': -1.0}	{}	0.0	1000.0	StoichiometricData
AGMt2pp	iJL1678b-ME	{'AGMt2pp_FWD_AMPG-MONOMER'}	{'h_p': -1.0, 'h_c': 1.0, 'anhgm_c': 1.0, 'anhgm_p': -1.0}	{}	0.0	1000.0	StoichiometricData
AGMtex	iJL1678b-ME	{'AGMtex_FWD_CPLX0-7534', 'AGMtex_FWD_CPLX0-7533', 'AGMtex_REV_CPLX0-7533', 'AGMtex_REV_CPLX0-7534', 'AGMtex_FWD_G6700-MONOMER', 'AGMtex_REV_CPLX0-7530', 'AGMtex_REV_G6700-MONOMER', 'AGMtex_FWD_CPLX0-7530'}	{'agm_p': 1.0, 'agm_e': -1.0}	{}	-1000.0	1000.0	StoichiometricData
AGPR	iJL1678b-ME	{'AGPR_REV_N-ACETYLGLUTPREDUCT-MONOMER', 'AGPR_FWD_N-ACETYLGLUTPREDUCT-MONOMER'}	{'nadp_c': -1.0, 'nadph_c': 1.0, 'acg5p_c': 1.0, 'acg5sa_c': -1.0, 'h_c': 1.0, 'pi_c': -1.0}	{}	-1000.0	1000.0	StoichiometricData
AGt3	iJL1678b-ME	{'AGt3_FWD_CPLX0-1721'}	{'ag_e': 1.0, 'h_e': -1.0, 'h_c': 1.0, 'ag_c': -1.0}	{}	0.0	1000.0	StoichiometricData
AHCYSNS	iJL1678b-ME	{'AHCYSNS_FWD_CPLX0-1541'}	{'ahcys_c': -1.0, 'h2o_c': -1.0, 'ade_c': 1.0, 'rhcys_c': 1.0}	{}	0.0	1000.0	StoichiometricData
AICART	iJL1678b-ME	{'AICART_FWD_AICARTRANSIMPCYCLO-CPLX', 'AICART_REV_AICARTRANSIMPCYCLO-CPLX'}	{'aicar_c': -1.0, 'fprica_c': 1.0, '10fthf_c': -1.0, 'thf_c': 1.0}	{}	-1000.0	1000.0	StoichiometricData
AIRC2	iJL1678b-ME	{'AIRC2_FWD_PURK-CPLX'}	{'5caiz_c': 1.0, 'atp_c': -1.0, 'hco3_c': -1.0, 'h_c': 1.0, 'adp_c': 1.0, 'air_c': -1.0, 'pi_c': 1.0}	{}	0.0	1000.0	StoichiometricData
AIRC3	iJL1678b-ME	{'AIRC3_FWD_PURE-CPLX', 'AIRC3_REV_PURE-CPLX'}	{'5caiz_c': 1.0, '5aizc_c': -1.0}	{}	-1000.0	1000.0	StoichiometricData
AKGDH	iJL1678b-ME	{'AKGDH_FWD_2OXOGLUTARATEDEH-CPLX_mod_mg2_mod_lipo'}	{'akg_c': -1.0, 'nadh_c': 1.0, 'succoa_c': 1.0, 'coa_c': -1.0, 'nad_c': -1.0, 'co2_c': 1.0}	{}	0.0	1000.0	StoichiometricData
AKGt2rpp	iJL1678b-ME	{'AKGt2rpp_REV_KGTP-MONOMER', 'AKGt2rpp_FWD_KGTP-MONOMER'}	{'akg_c': 1.0, 'akg_p': -1.0, 'h_c': 1.0, 'h_p': -1.0}	{}	-1000.0	1000.0	StoichiometricData
AKGtex	iJL1678b-ME	{'AKGtex_REV_CPLX0-7530', 'AKGtex_FWD_CPLX0-7530', 'AKGtex_REV_CPLX0-7533', 'AKGtex_FWD_G6700-MONOMER', 'AKGtex_FWD_CPLX0-7534', 'AKGtex_REV_G6700-MONOMER', 'AKGtex_FWD_CPLX0-7533', 'AKGtex_REV_CPLX0-7534'}	{'akg_p': 1.0, 'akg_e': -1.0}	{}	-1000.0	1000.0	StoichiometricData
ALAALAD	iJL1678b-ME	{'ALAALAD_FWD_G6782-MONOMER'}	{'h2o_c': -1.0, 'ala__D_c': 2.0, 'alaala_c': -1.0}	{}	0.0	1000.0	StoichiometricData
ALAALAabcpp	iJL1678b-ME	{'ALAALAabcpp_FWD_ABC-59-CPLX', 'ALAALAabcpp_FWD_ABC-8-CPLX'}	{'h2o_c': -1.0, 'atp_c': -1.0, 'alaala_p': -1.0, 'h_c': 1.0, 'adp_c': 1.0, 'pi_c': 1.0, 'alaala_c': 1.0}	{}	0.0	1000.0	StoichiometricData
ALAALAr	iJL1678b-ME	{'ALAALAr_REV_DALADALALIGB-CPLX', 'ALAALAr_FWD_DALADALALIGA-MONOMER', 'ALAALAr_REV_DALADALALIGA-MONOMER', 'ALAALAr_FWD_DALADALALIGB-CPLX'}	{'atp_c': -1.0, 'ala__D_c': -2.0, 'h_c': 1.0, 'adp_c': 1.0, 'pi_c': 1.0, 'alaala_c': 1.0}	{}	-1000.0	1000.0	StoichiometricData
ALAALAtex	iJL1678b-ME	{'ALAALAtex_REV_CPLX0-7533', 'ALAALAtex_REV_G6700-MONOMER', 'ALAALAtex_FWD_CPLX0-7534', 'ALAALAtex_REV_CPLX0-7534', 'ALAALAtex_FWD_CPLX0-7530', 'ALAALAtex_FWD_G6700-MONOMER', 'ALAALAtex_FWD_CPLX0-7533', 'ALAALAtex_REV_CPLX0-7530'}	{'alaala_e': -1.0, 'alaala_p': 1.0}	{}	-1000.0	1000.0	StoichiometricData
ALAGLUE	iJL1678b-ME	{'ALAGLUE_FWD_G6661-MONOMER', 'ALAGLUE_REV_G6661-MONOMER'}	{'LalaDglu_c': -1.0, 'LalaLglu_c': 1.0}	{}	-1000.0	1000.0	StoichiometricData
ALAR	iJL1678b-ME	{'ALAR_FWD_CPLX0-7465_mod_pydx5p', 'ALAR_FWD_ALARACEBIOSYN-MONOMER', 'ALAR_REV_ALARACEBIOSYN-MONOMER', 'ALAR_REV_CPLX0-7465_mod_pydx5p'}	{'ala__L_c': -1.0, 'ala__D_c': 1.0}	{}	-1000.0	1000.0	StoichiometricData
ALATA_D2	iJL1678b-ME	{'ALATA_D2_FWD_GLYOHMETRANS-CPLX', 'ALATA_D2_FWD_LTAA-CPLX_mod_pydx5p'}	{'ala__D_c': -1.0, 'pyr_c': 1.0, 'pydx5p_c': -1.0, 'pyam5p_c': 1.0}	{}	0.0	1000.0	StoichiometricData
ALATA_L	iJL1678b-ME	{'ALATA_L_FWD_CPLX0-7888', 'ALATA_L_FWD_CPLX0-7887', 'ALATA_L_REV_CPLX0-7888', 'ALATA_L_REV_CPLX0-7887'}	{'akg_c': -1.0, 'pyr_c': 1.0, 'ala__L_c': -1.0, 'glu__L_c': 1.0}	{}	-1000.0	1000.0	StoichiometricData
ALATA_L2	iJL1678b-ME	{'ALATA_L2_FWD_GLYOHMETRANS-CPLX', 'ALATA_L2_FWD_LTAA-CPLX_mod_pydx5p'}	{'ala__L_c': -1.0, 'pyam5p_c': 1.0, 'pydx5p_c': -1.0, 'pyr_c': 1.0}	{}	0.0	1000.0	StoichiometricData
ALAabcpp	iJL1678b-ME	{'ALAabcpp_FWD_ABC-15-CPLX'}	{'h2o_c': -1.0, 'atp_c': -1.0, 'ala__L_c': 1.0, 'h_c': 1.0, 'adp_c': 1.0, 'pi_c': 1.0, 'ala__L_p': -1.0}	{}	0.0	1000.0	StoichiometricData
ALAt2pp	iJL1678b-ME	{'ALAt2pp_FWD_CYCA-MONOMER'}	{'ala__L_c': 1.0, 'h_c': 1.0, 'h_p': -1.0, 'ala__L_p': -1.0}	{}	0.0	1000.0	StoichiometricData
ALAt2rpp	iJL1678b-ME	{'ALAt2rpp_FWD_CPLX_dummy', 'ALAt2rpp_REV_CPLX_dummy'}	{'ala__L_c': 1.0, 'h_c': 1.0, 'h_p': -1.0, 'ala__L_p': -1.0}	{}	-1000.0	1000.0	StoichiometricData
ALAt4pp	iJL1678b-ME	{'ALAt4pp_FWD_YAAJ-MONOMER'}	{'na1_p': -1.0, 'na1_c': 1.0, 'ala__L_c': 1.0, 'ala__L_p': -1.0}	{}	0.0	1000.0	StoichiometricData
ALAtex	iJL1678b-ME	{'ALAtex_FWD_CPLX0-7534', 'ALAtex_REV_CPLX0-7530', 'ALAtex_FWD_CPLX0-7533', 'ALAtex_FWD_CPLX0-7530', 'ALAtex_FWD_G6700-MONOMER', 'ALAtex_REV_G6700-MONOMER', 'ALAtex_REV_CPLX0-7534', 'ALAtex_REV_CPLX0-7533'}	{'ala__L_e': -1.0, 'ala__L_p': 1.0}	{}	-1000.0	1000.0	StoichiometricData
ALCD19	iJL1678b-ME	{'ALCD19_REV_ADHC-CPLX_mod_zn2', 'ALCD19_FWD_ADHC-CPLX_mod_zn2'}	{'glyald_c': -1.0, 'nadh_c': -1.0, 'h_c': -1.0, 'nad_c': 1.0, 'glyc_c': 1.0}	{}	-1000.0	1000.0	StoichiometricData
ALCD2x	iJL1678b-ME	{'ALCD2x_REV_ADHP-MONOMER', 'ALCD2x_FWD_ADHC-CPLX_mod_zn2', 'ALCD2x_FWD_ADHP-MONOMER', 'ALCD2x_FWD_ADHE-CPLX_mod_fe2', 'ALCD2x_REV_ADHC-CPLX_mod_zn2', 'ALCD2x_REV_ADHE-CPLX_mod_fe2'}	{'acald_c': 1.0, 'etoh_c': -1.0, 'nadh_c': 1.0, 'h_c': 1.0, 'nad_c': -1.0}	{}	-1000.0	1000.0	StoichiometricData
ALDD19xr	iJL1678b-ME	{'ALDD19xr_FWD_PHENDEHYD-CPLX', 'ALDD19xr_REV_PHENDEHYD-CPLX'}	{'h2o_c': -1.0, 'pac_c': 1.0, 'h_c': 2.0, 'nad_c': -1.0, 'pacald_c': -1.0, 'nadh_c': 1.0}	{}	-1000.0	1000.0	StoichiometricData
ALDD2x	iJL1678b-ME	{'ALDD2x_FWD_ALDHDEHYDROG-MONOMER'}	{'h2o_c': -1.0, 'acald_c': -1.0, 'h_c': 2.0, 'nad_c': -1.0, 'ac_c': 1.0, 'nadh_c': 1.0}	{}	0.0	1000.0	StoichiometricData
ALDD2y	iJL1678b-ME	{'ALDD2y_FWD_CPLX0-3482_mod_mg2'}	{'h2o_c': -1.0, 'nadp_c': -1.0, 'nadph_c': 1.0, 'acald_c': -1.0, 'h_c': 2.0, 'ac_c': 1.0}	{}	0.0	1000.0	StoichiometricData
ALDD3y	iJL1678b-ME	{'ALDD3y_FWD_CPLX0-3482_mod_mg2'}	{'h2o_c': -1.0, 'nadp_c': -1.0, 'nadph_c': 1.0, 'ppa_c': 1.0, 'ppal_c': -1.0, 'h_c': 2.0}	{}	0.0	1000.0	StoichiometricData
ALDD4	iJL1678b-ME	{'ALDD4_FWD_CPLX_dummy'}	{'h2o_c': -1.0, 'btal_c': -1.0, 'but_c': 1.0, 'h_c': 2.0, 'nad_c': -1.0, 'nadh_c': 1.0}	{}	0.0	1000.0	StoichiometricData
ALLK	iJL1678b-ME	{'ALLK_FWD_EG11956-MONOMER'}	{'all6p_c': 1.0, 'all__D_c': -1.0, 'atp_c': -1.0, 'adp_c': 1.0, 'h_c': 1.0}	{}	0.0	1000.0	StoichiometricData
ALLPI	iJL1678b-ME	{'ALLPI_FWD_RIB5PISOMB-CPLX', 'ALLPI_REV_RIB5PISOMB-CPLX'}	{'all6p_c': -1.0, 'allul6p_c': 1.0}	{}	-1000.0	1000.0	StoichiometricData
ALLTAMH	iJL1678b-ME	{'ALLTAMH_FWD_CPLX-7524_mod_mn2'}	{'alltt_c': -1.0, 'urdglyc_c': 1.0, 'h2o_c': -2.0, 'h_c': -2.0, 'co2_c': 1.0, 'nh4_c': 2.0}	{}	0.0	1000.0	StoichiometricData
ALLTN	iJL1678b-ME	{'ALLTN_FWD_CPLX-64_mod_ni2_mod_zn2', 'ALLTN_FWD_CPLX-64_mod_mn2_mod_zn2', 'ALLTN_FWD_CPLX-64_mod_cobalt2_mod_zn2'}	{'alltt_c': 1.0, 'h2o_c': -1.0, 'h_c': 1.0, 'alltn_c': -1.0}	{}	0.0	1000.0	StoichiometricData
ALLTNt2rpp	iJL1678b-ME	{'ALLTNt2rpp_REV_B0511-MONOMER', 'ALLTNt2rpp_FWD_B0511-MONOMER'}	{'h_p': -1.0, 'h_c': 1.0, 'alltn_c': 1.0, 'alltn_p': -1.0}	{}	-1000.0	1000.0	StoichiometricData
ALLTNtex	iJL1678b-ME	{'ALLTNtex_REV_CPLX0-7534', 'ALLTNtex_FWD_CPLX0-7530', 'ALLTNtex_REV_CPLX0-7533', 'ALLTNtex_REV_CPLX0-7530', 'ALLTNtex_REV_G6700-MONOMER', 'ALLTNtex_FWD_CPLX0-7533', 'ALLTNtex_FWD_CPLX0-7534', 'ALLTNtex_FWD_G6700-MONOMER'}	{'alltn_e': -1.0, 'alltn_p': 1.0}	{}	-1000.0	1000.0	StoichiometricData
ALLULPE	iJL1678b-ME	{'ALLULPE_FWD_EG11957-MONOMER_mod_cobalt2', 'ALLULPE_REV_EG11957-MONOMER_mod_cobalt2'}	{'allul6p_c': -1.0, 'f6p_c': 1.0}	{}	-1000.0	1000.0	StoichiometricData
ALLabcpp	iJL1678b-ME	{'ALLabcpp_FWD_ABC-42-CPLX'}	{'h2o_c': -1.0, 'pi_c': 1.0, 'atp_c': -1.0, 'all__D_p': -1.0, 'h_c': 1.0, 'adp_c': 1.0, 'all__D_c': 1.0}	{}	0.0	1000.0	StoichiometricData
ALLtex	iJL1678b-ME	{'ALLtex_FWD_CPLX0-7534', 'ALLtex_FWD_G6700-MONOMER', 'ALLtex_REV_G6700-MONOMER', 'ALLtex_FWD_CPLX0-7533', 'ALLtex_REV_CPLX0-7534', 'ALLtex_REV_CPLX0-7530', 'ALLtex_FWD_CPLX0-7530', 'ALLtex_REV_CPLX0-7533'}	{'all__D_p': 1.0, 'all__D_e': -1.0}	{}	-1000.0	1000.0	StoichiometricData
ALR2	iJL1678b-ME	{'ALR2_FWD_MONOMER0-148', 'ALR2_FWD_G6967-MONOMER', 'ALR2_FWD_G7558-MONOMER', 'ALR2_FWD_MONOMER0-149'}	{'acetol_c': 1.0, 'nadp_c': 1.0, 'nadph_c': -1.0, 'h_c': -1.0, 'mthgxl_c': -1.0}	{}	0.0	1000.0	StoichiometricData
ALR4x	iJL1678b-ME	{'ALR4x_FWD_GLYCDEH-CPLX'}	{'nadh_c': -1.0, 'acetol_c': -1.0, 'h_c': -1.0, 'nad_c': 1.0, '12ppd__R_c': 1.0}	{}	0.0	1000.0	StoichiometricData
ALTRH	iJL1678b-ME	{'ALTRH_FWD_ALTRODEHYDRAT-MONOMER'}	{'h2o_c': 1.0, '2ddglcn_c': 1.0, 'altrn_c': -1.0}	{}	0.0	1000.0	StoichiometricData
AM3PA	iJL1678b-ME	{'AM3PA_FWD_EG10041-MONOMER'}	{'anhm_c': 1.0, 'h2o_c': -1.0, 'LalaDgluMdap_c': 1.0, 'anhm3p_c': -1.0}	{}	0.0	1000.0	StoichiometricData
AM4PA	iJL1678b-ME	{'AM4PA_FWD_EG10041-MONOMER'}	{'anhm_c': 1.0, 'anhm4p_c': -1.0, 'LalaDgluMdapDala_c': 1.0, 'h2o_c': -1.0}	{}	0.0	1000.0	StoichiometricData
AM4PCP	iJL1678b-ME	{'AM4PCP_FWD_G6621-MONOMER'}	{'h2o_c': -1.0, 'ala__D_c': 1.0, 'anhm4p_c': -1.0, 'anhm3p_c': 1.0}	{}	0.0	1000.0	StoichiometricData
AMALT1	iJL1678b-ME	{'AMALT1_FWD_AMYLOMALT-MONOMER'}	{'glc__D_c': 1.0, 'malt_c': -1.0, 'malttr_c': -1.0, 'maltttr_c': 1.0}	{}	0.0	1000.0	StoichiometricData
AMALT2	iJL1678b-ME	{'AMALT2_FWD_AMYLOMALT-MONOMER'}	{'maltpt_c': 1.0, 'glc__D_c': 1.0, 'malt_c': -1.0, 'maltttr_c': -1.0}	{}	0.0	1000.0	StoichiometricData
AMALT3	iJL1678b-ME	{'AMALT3_FWD_AMYLOMALT-MONOMER'}	{'maltpt_c': -1.0, 'glc__D_c': 1.0, 'malt_c': -1.0, 'malthx_c': 1.0}	{}	0.0	1000.0	StoichiometricData
AMALT4	iJL1678b-ME	{'AMALT4_FWD_AMYLOMALT-MONOMER'}	{'glc__D_c': 1.0, 'malthx_c': -1.0, 'malt_c': -1.0, 'malthp_c': 1.0}	{}	0.0	1000.0	StoichiometricData
AMANAPEr	iJL1678b-ME	{'AMANAPEr_FWD_NANE-MONOMER', 'AMANAPEr_REV_NANE-MONOMER'}	{'acgam6p_c': 1.0, 'acmanap_c': -1.0}	{}	-1000.0	1000.0	StoichiometricData
AMANK	iJL1678b-ME	{'AMANK_FWD_NANK-MONOMER'}	{'acmana_c': -1.0, 'acmanap_c': 1.0, 'h_c': 1.0, 'atp_c': -1.0, 'adp_c': 1.0}	{}	0.0	1000.0	StoichiometricData
AMAOTr	iJL1678b-ME	{'AMAOTr_FWD_DAPASYN-CPLX_mod_pydx5p', 'AMAOTr_REV_DAPASYN-CPLX_mod_pydx5p'}	{'8aonn_c': -1.0, 'dann_c': 1.0, 'amob_c': 1.0, 'amet_c': -1.0}	{}	-1000.0	1000.0	StoichiometricData
AMMQLT8	iJL1678b-ME	{'AMMQLT8_FWD_2-OCTAPRENYL-METHOXY-BENZOQ-METH-MONOMER'}	{'amet_c': -1.0, 'mql8_c': 1.0, 'ahcys_c': 1.0, 'h_c': 1.0, '2dmmql8_c': -1.0}	{}	0.0	1000.0	StoichiometricData
AMPMS2	iJL1678b-ME	{'AMPMS2_FWD_THIC-MONOMER'}	{'h2o_c': -1.0, 'for_c': 2.0, '4ampm_c': 1.0, 'h_c': 3.0, 'nad_c': -1.0, 'air_c': -1.0, 'nadh_c': 1.0}	{}	0.0	1000.0	StoichiometricData
AMPN	iJL1678b-ME	{'AMPN_FWD_AMP-NUCLEOSID-CPLX'}	{'h2o_c': -1.0, 'ade_c': 1.0, 'r5p_c': 1.0, 'amp_c': -1.0}	{}	0.0	1000.0	StoichiometricData
AMPTASECG	iJL1678b-ME	{'AMPTASECG_FWD_CPLX0-3001', 'AMPTASECG_FWD_EG10696-MONOMER', 'AMPTASECG_FWD_EG12310-MONOMER', 'AMPTASECG_FWD_CPLX0-3061_mod_zn2'}	{'cys__L_c': 1.0, 'h2o_c': -1.0, 'gly_c': 1.0, 'cgly_c': -1.0}	{}	0.0	1000.0	StoichiometricData
AMPTASEPG	iJL1678b-ME	{'AMPTASEPG_FWD_EG12310-MONOMER', 'AMPTASEPG_FWD_CPLX0-3001', 'AMPTASEPG_FWD_EG10696-MONOMER', 'AMPTASEPG_FWD_CPLX0-3061_mod_zn2'}	{'h2o_c': -1.0, 'pro__L_c': 1.0, 'gly_c': 1.0, 'progly_c': -1.0}	{}	0.0	1000.0	StoichiometricData
AMPtex	iJL1678b-ME	{'AMPtex_FWD_G6700-MONOMER', 'AMPtex_REV_CPLX0-7534', 'AMPtex_REV_CPLX0-7533', 'AMPtex_FWD_CPLX0-7530', 'AMPtex_REV_G6700-MONOMER', 'AMPtex_FWD_CPLX0-7534', 'AMPtex_REV_CPLX0-7530', 'AMPtex_FWD_CPLX0-7533'}	{'amp_e': -1.0, 'amp_p': 1.0}	{}	-1000.0	1000.0	StoichiometricData
ANHGMtex	iJL1678b-ME	{'ANHGMtex_REV_CPLX0-7530', 'ANHGMtex_REV_G6700-MONOMER', 'ANHGMtex_FWD_CPLX0-7530', 'ANHGMtex_REV_CPLX0-7534', 'ANHGMtex_FWD_CPLX0-7533', 'ANHGMtex_FWD_G6700-MONOMER', 'ANHGMtex_FWD_CPLX0-7534', 'ANHGMtex_REV_CPLX0-7533'}	{'anhgm_e': -1.0, 'anhgm_p': 1.0}	{}	-1000.0	1000.0	StoichiometricData
ANHMK	iJL1678b-ME	{'ANHMK_FWD_G6880-MONOMER_mod_mg2'}	{'h2o_c': -1.0, 'atp_c': -1.0, 'h_c': 1.0, 'adp_c': 1.0, 'anhm_c': -1.0, 'acmum6p_c': 1.0}	{}	0.0	1000.0	StoichiometricData
ANPRT	iJL1678b-ME	{'ANPRT_FWD_ANTHRANSYNCOMPII-MONOMER'}	{'anth_c': -1.0, 'ppi_c': 1.0, 'prpp_c': -1.0, 'pran_c': 1.0}	{}	0.0	1000.0	StoichiometricData
ANS	iJL1678b-ME	{'ANS_FWD_ANTHRANSYN-CPLX_mod_mg2', 'ANS_FWD_ANTHRANSYN-CPLX_mod_cobalt2', 'ANS_FWD_ANTHRANSYN-CPLX_mod_fe2'}	{'anth_c': 1.0, 'pyr_c': 1.0, 'chor_c': -1.0, 'h_c': 1.0, 'glu__L_c': 1.0, 'gln__L_c': -1.0}	{}	0.0	1000.0	StoichiometricData
AOBUTDs	iJL1678b-ME	{'AOBUTDs_FWD_SPONT'}	{'aact_c': 1.0, 'co2_c': 1.0, 'h_c': -1.0, '2aobut_c': -1.0}	{}	0.0	1000.0	StoichiometricData
AP4AH	iJL1678b-ME	{'AP4AH_FWD_EG10048-MONOMER'}	{'ap4a_c': -1.0, 'h2o_c': -1.0, 'h_c': 2.0, 'adp_c': 2.0}	{}	0.0	1000.0	StoichiometricData
AP4AS	iJL1678b-ME	{'AP4AS_FWD_LysII_RS_dim_mod_lys__L'}	{'ap4a_c': 1.0, 'ppi_c': 1.0, 'h_c': -1.0, 'atp_c': -2.0}	{}	0.0	1000.0	StoichiometricData
AP5AH	iJL1678b-ME	{'AP5AH_FWD_EG10048-MONOMER'}	{'h2o_c': -1.0, 'atp_c': 1.0, 'h_c': 2.0, 'adp_c': 1.0, 'ap5a_c': -1.0}	{}	0.0	1000.0	StoichiometricData
APCS	iJL1678b-ME	{'APCS_FWD_SPERMIDINESYN-CPLX'}	{'15dap_c': -1.0, 'ametam_c': -1.0, '5mta_c': 1.0, 'h_c': 1.0, 'na15dap_c': 1.0}	{}	0.0	1000.0	StoichiometricData
APG3PAT120	iJL1678b-ME	{'APG3PAT120_FWD_EG11674-MONOMER'}	{'ddcap_c': -1.0, 'glyc3p_c': -1.0, 'pi_c': 1.0, 'h_c': 1.0, '1ddecg3p_c': 1.0}	{}	0.0	1000.0	StoichiometricData
APG3PAT140	iJL1678b-ME	{'APG3PAT140_FWD_EG11674-MONOMER'}	{'1tdecg3p_c': 1.0, 'ttdcap_c': -1.0, 'pi_c': 1.0, 'glyc3p_c': -1.0, 'h_c': 1.0}	{}	0.0	1000.0	StoichiometricData
APG3PAT141	iJL1678b-ME	{'APG3PAT141_FWD_EG11674-MONOMER'}	{'ttdceap_c': -1.0, 'glyc3p_c': -1.0, 'pi_c': 1.0, 'h_c': 1.0, '1tdec7eg3p_c': 1.0}	{}	0.0	1000.0	StoichiometricData
APG3PAT160	iJL1678b-ME	{'APG3PAT160_FWD_EG11674-MONOMER'}	{'1hdecg3p_c': 1.0, 'glyc3p_c': -1.0, 'pi_c': 1.0, 'h_c': 1.0, 'hdcap_c': -1.0}	{}	0.0	1000.0	StoichiometricData
APG3PAT161	iJL1678b-ME	{'APG3PAT161_FWD_EG11674-MONOMER'}	{'hdceap_c': -1.0, 'glyc3p_c': -1.0, 'pi_c': 1.0, 'h_c': 1.0, '1hdec9eg3p_c': 1.0}	{}	0.0	1000.0	StoichiometricData
APG3PAT180	iJL1678b-ME	{'APG3PAT180_FWD_EG11674-MONOMER'}	{'glyc3p_c': -1.0, 'pi_c': 1.0, 'ocdcap_c': -1.0, 'h_c': 1.0, '1odecg3p_c': 1.0}	{}	0.0	1000.0	StoichiometricData
APG3PAT181	iJL1678b-ME	{'APG3PAT181_FWD_EG11674-MONOMER'}	{'1odec11eg3p_c': 1.0, 'glyc3p_c': -1.0, 'pi_c': 1.0, 'h_c': 1.0, 'ocdceap_c': -1.0}	{}	0.0	1000.0	StoichiometricData
APH120	iJL1678b-ME	{'APH120_FWD_G6502-MONOMER'}	{'ddca_c': 1.0, 'ddcap_c': -1.0, 'h2o_c': -1.0, 'pi_c': 1.0, 'h_c': 2.0}	{}	0.0	1000.0	StoichiometricData
APH140	iJL1678b-ME	{'APH140_FWD_G6502-MONOMER'}	{'h2o_c': -1.0, 'pi_c': 1.0, 'h_c': 2.0, 'ttdcap_c': -1.0, 'ttdca_c': 1.0}	{}	0.0	1000.0	StoichiometricData
APH141	iJL1678b-ME	{'APH141_FWD_G6502-MONOMER'}	{'ttdceap_c': -1.0, 'h2o_c': -1.0, 'pi_c': 1.0, 'h_c': 2.0, 'ttdcea_c': 1.0}	{}	0.0	1000.0	StoichiometricData
APH160	iJL1678b-ME	{'APH160_FWD_G6502-MONOMER'}	{'h2o_c': -1.0, 'pi_c': 1.0, 'hdca_c': 1.0, 'h_c': 2.0, 'hdcap_c': -1.0}	{}	0.0	1000.0	StoichiometricData
APH161	iJL1678b-ME	{'APH161_FWD_G6502-MONOMER'}	{'hdcea_c': 1.0, 'hdceap_c': -1.0, 'h2o_c': -1.0, 'pi_c': 1.0, 'h_c': 2.0}	{}	0.0	1000.0	StoichiometricData
APH180	iJL1678b-ME	{'APH180_FWD_G6502-MONOMER'}	{'h2o_c': -1.0, 'pi_c': 1.0, 'ocdcap_c': -1.0, 'h_c': 2.0, 'ocdca_c': 1.0}	{}	0.0	1000.0	StoichiometricData
APH181	iJL1678b-ME	{'APH181_FWD_G6502-MONOMER'}	{'ocdcea_c': 1.0, 'h2o_c': -1.0, 'pi_c': 1.0, 'h_c': 2.0, 'ocdceap_c': -1.0}	{}	0.0	1000.0	StoichiometricData
APPLDHr	iJL1678b-ME	{'APPLDHr_REV_GLYCDEH-CPLX', 'APPLDHr_FWD_GLYCDEH-CPLX'}	{'appl_c': 1.0, 'nadh_c': -1.0, 'h_c': -1.0, 'nad_c': 1.0, 'aact_c': -1.0}	{}	-1000.0	1000.0	StoichiometricData
APRAUR	iJL1678b-ME	{'APRAUR_FWD_CPLX0-7659'}	{'5apru_c': -1.0, 'nadp_c': 1.0, 'nadph_c': -1.0, 'h_c': -1.0, '5aprbu_c': 1.0}	{}	0.0	1000.0	StoichiometricData
ARAI	iJL1678b-ME	{'ARAI_REV_ARABISOM-CPLX_mod_mn2', 'ARAI_FWD_ARABISOM-CPLX_mod_mn2'}	{'rbl__L_c': 1.0, 'arab__L_c': -1.0}	{}	-1000.0	1000.0	StoichiometricData
ARBTNR1	iJL1678b-ME	{'ARBTNR1_FWD_CPLX_dummy'}	{'fe2_c': 2.0, 'arbtn_c': 2.0, 'fadh2_c': -1.0, 'arbtn__fe3_c': -2.0, 'h_c': 2.0, 'fad_c': 1.0}	{}	0.0	1000.0	StoichiometricData
ARBTNR2	iJL1678b-ME	{'ARBTNR2_FWD_CPLX_dummy'}	{'fe2_c': 2.0, 'arbtn_c': 2.0, 'fmnh2_c': -1.0, 'arbtn__fe3_c': -2.0, 'fmn_c': 1.0, 'h_c': 2.0}	{}	0.0	1000.0	StoichiometricData
ARBTNR3	iJL1678b-ME	{'ARBTNR3_FWD_CPLX_dummy'}	{'rbflvrd_c': -1.0, 'fe2_c': 2.0, 'arbtn_c': 2.0, 'arbtn__fe3_c': -2.0, 'h_c': 2.0, 'ribflv_c': 1.0}	{}	0.0	1000.0	StoichiometricData
ARBTNabcpp	iJL1678b-ME	{'ARBTNabcpp_FWD_ABC-11-CPLX'}	{'arbtn__fe3_p': -1.0, 'h2o_c': -1.0, 'atp_c': -1.0, 'arbtn__fe3_c': 1.0, 'h_c': 1.0, 'adp_c': 1.0, 'pi_c': 1.0}	{}	0.0	1000.0	StoichiometricData
ARBTNexs	iJL1678b-ME	{'ARBTNexs_FWD_SPONT'}	{'arbtn_e': -1.0, 'arbtn__fe3_e': 1.0, 'fe3_e': -1.0}	{}	0.0	1000.0	StoichiometricData
ARBTNtex	iJL1678b-ME	{'ARBTNtex_FWD_CPLX_dummy'}	{'arbtn_e': 1.0, 'h_c': 1.0, 'h_p': -1.0, 'arbtn_p': -1.0}	{}	0.0	1000.0	StoichiometricData
ARBTNtonex	iJL1678b-ME	{'ARBTNtonex_FWD_CPLX_dummy'}	{'arbtn__fe3_p': 1.0, 'h_c': 1.0, 'h_p': -1.0, 'arbtn__fe3_e': -1.0}	{}	0.0	1000.0	StoichiometricData
ARBTNtpp	iJL1678b-ME	{'ARBTNtpp_FWD_CPLX_dummy'}	{'h_c': 1.0, 'h_p': -1.0, 'arbtn_c': -1.0, 'arbtn_p': 1.0}	{}	0.0	1000.0	StoichiometricData
ARBTptspp	iJL1678b-ME	{'ARBTptspp_FWD_CPLX-153', 'ARBTptspp_FWD_CPLX-154'}	{'arbt_p': -1.0, 'pep_c': -1.0, 'pyr_c': 1.0, 'arbt6p_c': 1.0}	{}	0.0	1000.0	StoichiometricData
ARBTtex	iJL1678b-ME	{'ARBTtex_FWD_CPLX0-7533', 'ARBTtex_FWD_CPLX0-7530', 'ARBTtex_FWD_G6700-MONOMER', 'ARBTtex_FWD_CPLX0-7534'}	{'arbt_p': 1.0, 'arbt_e': -1.0}	{}	0.0	1000.0	StoichiometricData
ARBabcpp	iJL1678b-ME	{'ARBabcpp_FWD_ABC-2-CPLX'}	{'h2o_c': -1.0, 'arab__L_p': -1.0, 'atp_c': -1.0, 'h_c': 1.0, 'adp_c': 1.0, 'pi_c': 1.0, 'arab__L_c': 1.0}	{}	0.0	1000.0	StoichiometricData
ARBt2rpp	iJL1678b-ME	{'ARBt2rpp_REV_ARAE-MONOMER', 'ARBt2rpp_FWD_ARAE-MONOMER'}	{'h_p': -1.0, 'arab__L_c': 1.0, 'arab__L_p': -1.0, 'h_c': 1.0}	{}	-1000.0	1000.0	StoichiometricData
ARBt3ipp	iJL1678b-ME	{'ARBt3ipp_FWD_YDEA-MONOMER'}	{'arab__L_p': 1.0, 'arab__L_c': -1.0, 'h_p': -1.0, 'h_c': 1.0}	{}	0.0	1000.0	StoichiometricData
ARBtex	iJL1678b-ME	{'ARBtex_REV_CPLX0-7533', 'ARBtex_REV_G6700-MONOMER', 'ARBtex_FWD_CPLX0-7533', 'ARBtex_REV_CPLX0-7530', 'ARBtex_FWD_CPLX0-7534', 'ARBtex_FWD_G6700-MONOMER', 'ARBtex_FWD_CPLX0-7530', 'ARBtex_REV_CPLX0-7534'}	{'arab__L_e': -1.0, 'arab__L_p': 1.0}	{}	-1000.0	1000.0	StoichiometricData
ARGAGMt7pp	iJL1678b-ME	{'ARGAGMt7pp_REV_CPLX0-7535', 'ARGAGMt7pp_FWD_CPLX0-7535'}	{'agm_p': 1.0, 'agm_c': -1.0, 'arg__L_c': 1.0, 'arg__L_p': -1.0}	{}	-1000.0	1000.0	StoichiometricData
ARGDC	iJL1678b-ME	{'ARGDC_FWD_ARGDECARBOXDEG-CPLX_mod_pydx5p'}	{'agm_c': 1.0, 'co2_c': 1.0, 'arg__L_c': -1.0, 'h_c': -1.0}	{}	0.0	1000.0	StoichiometricData
ARGDCpp	iJL1678b-ME	{'ARGDCpp_FWD_ARGDECARBOXBIO-CPLX_mod_mg2_mod_4:pydx5p'}	{'co2_p': 1.0, 'agm_p': 1.0, 'h_p': -1.0, 'arg__L_p': -1.0}	{}	0.0	1000.0	StoichiometricData
ARGORNt7pp	iJL1678b-ME	{'ARGORNt7pp_FWD_ARCD-MONOMER', 'ARGORNt7pp_REV_ARCD-MONOMER'}	{'orn_c': -1.0, 'orn_p': 1.0, 'arg__L_c': 1.0, 'arg__L_p': -1.0}	{}	-1000.0	1000.0	StoichiometricData
ARGSL	iJL1678b-ME	{'ARGSL_FWD_ARGSUCCINLYA-MONOMER', 'ARGSL_REV_ARGSUCCINLYA-MONOMER'}	{'argsuc_c': -1.0, 'fum_c': 1.0, 'arg__L_c': 1.0}	{}	-1000.0	1000.0	StoichiometricData
ARGSS	iJL1678b-ME	{'ARGSS_FWD_CPLX0-238_mod_mg2'}	{'atp_c': -1.0, 'asp__L_c': -1.0, 'ppi_c': 1.0, 'argsuc_c': 1.0, 'h_c': 1.0, 'citr__L_c': -1.0, 'amp_c': 1.0}	{}	0.0	1000.0	StoichiometricData
ARGabcpp	iJL1678b-ME	{'ARGabcpp_FWD_ABC-3-CPLX', 'ARGabcpp_FWD_ABC-4-CPLX'}	{'h2o_c': -1.0, 'atp_c': -1.0, 'arg__L_p': -1.0, 'arg__L_c': 1.0, 'h_c': 1.0, 'adp_c': 1.0, 'pi_c': 1.0}	{}	0.0	1000.0	StoichiometricData
ARGt3pp	iJL1678b-ME	{'ARGt3pp_FWD_YGGA-MONOMER'}	{'arg__L_c': -1.0, 'h_c': 1.0, 'h_p': -1.0, 'arg__L_p': 1.0}	{}	0.0	1000.0	StoichiometricData
ARGtex	iJL1678b-ME	{'ARGtex_REV_CPLX0-7530', 'ARGtex_FWD_CPLX0-7533', 'ARGtex_FWD_CPLX0-7534', 'ARGtex_REV_G6700-MONOMER', 'ARGtex_REV_CPLX0-7533', 'ARGtex_FWD_G6700-MONOMER', 'ARGtex_FWD_CPLX0-7530', 'ARGtex_REV_CPLX0-7534'}	{'arg__L_e': -1.0, 'arg__L_p': 1.0}	{}	-1000.0	1000.0	StoichiometricData
ASAD	iJL1678b-ME	{'ASAD_FWD_ASP-SEMIALDEHYDE-DEHYDROGENASE-CPLX', 'ASAD_REV_ASP-SEMIALDEHYDE-DEHYDROGENASE-CPLX'}	{'aspsa_c': -1.0, 'nadp_c': -1.0, 'nadph_c': 1.0, 'h_c': 1.0, 'pi_c': -1.0, '4pasp_c': 1.0}	{}	-1000.0	1000.0	StoichiometricData
ASCBPL	iJL1678b-ME	{'ASCBPL_FWD_CPLX0-7848_mod_mn2'}	{'ascb6p_c': -1.0, '3dhgulnp_c': 1.0, 'h_c': 1.0, 'h2o_c': -1.0}	{}	0.0	1000.0	StoichiometricData
ASCBptspp	iJL1678b-ME	{'ASCBptspp_FWD_EIISGA'}	{'pep_c': -1.0, 'pyr_c': 1.0, 'ascb6p_c': 1.0, 'ascb__L_p': -1.0}	{}	0.0	1000.0	StoichiometricData
ASCBtex	iJL1678b-ME	{'ASCBtex_REV_CPLX0-7534', 'ASCBtex_REV_CPLX0-7530', 'ASCBtex_FWD_CPLX0-7533', 'ASCBtex_FWD_CPLX0-7534', 'ASCBtex_FWD_CPLX0-7530', 'ASCBtex_REV_CPLX0-7533', 'ASCBtex_FWD_G6700-MONOMER', 'ASCBtex_REV_G6700-MONOMER'}	{'ascb__L_p': 1.0, 'ascb__L_e': -1.0}	{}	-1000.0	1000.0	StoichiometricData
ASNN	iJL1678b-ME	{'ASNN_FWD_EG12407-MONOMER', 'ASNN_FWD_ANSA-CPLX'}	{'asp__L_c': 1.0, 'asn__L_c': -1.0, 'nh4_c': 1.0, 'h2o_c': -1.0}	{}	0.0	1000.0	StoichiometricData
ASNNpp	iJL1678b-ME	{'ASNNpp_FWD_ANSB-CPLX'}	{'asn__L_p': -1.0, 'asp__L_p': 1.0, 'nh4_p': 1.0, 'h2o_p': -1.0}	{}	0.0	1000.0	StoichiometricData
ASNS1	iJL1678b-ME	{'ASNS1_FWD_ASNSYNB-CPLX_mod_mg2'}	{'h2o_c': -1.0, 'atp_c': -1.0, 'asp__L_c': -1.0, 'asn__L_c': 1.0, 'ppi_c': 1.0, 'h_c': 1.0, 'amp_c': 1.0, 'glu__L_c': 1.0, 'gln__L_c': -1.0}	{}	0.0	1000.0	StoichiometricData
ASNS2	iJL1678b-ME	{'ASNS2_FWD_ASNSYNA-CPLX_mod_mg2'}	{'asn__L_c': 1.0, 'atp_c': -1.0, 'asp__L_c': -1.0, 'ppi_c': 1.0, 'h_c': 1.0, 'nh4_c': -1.0, 'amp_c': 1.0}	{}	0.0	1000.0	StoichiometricData
ASNabcpp	iJL1678b-ME	{'ASNabcpp_FWD_CPLX_dummy'}	{'h2o_c': -1.0, 'atp_c': -1.0, 'asn__L_c': 1.0, 'h_c': 1.0, 'adp_c': 1.0, 'asn__L_p': -1.0, 'pi_c': 1.0}	{}	0.0	1000.0	StoichiometricData
ASNt2rpp	iJL1678b-ME	{'ASNt2rpp_REV_ANSP-MONOMER', 'ASNt2rpp_FWD_ANSP-MONOMER'}	{'asn__L_p': -1.0, 'asn__L_c': 1.0, 'h_c': 1.0, 'h_p': -1.0}	{}	-1000.0	1000.0	StoichiometricData
ASNtex	iJL1678b-ME	{'ASNtex_FWD_CPLX0-7533', 'ASNtex_REV_CPLX0-7533', 'ASNtex_FWD_CPLX0-7534', 'ASNtex_FWD_CPLX0-7530', 'ASNtex_REV_CPLX0-7534', 'ASNtex_REV_G6700-MONOMER', 'ASNtex_FWD_G6700-MONOMER', 'ASNtex_REV_CPLX0-7530'}	{'asn__L_p': 1.0, 'asn__L_e': -1.0}	{}	-1000.0	1000.0	StoichiometricData
ASO3t8pp	iJL1678b-ME	{'ASO3t8pp_FWD_CPLX-7'}	{'h2o_c': -1.0, 'atp_c': -1.0, 'aso3_p': 1.0, 'h_c': 1.0, 'adp_c': 1.0, 'aso3_c': -1.0, 'pi_c': 1.0}	{}	0.0	1000.0	StoichiometricData
ASO3tex	iJL1678b-ME	{'ASO3tex_REV_CPLX0-7533', 'ASO3tex_FWD_G6700-MONOMER', 'ASO3tex_REV_CPLX0-7530', 'ASO3tex_FWD_CPLX0-7533', 'ASO3tex_REV_G6700-MONOMER', 'ASO3tex_FWD_CPLX0-7534', 'ASO3tex_REV_CPLX0-7534', 'ASO3tex_FWD_CPLX0-7530'}	{'aso3_p': 1.0, 'aso3_e': -1.0}	{}	-1000.0	1000.0	StoichiometricData
ASP1DC	iJL1678b-ME	{'ASP1DC_FWD_MONOMER0-1842'}	{'asp__L_c': -1.0, 'co2_c': 1.0, 'h_c': -1.0, 'ala__B_c': 1.0}	{}	0.0	1000.0	StoichiometricData
ASPCT	iJL1678b-ME	{'ASPCT_FWD_ASPCARBTRANS-CPLX_mod_zn2', 'ASPCT_FWD_ASPCARBCAT-TRIMER'}	{'cbasp_c': 1.0, 'asp__L_c': -1.0, 'cbp_c': -1.0, 'pi_c': 1.0, 'h_c': 1.0}	{}	0.0	1000.0	StoichiometricData
ASPK	iJL1678b-ME	{'ASPK_REV_ASPKINIHOMOSERDEHYDROGI-CPLX', 'ASPK_FWD_ASPKINIHOMOSERDEHYDROGI-CPLX', 'ASPK_REV_ASPKINIII-CPLX', 'ASPK_FWD_ASPKINIII-CPLX', 'ASPK_REV_ASPKINIIHOMOSERDEHYDROGII-CPLX', 'ASPK_FWD_ASPKINIIHOMOSERDEHYDROGII-CPLX'}	{'asp__L_c': -1.0, '4pasp_c': 1.0, 'atp_c': -1.0, 'adp_c': 1.0}	{}	-1000.0	1000.0	StoichiometricData
ASPO3	iJL1678b-ME	{'ASPO3_FWD_L-ASPARTATE-OXID-MONOMER_mod_fad'}	{'asp__L_c': -1.0, 'q8h2_c': 1.0, 'iasp_c': 1.0, 'h_c': 1.0, 'q8_c': -1.0}	{}	0.0	1000.0	StoichiometricData
ASPO4	iJL1678b-ME	{'ASPO4_FWD_L-ASPARTATE-OXID-MONOMER_mod_fad'}	{'asp__L_c': -1.0, 'iasp_c': 1.0, 'mqn8_c': -1.0, 'h_c': 1.0, 'mql8_c': 1.0}	{}	0.0	1000.0	StoichiometricData
ASPO5	iJL1678b-ME	{'ASPO5_FWD_L-ASPARTATE-OXID-MONOMER_mod_fad'}	{'asp__L_c': -1.0, 'succ_c': 1.0, 'fum_c': -1.0, 'h_c': 1.0, 'iasp_c': 1.0}	{}	0.0	1000.0	StoichiometricData
ASPO6	iJL1678b-ME	{'ASPO6_FWD_L-ASPARTATE-OXID-MONOMER_mod_fad'}	{'asp__L_c': -1.0, 'o2_c': -1.0, 'iasp_c': 1.0, 'h_c': 1.0, 'h2o2_c': 1.0}	{}	0.0	1000.0	StoichiometricData
ASPT	iJL1678b-ME	{'ASPT_FWD_ASPARTASE-CPLX_mod_cobalt2', 'ASPT_FWD_ASPARTASE-CPLX_mod_mg2', 'ASPT_FWD_ASPARTASE-CPLX_mod_mn2'}	{'asp__L_c': -1.0, 'fum_c': 1.0, 'nh4_c': 1.0}	{}	0.0	1000.0	StoichiometricData
ASPTA	iJL1678b-ME	{'ASPTA_REV_ASPAMINOTRANS-DIMER_mod_pydx5p', 'ASPTA_FWD_ASPAMINOTRANS-DIMER_mod_pydx5p'}	{'akg_c': -1.0, 'asp__L_c': -1.0, 'glu__L_c': 1.0, 'oaa_c': 1.0}	{}	-1000.0	1000.0	StoichiometricData
ASPabcpp	iJL1678b-ME	{'ASPabcpp_FWD_ABC-13-CPLX'}	{'h2o_c': -1.0, 'pi_c': 1.0, 'atp_c': -1.0, 'asp__L_c': 1.0, 'h_c': 1.0, 'adp_c': 1.0, 'asp__L_p': -1.0}	{}	0.0	1000.0	StoichiometricData
ASPt2_2pp	iJL1678b-ME	{'ASPt2_2pp_FWD_DCTA-MONOMER'}	{'asp__L_c': 1.0, 'asp__L_p': -1.0, 'h_c': 2.0, 'h_p': -2.0}	{}	0.0	1000.0	StoichiometricData
ASPt2_3pp	iJL1678b-ME	{'ASPt2_3pp_FWD_DCUB-MONOMER', 'ASPt2_3pp_FWD_DCUA-MONOMER'}	{'asp__L_c': 1.0, 'asp__L_p': -1.0, 'h_c': 3.0, 'h_p': -3.0}	{}	0.0	1000.0	StoichiometricData
ASPt2pp	iJL1678b-ME	{'ASPt2pp_FWD_GLTP-MONOMER'}	{'asp__L_c': 1.0, 'asp__L_p': -1.0, 'h_c': 1.0, 'h_p': -1.0}	{}	0.0	1000.0	StoichiometricData
ASPt2rpp	iJL1678b-ME	{'ASPt2rpp_REV_CPLX_dummy', 'ASPt2rpp_FWD_CPLX_dummy'}	{'asp__L_c': 1.0, 'asp__L_p': -1.0, 'h_c': 1.0, 'h_p': -1.0}	{}	-1000.0	1000.0	StoichiometricData
ASPtex	iJL1678b-ME	{'ASPtex_FWD_G6700-MONOMER', 'ASPtex_REV_CPLX0-7534', 'ASPtex_REV_CPLX0-7530', 'ASPtex_REV_CPLX0-7533', 'ASPtex_REV_G6700-MONOMER', 'ASPtex_FWD_CPLX0-7530', 'ASPtex_FWD_CPLX0-7534', 'ASPtex_FWD_CPLX0-7533'}	{'asp__L_p': 1.0, 'asp__L_e': -1.0}	{}	-1000.0	1000.0	StoichiometricData
ASR	iJL1678b-ME	{'ASR_FWD_GRXB-MONOMER_EG12237-MONOMER'}	{'aso4_c': -1.0, 'aso3_c': 1.0, 'gthrd_c': -2.0, 'h2o_c': 1.0, 'gthox_c': 1.0}	{}	0.0	1000.0	StoichiometricData
AST	iJL1678b-ME	{'AST_FWD_ARGSUCCTRAN-MONOMER'}	{'coa_c': 1.0, 'arg__L_c': -1.0, 'sucarg_c': 1.0, 'succoa_c': -1.0, 'h_c': 1.0}	{}	0.0	1000.0	StoichiometricData
ATHRDHr	iJL1678b-ME	{'ATHRDHr_FWD_CPLX0-1962', 'ATHRDHr_REV_CPLX0-1962'}	{'nadp_c': -1.0, 'nadph_c': 1.0, 'h_c': 1.0, 'athr__L_c': -1.0, '2aobut_c': 1.0}	{}	-1000.0	1000.0	StoichiometricData
ATPHs	iJL1678b-ME	{'ATPHs_FWD_SPONT'}	{'h2o_c': -1.0, 'itp_c': 1.0, 'nh4_c': 1.0, 'atp_c': -1.0, 'h_c': -1.0}	{}	0.0	1000.0	StoichiometricData
ATPPRT	iJL1678b-ME	{'ATPPRT_FWD_CPLX0-7614'}	{'ppi_c': 1.0, 'atp_c': -1.0, 'prpp_c': -1.0, 'prbatp_c': 1.0}	{}	0.0	1000.0	StoichiometricData
ATPS4rpp	iJL1678b-ME	{'ATPS4rpp_FWD_ATPSYN-CPLX_EG10106-MONOMER_mod_mg2', 'ATPS4rpp_FWD_ATPSYN-CPLX_mod_mg2', 'ATPS4rpp_REV_ATPSYN-CPLX_EG10106-MONOMER_mod_mg2', 'ATPS4rpp_REV_ATPSYN-CPLX_mod_mg2'}	{'h2o_c': 1.0, 'h_p': -4.0, 'atp_c': 1.0, 'h_c': 3.0, 'adp_c': -1.0, 'pi_c': -1.0}	{}	-1000.0	1000.0	StoichiometricData
BALAt2pp	iJL1678b-ME	{'BALAt2pp_FWD_CYCA-MONOMER'}	{'ala__B_c': 1.0, 'h_c': 1.0, 'h_p': -1.0, 'ala__B_p': -1.0}	{}	0.0	1000.0	StoichiometricData
BALAtex	iJL1678b-ME	{'BALAtex_FWD_CPLX0-7533', 'BALAtex_REV_CPLX0-7530', 'BALAtex_FWD_CPLX0-7530', 'BALAtex_REV_G6700-MONOMER', 'BALAtex_FWD_G6700-MONOMER', 'BALAtex_FWD_CPLX0-7534', 'BALAtex_REV_CPLX0-7533', 'BALAtex_REV_CPLX0-7534'}	{'ala__B_e': -1.0, 'ala__B_p': 1.0}	{}	-1000.0	1000.0	StoichiometricData
BETALDHx	iJL1678b-ME	{'BETALDHx_FWD_BADH-CPLX'}	{'h2o_c': -1.0, 'glyb_c': 1.0, 'betald_c': -1.0, 'h_c': 2.0, 'nad_c': -1.0, 'nadh_c': 1.0}	{}	0.0	1000.0	StoichiometricData
BETALDHy	iJL1678b-ME	{'BETALDHy_FWD_BADH-CPLX'}	{'h2o_c': -1.0, 'nadp_c': -1.0, 'nadph_c': 1.0, 'glyb_c': 1.0, 'betald_c': -1.0, 'h_c': 2.0}	{}	0.0	1000.0	StoichiometricData
BMOCOS	iJL1678b-ME	{'BMOCOS_FWD_EG10153-MONOMER'}	{'cu2_c': 1.0, 'moco_c': -1.0, 'mptamp_c': -1.0, 'amp_c': 1.0, 'bmoco_c': 1.0}	{}	0.0	1000.0	StoichiometricData
BMOGDS1	iJL1678b-ME	{'BMOGDS1_FWD_EG11829-MONOMER_EG11828-MONOMER', 'BMOGDS1_FWD_EG11829-MONOMER_mod_mn2', 'BMOGDS1_FWD_EG11829-MONOMER_mod_mg2'}	{'bmoco1gdp_c': 1.0, 'ppi_c': 1.0, 'gtp_c': -1.0, 'h_c': -1.0, 'bmoco_c': -1.0}	{}	0.0	1000.0	StoichiometricData
BMOGDS2	iJL1678b-ME	{'BMOGDS2_FWD_EG11829-MONOMER_mod_mn2', 'BMOGDS2_FWD_EG11829-MONOMER_EG11828-MONOMER', 'BMOGDS2_FWD_EG11829-MONOMER_mod_mg2'}	{'bmoco1gdp_c': -1.0, 'ppi_c': 1.0, 'gtp_c': -1.0, 'h_c': -1.0, 'bmocogdp_c': 1.0}	{}	0.0	1000.0	StoichiometricData
BPNT	iJL1678b-ME	{'BPNT_FWD_EG10043-MONOMER_mod_mg2'}	{'h2o_c': -1.0, 'pi_c': 1.0, 'pap_c': -1.0, 'amp_c': 1.0}	{}	0.0	1000.0	StoichiometricData
BSORx	iJL1678b-ME	{'BSORx_FWD_EG10124-MONOMER_mod_bmocogdp'}	{'h2o_c': 1.0, 'btn_c': 1.0, 'btnso_c': -1.0, 'h_c': -1.0, 'nad_c': 1.0, 'nadh_c': -1.0}	{}	0.0	1000.0	StoichiometricData
BSORy	iJL1678b-ME	{'BSORy_FWD_EG10124-MONOMER_mod_bmocogdp'}	{'h2o_c': 1.0, 'btn_c': 1.0, 'nadph_c': -1.0, 'btnso_c': -1.0, 'nadp_c': 1.0, 'h_c': -1.0}	{}	0.0	1000.0	StoichiometricData
BTNt2ipp	iJL1678b-ME	{'BTNt2ipp_FWD_CPLX_dummy'}	{'btn_p': -1.0, 'btn_c': 1.0, 'h_c': 1.0, 'h_p': -1.0}	{}	0.0	1000.0	StoichiometricData
BTNtex	iJL1678b-ME	{'BTNtex_FWD_CPLX0-7534', 'BTNtex_FWD_G6700-MONOMER', 'BTNtex_REV_CPLX0-7533', 'BTNtex_REV_G6700-MONOMER', 'BTNtex_FWD_CPLX0-7533', 'BTNtex_FWD_CPLX0-7530', 'BTNtex_REV_CPLX0-7534', 'BTNtex_REV_CPLX0-7530'}	{'btn_p': 1.0, 'btn_e': -1.0}	{}	-1000.0	1000.0	StoichiometricData
BUTCT	iJL1678b-ME	{'BUTCT_FWD_ACETOACETYL-COA-TRANSFER-CPLX'}	{'btcoa_c': 1.0, 'ac_c': 1.0, 'accoa_c': -1.0, 'but_c': -1.0}	{}	0.0	1000.0	StoichiometricData
BUTSO3abcpp	iJL1678b-ME	{'BUTSO3abcpp_FWD_ABC-56-CPLX', 'BUTSO3abcpp_FWD_ABC-64-CPLX'}	{'h2o_c': -1.0, 'pi_c': 1.0, 'atp_c': -1.0, 'butso3_c': 1.0, 'h_c': 1.0, 'adp_c': 1.0, 'butso3_p': -1.0}	{}	0.0	1000.0	StoichiometricData
BUTSO3tex	iJL1678b-ME	{'BUTSO3tex_REV_G6700-MONOMER', 'BUTSO3tex_REV_CPLX0-7534', 'BUTSO3tex_REV_CPLX0-7533', 'BUTSO3tex_FWD_CPLX0-7530', 'BUTSO3tex_FWD_CPLX0-7533', 'BUTSO3tex_FWD_G6700-MONOMER', 'BUTSO3tex_REV_CPLX0-7530', 'BUTSO3tex_FWD_CPLX0-7534'}	{'butso3_p': 1.0, 'butso3_e': -1.0}	{}	-1000.0	1000.0	StoichiometricData
BUTt2rpp	iJL1678b-ME	{'BUTt2rpp_FWD_EG11671-MONOMER', 'BUTt2rpp_REV_EG11671-MONOMER'}	{'but_p': -1.0, 'h_p': -1.0, 'but_c': 1.0, 'h_c': 1.0}	{}	-1000.0	1000.0	StoichiometricData
BUTtex	iJL1678b-ME	{'BUTtex_FWD_CPLX0-7534', 'BUTtex_REV_CPLX0-7534', 'BUTtex_FWD_G6700-MONOMER', 'BUTtex_REV_G6700-MONOMER', 'BUTtex_REV_CPLX0-7530', 'BUTtex_REV_CPLX0-7533', 'BUTtex_FWD_CPLX0-7533', 'BUTtex_FWD_CPLX0-7530'}	{'but_e': -1.0, 'but_p': 1.0}	{}	-1000.0	1000.0	StoichiometricData
CA2t3pp	iJL1678b-ME	{'CA2t3pp_FWD_CHAA-MONOMER'}	{'ca2_c': -1.0, 'h_p': -1.0, 'ca2_p': 1.0, 'h_c': 1.0}	{}	0.0	1000.0	StoichiometricData
CA2tex	iJL1678b-ME	{'CA2tex_REV_G6700-MONOMER', 'CA2tex_FWD_CPLX0-7534', 'CA2tex_FWD_CPLX0-7530', 'CA2tex_REV_CPLX0-7533', 'CA2tex_FWD_G6700-MONOMER', 'CA2tex_REV_CPLX0-7534', 'CA2tex_FWD_CPLX0-7533', 'CA2tex_REV_CPLX0-7530'}	{'ca2_e': -1.0, 'ca2_p': 1.0}	{}	-1000.0	1000.0	StoichiometricData
CADVtpp	iJL1678b-ME	{'CADVtpp_FWD_CADB-MONOMER'}	{'lys__L_c': 1.0, 'h_p': -1.0, '15dap_p': 1.0, 'h_c': 1.0, 'lys__L_p': -1.0, '15dap_c': -1.0}	{}	0.0	1000.0	StoichiometricData
CAT	iJL1678b-ME	{'CAT_FWD_HYDROPEROXIDI-CPLX_mod_pheme', 'CAT_FWD_HYDROPEROXIDII-CPLX_mod_6:hemed'}	{'h2o2_c': -2.0, 'h2o_c': 2.0, 'o2_c': 1.0}	{}	0.0	0.0	StoichiometricData
CAt6pp	iJL1678b-ME	{'CAt6pp_REV_YRBG-MONOMER', 'CAt6pp_FWD_YRBG-MONOMER'}	{'na1_p': -1.0, 'na1_c': 1.0, 'ca2_c': -1.0, 'ca2_p': 1.0}	{}	-1000.0	1000.0	StoichiometricData
CBIAT	iJL1678b-ME	{'CBIAT_FWD_COBALADENOSYLTRANS-MONOMER', 'CBIAT_REV_COBALADENOSYLTRANS-MONOMER'}	{'pppi_c': 1.0, 'cbi_c': -1.0, 'adocbi_c': 1.0, 'h_c': -1.0, 'atp_c': -1.0}	{}	-1000.0	1000.0	StoichiometricData
CBItonex	iJL1678b-ME	{'CBItonex_FWD_CPLX0-1924'}	{'cbi_p': 1.0, 'h_c': 1.0, 'h_p': -1.0, 'cbi_e': -1.0}	{}	0.0	1000.0	StoichiometricData
CBIuabcpp	iJL1678b-ME	{'CBIuabcpp_FWD_ABC-5-CPLX'}	{'cbi_p': -1.0, 'h2o_c': -1.0, 'atp_c': -1.0, 'cbi_c': 1.0, 'h_c': 1.0, 'adp_c': 1.0, 'pi_c': 1.0}	{}	0.0	1000.0	StoichiometricData
CBL1abcpp	iJL1678b-ME	{'CBL1abcpp_FWD_ABC-5-CPLX'}	{'cbl1_p': -1.0, 'h2o_c': -1.0, 'atp_c': -1.0, 'cbl1_c': 1.0, 'h_c': 1.0, 'adp_c': 1.0, 'pi_c': 1.0}	{}	0.0	1000.0	StoichiometricData
CBL1tonex	iJL1678b-ME	{'CBL1tonex_FWD_CPLX0-1924'}	{'cbl1_p': 1.0, 'cbl1_e': -1.0, 'h_c': 1.0, 'h_p': -1.0}	{}	0.0	1000.0	StoichiometricData
CBLAT	iJL1678b-ME	{'CBLAT_REV_COBALADENOSYLTRANS-MONOMER', 'CBLAT_FWD_COBALADENOSYLTRANS-MONOMER'}	{'adocbl_c': 1.0, 'cbl1_c': -1.0, 'h_c': -1.0, 'atp_c': -1.0, 'pppi_c': 1.0}	{}	-1000.0	1000.0	StoichiometricData
CBMD	iJL1678b-ME	{'CBMD_FWD_SPONT'}	{'co2_c': 1.0, 'nh4_c': 1.0, 'cbm_c': -1.0, 'h_c': -2.0}	{}	0.0	1000.0	StoichiometricData
CBMKr	iJL1678b-ME	{'CBMKr_REV_EG12384-MONOMER', 'CBMKr_FWD_EG12384-MONOMER', 'CBMKr_REV_G6188-MONOMER', 'CBMKr_REV_G7493-MONOMER', 'CBMKr_FWD_G7493-MONOMER', 'CBMKr_FWD_G6188-MONOMER'}	{'cbp_c': 1.0, 'atp_c': -1.0, 'h_c': 2.0, 'adp_c': 1.0, 'co2_c': -1.0, 'nh4_c': -1.0}	{}	-1000.0	1000.0	StoichiometricData
CBPS	iJL1678b-ME	{'CBPS_FWD_CARBPSYN-CPLX_mod_mg2', 'CBPS_FWD_CARBPSYN-CPLX_mod_cd2', 'CBPS_FWD_CARBPSYN-CPLX_mod_cobalt2', 'CBPS_FWD_CARBPSYN-CPLX_mod_mn2', 'CBPS_FWD_CARBPSYN-CPLX_mod_zn2'}	{'cbp_c': 1.0, 'atp_c': -2.0, 'hco3_c': -1.0, 'glu__L_c': 1.0, 'h2o_c': -1.0, 'h_c': 2.0, 'adp_c': 2.0, 'pi_c': 1.0, 'gln__L_c': -1.0}	{}	0.0	1000.0	StoichiometricData
CCGS	iJL1678b-ME	{'CCGS_FWD_G6245-MONOMER'}	{'preq0_c': 1.0, 'h2o_c': 1.0, 'pi_c': 1.0, 'atp_c': -1.0, 'h_c': 1.0, 'adp_c': 1.0, 'cdg_c': -1.0, 'nh4_c': -1.0}	{}	0.0	1000.0	StoichiometricData
CD2abcpp	iJL1678b-ME	{'CD2abcpp_FWD_YHHO-MONOMER'}	{'h2o_c': -1.0, 'atp_c': -1.0, 'cd2_c': -1.0, 'h_c': 1.0, 'adp_c': 1.0, 'pi_c': 1.0, 'cd2_p': 1.0}	{}	0.0	1000.0	StoichiometricData
CD2t3pp	iJL1678b-ME	{'CD2t3pp_FWD_B0752-MONOMER', 'CD2t3pp_FWD_CPLX0-7641'}	{'h_p': -1.0, 'h_c': 1.0, 'cd2_c': -1.0, 'cd2_p': 1.0}	{}	0.0	1000.0	StoichiometricData
CD2tex	iJL1678b-ME	{'CD2tex_FWD_G6700-MONOMER', 'CD2tex_REV_G6700-MONOMER', 'CD2tex_FWD_CPLX0-7534', 'CD2tex_REV_CPLX0-7534', 'CD2tex_REV_CPLX0-7530', 'CD2tex_FWD_CPLX0-7533', 'CD2tex_REV_CPLX0-7533', 'CD2tex_FWD_CPLX0-7530'}	{'cd2_e': -1.0, 'cd2_p': 1.0}	{}	-1000.0	1000.0	StoichiometricData
CD2tpp	iJL1678b-ME	{'CD2tpp_FWD_EG11167-MONOMER'}	{'cd2_p': -1.0, 'cd2_c': 1.0}	{}	0.0	1000.0	StoichiometricData
CDAPPA120	iJL1678b-ME	{'CDAPPA120_FWD_CDPDIGLYPYPHOSPHA-MONOMER'}	{'cdpdddecg_c': -1.0, 'h2o_c': -1.0, 'cmp_c': 1.0, 'h_c': 2.0, 'pa120_c': 1.0}	{}	0.0	1000.0	StoichiometricData
CDAPPA140	iJL1678b-ME	{'CDAPPA140_FWD_CDPDIGLYPYPHOSPHA-MONOMER'}	{'cdpdtdecg_c': -1.0, 'h2o_c': -1.0, 'pa140_c': 1.0, 'h_c': 2.0, 'cmp_c': 1.0}	{}	0.0	1000.0	StoichiometricData
CDAPPA141	iJL1678b-ME	{'CDAPPA141_FWD_CDPDIGLYPYPHOSPHA-MONOMER'}	{'pa141_c': 1.0, 'cdpdtdec7eg_c': -1.0, 'h_c': 2.0, 'h2o_c': -1.0, 'cmp_c': 1.0}	{}	0.0	1000.0	StoichiometricData
CDAPPA160	iJL1678b-ME	{'CDAPPA160_FWD_CDPDIGLYPYPHOSPHA-MONOMER'}	{'pa160_c': 1.0, 'h2o_c': -1.0, 'cdpdhdecg_c': -1.0, 'h_c': 2.0, 'cmp_c': 1.0}	{}	0.0	1000.0	StoichiometricData
CDAPPA161	iJL1678b-ME	{'CDAPPA161_FWD_CDPDIGLYPYPHOSPHA-MONOMER'}	{'pa161_c': 1.0, 'h2o_c': -1.0, 'cdpdhdec9eg_c': -1.0, 'h_c': 2.0, 'cmp_c': 1.0}	{}	0.0	1000.0	StoichiometricData
CDAPPA180	iJL1678b-ME	{'CDAPPA180_FWD_CDPDIGLYPYPHOSPHA-MONOMER'}	{'cdpdodecg_c': -1.0, 'h2o_c': -1.0, 'cmp_c': 1.0, 'h_c': 2.0, 'pa180_c': 1.0}	{}	0.0	1000.0	StoichiometricData
CDAPPA181	iJL1678b-ME	{'CDAPPA181_FWD_CDPDIGLYPYPHOSPHA-MONOMER'}	{'cdpdodec11eg_c': -1.0, 'h2o_c': -1.0, 'h_c': 2.0, 'pa181_c': 1.0, 'cmp_c': 1.0}	{}	0.0	1000.0	StoichiometricData
CDGR	iJL1678b-ME	{'CDGR_FWD_QueF_dim'}	{'preq1_c': 1.0, 'preq0_c': -1.0, 'nadp_c': 2.0, 'nadph_c': -2.0, 'h_c': -3.0}	{}	0.0	1000.0	StoichiometricData
CDGS	iJL1678b-ME	{'CDGS_FWD_CPLX_dummy'}	{'cdg_c': 1.0, 'cph4_c': -1.0, 'h_c': -1.0, 'nh4_c': 1.0}	{}	0.0	1000.0	StoichiometricData
CDPMEK	iJL1678b-ME	{'CDPMEK_FWD_CPLX0-3841_mod_mg2'}	{'4c2me_c': -1.0, '2p4c2me_c': 1.0, 'h_c': 1.0, 'atp_c': -1.0, 'adp_c': 1.0}	{}	0.0	1000.0	StoichiometricData
CFAS160E	iJL1678b-ME	{'CFAS160E_FWD_CFA-CPLX_mod_hco3'}	{'amet_c': -2.0, 'cpe160_c': 1.0, 'pe161_c': -1.0, 'h_c': 2.0, 'ahcys_c': 2.0}	{}	0.0	1000.0	StoichiometricData
CFAS160G	iJL1678b-ME	{'CFAS160G_FWD_CFA-CPLX_mod_hco3'}	{'cpg160_c': 1.0, 'pg161_c': -1.0, 'ahcys_c': 2.0, 'h_c': 2.0, 'amet_c': -2.0}	{}	0.0	1000.0	StoichiometricData
CFAS180E	iJL1678b-ME	{'CFAS180E_FWD_CFA-CPLX_mod_hco3'}	{'cpe180_c': 1.0, 'pe181_c': -1.0, 'ahcys_c': 2.0, 'h_c': 2.0, 'amet_c': -2.0}	{}	0.0	1000.0	StoichiometricData
CFAS180G	iJL1678b-ME	{'CFAS180G_FWD_CFA-CPLX_mod_hco3'}	{'amet_c': -2.0, 'cpg180_c': 1.0, 'ahcys_c': 2.0, 'pg181_c': -1.0, 'h_c': 2.0}	{}	0.0	1000.0	StoichiometricData
CGLYabcpp	iJL1678b-ME	{'CGLYabcpp_FWD_ABC-8-CPLX'}	{'h2o_c': -1.0, 'atp_c': -1.0, 'cgly_p': -1.0, 'h_c': 1.0, 'adp_c': 1.0, 'pi_c': 1.0, 'cgly_c': 1.0}	{}	0.0	1000.0	StoichiometricData
CGLYtex	iJL1678b-ME	{'CGLYtex_REV_CPLX0-7533', 'CGLYtex_FWD_CPLX0-7534', 'CGLYtex_REV_G6700-MONOMER', 'CGLYtex_FWD_CPLX0-7530', 'CGLYtex_REV_CPLX0-7530', 'CGLYtex_FWD_G6700-MONOMER', 'CGLYtex_FWD_CPLX0-7533', 'CGLYtex_REV_CPLX0-7534'}	{'cgly_e': -1.0, 'cgly_p': 1.0}	{}	-1000.0	1000.0	StoichiometricData
CHLabcpp	iJL1678b-ME	{'CHLabcpp_FWD_ABC-40-CPLX'}	{'h2o_c': -1.0, 'chol_p': -1.0, 'atp_c': -1.0, 'chol_c': 1.0, 'h_c': 1.0, 'adp_c': 1.0, 'pi_c': 1.0}	{}	0.0	1000.0	StoichiometricData
CHLt2pp	iJL1678b-ME	{'CHLt2pp_FWD_BETT-MONOMER', 'CHLt2pp_FWD_YEAV-MONOMER'}	{'chol_c': 1.0, 'chol_p': -1.0, 'h_c': 1.0, 'h_p': -1.0}	{}	0.0	1000.0	StoichiometricData
CHLtex	iJL1678b-ME	{'CHLtex_REV_G6700-MONOMER', 'CHLtex_REV_CPLX0-7534', 'CHLtex_REV_CPLX0-7530', 'CHLtex_FWD_CPLX0-7533', 'CHLtex_FWD_CPLX0-7530', 'CHLtex_FWD_CPLX0-7534', 'CHLtex_REV_CPLX0-7533', 'CHLtex_FWD_G6700-MONOMER'}	{'chol_p': 1.0, 'chol_e': -1.0}	{}	-1000.0	1000.0	StoichiometricData
CHOLD	iJL1678b-ME	{'CHOLD_FWD_CHD-MONOMER'}	{'chol_c': -1.0, 'nadh_c': 1.0, 'betald_c': 1.0, 'h_c': 1.0, 'nad_c': -1.0}	{}	0.0	1000.0	StoichiometricData
CHORM	iJL1678b-ME	{'CHORM_FWD_CHORISMUTPREPHENDEHYDROG-CPLX', 'CHORM_FWD_CHORISMUTPREPHENDEHYDRAT-CPLX'}	{'chor_c': -1.0, 'pphn_c': 1.0}	{}	0.0	1000.0	StoichiometricData
CHORS	iJL1678b-ME	{'CHORS_FWD_AROC-CPLX_mod_fadh2', 'CHORS_FWD_AROC-CPLX_mod_fmnh2'}	{'chor_c': 1.0, 'pi_c': 1.0, '3psme_c': -1.0}	{}	0.0	1000.0	StoichiometricData
CHRPL	iJL1678b-ME	{'CHRPL_FWD_CHORPYRLY-MONOMER'}	{'4hbz_c': 1.0, 'chor_c': -1.0, 'pyr_c': 1.0}	{}	0.0	1000.0	StoichiometricData
CHTBSptspp	iJL1678b-ME	{'CHTBSptspp_FWD_PTSI-MONOMER'}	{'chtbs_p': -1.0, 'pep_c': -1.0, 'pyr_c': 1.0, 'chtbs6p_c': 1.0}	{}	0.0	1000.0	StoichiometricData
CHTBStex	iJL1678b-ME	{'CHTBStex_REV_G6700-MONOMER', 'CHTBStex_FWD_CPLX0-7533', 'CHTBStex_FWD_CPLX0-7534', 'CHTBStex_FWD_G6700-MONOMER', 'CHTBStex_REV_CPLX0-7534', 'CHTBStex_REV_CPLX0-7530', 'CHTBStex_FWD_CPLX0-7530', 'CHTBStex_REV_CPLX0-7533'}	{'chtbs_p': 1.0, 'chtbs_e': -1.0}	{}	-1000.0	1000.0	StoichiometricData
CINNDO	iJL1678b-ME	{'CINNDO_FWD_HCAMULTI-CPLX'}	{'o2_c': -1.0, 'cenchddd_c': 1.0, 'cinnm_c': -1.0, 'h_c': -1.0, 'nad_c': 1.0, 'nadh_c': -1.0}	{}	0.0	1000.0	StoichiometricData
CITL	iJL1678b-ME	{'CITL_FWD_CITLY-CPLX'}	{'ac_c': 1.0, 'oaa_c': 1.0, 'cit_c': -1.0}	{}	0.0	1000.0	StoichiometricData
CITt3pp	iJL1678b-ME	{'CITt3pp_FWD_CPLX_dummy'}	{'cit_p': 1.0, 'h_c': 1.0, 'h_p': -1.0, 'cit_c': -1.0}	{}	0.0	1000.0	StoichiometricData
CITt7pp	iJL1678b-ME	{'CITt7pp_FWD_B0612-MONOMER'}	{'succ_p': 1.0, 'succ_c': -1.0, 'cit_p': -1.0, 'cit_c': 1.0}	{}	0.0	1000.0	StoichiometricData
CITtex	iJL1678b-ME	{'CITtex_REV_CPLX0-7533', 'CITtex_REV_G6700-MONOMER', 'CITtex_FWD_CPLX0-7534', 'CITtex_REV_CPLX0-7530', 'CITtex_FWD_CPLX0-7530', 'CITtex_FWD_CPLX0-7533', 'CITtex_FWD_G6700-MONOMER', 'CITtex_REV_CPLX0-7534'}	{'cit_e': -1.0, 'cit_p': 1.0}	{}	-1000.0	1000.0	StoichiometricData
CLIPAabctex	iJL1678b-ME	{'CLIPAabctex_FWD_ABC-53-CPLX'}	{'lipa_cold_e': 1.0, 'atp_c': -1.0, 'h2o_c': -1.0, 'h_c': 1.0, 'adp_c': 1.0, 'lipa_cold_p': -1.0, 'pi_c': 1.0}	{}	0.0	1000.0	StoichiometricData
CLPNH120pp	iJL1678b-ME	{'CLPNH120pp_FWD_CPLX_dummy'}	{'clpn120_p': -1.0, 'pg120_p': 1.0, 'pa120_p': 1.0, 'h_p': 1.0, 'h2o_p': -1.0}	{}	0.0	1000.0	StoichiometricData
CLPNH140pp	iJL1678b-ME	{'CLPNH140pp_FWD_CPLX_dummy'}	{'pa140_p': 1.0, 'clpn140_p': -1.0, 'pg140_p': 1.0, 'h_p': 1.0, 'h2o_p': -1.0}	{}	0.0	1000.0	StoichiometricData
CLPNH141pp	iJL1678b-ME	{'CLPNH141pp_FWD_CPLX_dummy'}	{'h2o_p': -1.0, 'pa141_p': 1.0, 'pg141_p': 1.0, 'h_p': 1.0, 'clpn141_p': -1.0}	{}	0.0	1000.0	StoichiometricData
CLPNH160pp	iJL1678b-ME	{'CLPNH160pp_FWD_CPLX_dummy'}	{'pg160_p': 1.0, 'h2o_p': -1.0, 'pa160_p': 1.0, 'clpn160_p': -1.0, 'h_p': 1.0}	{}	0.0	1000.0	StoichiometricData
CLPNH161pp	iJL1678b-ME	{'CLPNH161pp_FWD_CPLX_dummy'}	{'pa161_p': 1.0, 'h2o_p': -1.0, 'clpn161_p': -1.0, 'h_p': 1.0, 'pg161_p': 1.0}	{}	0.0	1000.0	StoichiometricData
CLPNH180pp	iJL1678b-ME	{'CLPNH180pp_FWD_CPLX_dummy'}	{'pa180_p': 1.0, 'h2o_p': -1.0, 'clpn180_p': -1.0, 'h_p': 1.0, 'pg180_p': 1.0}	{}	0.0	1000.0	StoichiometricData
CLPNH181pp	iJL1678b-ME	{'CLPNH181pp_FWD_CPLX_dummy'}	{'h2o_p': -1.0, 'pa181_p': 1.0, 'clpn181_p': -1.0, 'h_p': 1.0, 'pg181_p': 1.0}	{}	0.0	1000.0	StoichiometricData
CLPNS120pp	iJL1678b-ME	{'CLPNS120pp_FWD_G6406-MONOMER', 'CLPNS120pp_REV_G6406-MONOMER', 'CLPNS120pp_REV_CARDIOLIPSYN-MONOMER', 'CLPNS120pp_FWD_CARDIOLIPSYN-MONOMER'}	{'pg120_p': -2.0, 'glyc_p': 1.0, 'clpn120_p': 1.0}	{}	-1000.0	1000.0	StoichiometricData
CLPNS140pp	iJL1678b-ME	{'CLPNS140pp_REV_CARDIOLIPSYN-MONOMER', 'CLPNS140pp_FWD_G6406-MONOMER', 'CLPNS140pp_REV_G6406-MONOMER', 'CLPNS140pp_FWD_CARDIOLIPSYN-MONOMER'}	{'clpn140_p': 1.0, 'pg140_p': -2.0, 'glyc_p': 1.0}	{}	-1000.0	1000.0	StoichiometricData
CLPNS141pp	iJL1678b-ME	{'CLPNS141pp_FWD_G6406-MONOMER', 'CLPNS141pp_FWD_CARDIOLIPSYN-MONOMER', 'CLPNS141pp_REV_G6406-MONOMER', 'CLPNS141pp_REV_CARDIOLIPSYN-MONOMER'}	{'clpn141_p': 1.0, 'pg141_p': -2.0, 'glyc_p': 1.0}	{}	-1000.0	1000.0	StoichiometricData
CLPNS160pp	iJL1678b-ME	{'CLPNS160pp_FWD_CARDIOLIPSYN-MONOMER', 'CLPNS160pp_REV_CARDIOLIPSYN-MONOMER', 'CLPNS160pp_FWD_G6406-MONOMER', 'CLPNS160pp_REV_G6406-MONOMER'}	{'pg160_p': -2.0, 'clpn160_p': 1.0, 'glyc_p': 1.0}	{}	-1000.0	1000.0	StoichiometricData
CLPNS161pp	iJL1678b-ME	{'CLPNS161pp_REV_CARDIOLIPSYN-MONOMER', 'CLPNS161pp_REV_G6406-MONOMER', 'CLPNS161pp_FWD_CARDIOLIPSYN-MONOMER', 'CLPNS161pp_FWD_G6406-MONOMER'}	{'pg161_p': -2.0, 'clpn161_p': 1.0, 'glyc_p': 1.0}	{}	-1000.0	1000.0	StoichiometricData
CLPNS180pp	iJL1678b-ME	{'CLPNS180pp_REV_G6406-MONOMER', 'CLPNS180pp_FWD_CARDIOLIPSYN-MONOMER', 'CLPNS180pp_REV_CARDIOLIPSYN-MONOMER', 'CLPNS180pp_FWD_G6406-MONOMER'}	{'clpn180_p': 1.0, 'glyc_p': 1.0, 'pg180_p': -2.0}	{}	-1000.0	1000.0	StoichiometricData
CLPNS181pp	iJL1678b-ME	{'CLPNS181pp_FWD_CARDIOLIPSYN-MONOMER', 'CLPNS181pp_REV_CARDIOLIPSYN-MONOMER', 'CLPNS181pp_FWD_G6406-MONOMER', 'CLPNS181pp_REV_G6406-MONOMER'}	{'clpn181_p': 1.0, 'glyc_p': 1.0, 'pg181_p': -2.0}	{}	-1000.0	1000.0	StoichiometricData
CLt3_2pp	iJL1678b-ME	{'CLt3_2pp_FWD_YNFJ-MONOMER', 'CLt3_2pp_FWD_YADQ-MONOMER'}	{'cl_p': -2.0, 'h_c': -1.0, 'h_p': 1.0, 'cl_c': 2.0}	{}	0.0	1000.0	StoichiometricData
CLtex	iJL1678b-ME	{'CLtex_REV_G6700-MONOMER', 'CLtex_FWD_CPLX0-7534', 'CLtex_FWD_CPLX0-7530', 'CLtex_REV_CPLX0-7533', 'CLtex_REV_CPLX0-7530', 'CLtex_FWD_G6700-MONOMER', 'CLtex_FWD_CPLX0-7533', 'CLtex_REV_CPLX0-7534'}	{'cl_e': -1.0, 'cl_p': 1.0}	{}	-1000.0	1000.0	StoichiometricData
CMPN	iJL1678b-ME	{'CMPN_FWD_CPLX_dummy'}	{'h2o_c': -1.0, 'csn_c': 1.0, 'r5p_c': 1.0, 'cmp_c': -1.0}	{}	0.0	1000.0	StoichiometricData
CMPtex	iJL1678b-ME	{'CMPtex_FWD_G6700-MONOMER', 'CMPtex_FWD_CPLX0-7534', 'CMPtex_REV_CPLX0-7534', 'CMPtex_FWD_CPLX0-7530', 'CMPtex_REV_G6700-MONOMER', 'CMPtex_FWD_CPLX0-7533', 'CMPtex_REV_CPLX0-7530', 'CMPtex_REV_CPLX0-7533'}	{'cmp_e': -1.0, 'cmp_p': 1.0}	{}	-1000.0	1000.0	StoichiometricData
CMtex	iJL1678b-ME	{'CMtex_FWD_CPLX0-7533', 'CMtex_REV_G6700-MONOMER', 'CMtex_REV_CPLX0-7533', 'CMtex_FWD_CPLX0-7530', 'CMtex_FWD_G6700-MONOMER', 'CMtex_REV_CPLX0-7534', 'CMtex_FWD_CPLX0-7534', 'CMtex_REV_CPLX0-7530'}	{'cm_e': -1.0, 'cm_p': 1.0}	{}	-1000.0	1000.0	StoichiometricData
CMtpp	iJL1678b-ME	{'CMtpp_FWD_TRANS-CPLX-201', 'CMtpp_FWD_CPLX0-3932'}	{'cm_e': 1.0, 'cm_p': -1.0, 'h_p': -1.0, 'h_c': 1.0}	{}	0.0	1000.0	StoichiometricData
CO2tex	iJL1678b-ME	{'CO2tex_REV_CPLX0-7530', 'CO2tex_FWD_G6700-MONOMER', 'CO2tex_REV_G6700-MONOMER', 'CO2tex_REV_CPLX0-7534', 'CO2tex_REV_CPLX0-7533', 'CO2tex_FWD_CPLX0-7534', 'CO2tex_FWD_CPLX0-7530', 'CO2tex_FWD_CPLX0-7533'}	{'co2_p': 1.0, 'co2_e': -1.0}	{}	-1000.0	1000.0	StoichiometricData
CO2tpp	iJL1678b-ME	{'CO2tpp_FWD_SPONT', 'CO2tpp_REV_SPONT'}	{'co2_p': -1.0, 'co2_c': 1.0}	{}	-1000.0	1000.0	StoichiometricData
COBALT2abcpp	iJL1678b-ME	{'COBALT2abcpp_FWD_YHHO-MONOMER'}	{'h2o_c': -1.0, 'atp_c': -1.0, 'cobalt2_c': -1.0, 'h_c': 1.0, 'adp_c': 1.0, 'pi_c': 1.0, 'cobalt2_p': 1.0}	{}	0.0	1000.0	StoichiometricData
COBALT2t3pp	iJL1678b-ME	{'COBALT2t3pp_FWD_CPLX0-7641', 'COBALT2t3pp_FWD_B0752-MONOMER'}	{'h_c': 1.0, 'h_p': -1.0, 'cobalt2_c': -1.0, 'cobalt2_p': 1.0}	{}	0.0	1000.0	StoichiometricData
COBALT2tex	iJL1678b-ME	{'COBALT2tex_REV_CPLX0-7530', 'COBALT2tex_REV_CPLX0-7534', 'COBALT2tex_FWD_CPLX0-7530', 'COBALT2tex_FWD_CPLX0-7533', 'COBALT2tex_FWD_G6700-MONOMER', 'COBALT2tex_FWD_CPLX0-7534', 'COBALT2tex_REV_CPLX0-7533', 'COBALT2tex_REV_G6700-MONOMER'}	{'cobalt2_e': -1.0, 'cobalt2_p': 1.0}	{}	-1000.0	1000.0	StoichiometricData
COBALT2tpp	iJL1678b-ME	{'COBALT2tpp_FWD_EG11167-MONOMER', 'COBALT2tpp_FWD_CORA-MONOMER'}	{'cobalt2_p': -1.0, 'cobalt2_c': 1.0}	{}	0.0	1000.0	StoichiometricData
COLIPAKpp	iJL1678b-ME	{'COLIPAKpp_FWD_G7146-MONOMER'}	{'udcpp_p': 1.0, 'colipa_p': -1.0, 'udcpdp_p': -1.0, 'colipap_p': 1.0}	{}	0.0	1000.0	StoichiometricData
COLIPAPabctex	iJL1678b-ME	{'COLIPAPabctex_FWD_ABC-53-CPLX'}	{'h2o_c': -1.0, 'colipap_e': 1.0, 'adp_c': 1.0, 'atp_c': -1.0, 'h_c': 1.0, 'colipap_p': -1.0, 'pi_c': 1.0}	{}	0.0	1000.0	StoichiometricData
COLIPAabcpp	iJL1678b-ME	{'COLIPAabcpp_FWD_CPLX0-7704_mod_mg2'}	{'h2o_c': -1.0, 'atp_c': -1.0, 'colipa_p': 1.0, 'h_c': 1.0, 'adp_c': 1.0, 'colipa_c': -1.0, 'pi_c': 1.0}	{}	0.0	1000.0	StoichiometricData
COLIPAabctex	iJL1678b-ME	{'COLIPAabctex_FWD_ABC-53-CPLX'}	{'h2o_c': -1.0, 'atp_c': -1.0, 'colipa_p': -1.0, 'h_c': 1.0, 'adp_c': 1.0, 'pi_c': 1.0, 'colipa_e': 1.0}	{}	0.0	1000.0	StoichiometricData
CPGNR1	iJL1678b-ME	{'CPGNR1_FWD_CPLX_dummy'}	{'cpgn__un_c': 2.0, 'cpgn_c': -2.0, 'fe2_c': 2.0, 'fadh2_c': -1.0, 'h_c': 2.0, 'fad_c': 1.0}	{}	0.0	1000.0	StoichiometricData
CPGNR2	iJL1678b-ME	{'CPGNR2_FWD_CPLX_dummy'}	{'cpgn__un_c': 2.0, 'cpgn_c': -2.0, 'fe2_c': 2.0, 'fmnh2_c': -1.0, 'fmn_c': 1.0, 'h_c': 2.0}	{}	0.0	1000.0	StoichiometricData
CPGNR3	iJL1678b-ME	{'CPGNR3_FWD_CPLX_dummy'}	{'cpgn__un_c': 2.0, 'cpgn_c': -2.0, 'rbflvrd_c': -1.0, 'fe2_c': 2.0, 'h_c': 2.0, 'ribflv_c': 1.0}	{}	0.0	1000.0	StoichiometricData
CPGNUtex	iJL1678b-ME	{'CPGNUtex_FWD_CPLX_dummy'}	{'cpgn__un_p': -1.0, 'h_c': 1.0, 'h_p': -1.0, 'cpgn__un_e': 1.0}	{}	0.0	1000.0	StoichiometricData
CPGNUtpp	iJL1678b-ME	{'CPGNUtpp_FWD_CPLX_dummy'}	{'cpgn__un_c': -1.0, 'cpgn__un_p': 1.0, 'h_c': 1.0, 'h_p': -1.0}	{}	0.0	1000.0	StoichiometricData
CPGNabcpp	iJL1678b-ME	{'CPGNabcpp_FWD_ABC-11-CPLX'}	{'h2o_c': -1.0, 'atp_c': -1.0, 'cpgn_c': 1.0, 'h_c': 1.0, 'adp_c': 1.0, 'pi_c': 1.0, 'cpgn_p': -1.0}	{}	0.0	1000.0	StoichiometricData
CPGNexs	iJL1678b-ME	{'CPGNexs_FWD_SPONT'}	{'cpgn_e': 1.0, 'fe3_e': -1.0, 'cpgn__un_e': -1.0}	{}	0.0	1000.0	StoichiometricData
CPGNtonex	iJL1678b-ME	{'CPGNtonex_FWD_CPLX0-1923_EG10306-MONOMER'}	{'cpgn_e': -1.0, 'cpgn_p': 1.0, 'h_p': -1.0, 'h_c': 1.0}	{}	0.0	1000.0	StoichiometricData
CPH4S	iJL1678b-ME	{'CPH4S_FWD_G7431-MONOMER'}	{'h2o_c': -1.0, 'acald_c': 1.0, 'ahdt_c': -1.0, 'h_c': 1.0, 'pppi_c': 1.0, 'cph4_c': 1.0}	{}	0.0	1000.0	StoichiometricData
CPMPS	iJL1678b-ME	{'CPMPS_FWD_EG11595-MONOMER_EG11666-MONOMER'}	{'h2o_c': -1.0, 'gtp_c': -1.0, 'ppi_c': 1.0, 'cpmp_c': 1.0}	{}	0.0	1000.0	StoichiometricData
CPPPGO	iJL1678b-ME	{'CPPPGO_FWD_CPLX0-7808_mod_mn2'}	{'o2_c': -1.0, 'h2o_c': 2.0, 'pppg9_c': 1.0, 'cpppg3_c': -1.0, 'h_c': -2.0, 'co2_c': 2.0}	{}	0.0	1000.0	StoichiometricData
CPPPGO2	iJL1678b-ME	{'CPPPGO2_FWD_HEMN-MONOMER_mod_4fe4s'}	{'dad__5_c': 2.0, 'pppg9_c': 1.0, 'cpppg3_c': -1.0, 'met__L_c': 2.0, 'amet_c': -2.0, 'co2_c': 2.0}	{}	0.0	1000.0	StoichiometricData
CRNBTCT	iJL1678b-ME	{'CRNBTCT_FWD_CARNDEHYDRA-CPLX', 'CRNBTCT_REV_CARNDEHYDRA-CPLX'}	{'crn_c': -1.0, 'bbtcoa_c': -1.0, 'crncoa_c': 1.0, 'gbbtn_c': 1.0}	{}	-1000.0	1000.0	StoichiometricData
CRNCAL2	iJL1678b-ME	{'CRNCAL2_FWD_CAIC-MONOMER'}	{'crn_c': -1.0, 'crncoa_c': 1.0, 'atp_c': -1.0, 'coa_c': -1.0, 'adp_c': 1.0, 'pi_c': 1.0}	{}	0.0	1000.0	StoichiometricData
CRNCAR	iJL1678b-ME	{'CRNCAR_REV_CARNRACE-MONOMER', 'CRNCAR_FWD_CARNRACE-MONOMER'}	{'crnDcoa_c': 1.0, 'crncoa_c': -1.0}	{}	-1000.0	1000.0	StoichiometricData
CRNCBCT	iJL1678b-ME	{'CRNCBCT_REV_CARNDEHYDRA-CPLX', 'CRNCBCT_FWD_CARNDEHYDRA-CPLX'}	{'crn_c': -1.0, 'ctbtcoa_c': -1.0, 'crncoa_c': 1.0, 'ctbt_c': 1.0}	{}	-1000.0	1000.0	StoichiometricData
CRNCDH	iJL1678b-ME	{'CRNCDH_REV_CARNRACE-MONOMER', 'CRNCDH_FWD_CARNRACE-MONOMER'}	{'ctbtcoa_c': 1.0, 'h2o_c': 1.0, 'crncoa_c': -1.0}	{}	-1000.0	1000.0	StoichiometricData
CRNDCAL2	iJL1678b-ME	{'CRNDCAL2_FWD_CAIC-MONOMER'}	{'atp_c': -1.0, 'crnDcoa_c': 1.0, 'coa_c': -1.0, 'adp_c': 1.0, 'pi_c': 1.0, 'crn__D_c': -1.0}	{}	0.0	1000.0	StoichiometricData
CRNDabcpp	iJL1678b-ME	{'CRNDabcpp_FWD_ABC-26-CPLX'}	{'h2o_c': -1.0, 'atp_c': -1.0, 'crn__D_p': -1.0, 'h_c': 1.0, 'adp_c': 1.0, 'pi_c': 1.0, 'crn__D_c': 1.0}	{}	0.0	1000.0	StoichiometricData
CRNDt2rpp	iJL1678b-ME	{'CRNDt2rpp_REV_CPLX0-7642', 'CRNDt2rpp_FWD_CPLX0-7642'}	{'crn__D_p': -1.0, 'h_c': 1.0, 'h_p': -1.0, 'crn__D_c': 1.0}	{}	-1000.0	1000.0	StoichiometricData
CRNDtex	iJL1678b-ME	{'CRNDtex_FWD_CPLX0-7534', 'CRNDtex_REV_CPLX0-7533', 'CRNDtex_FWD_G6700-MONOMER', 'CRNDtex_REV_G6700-MONOMER', 'CRNDtex_FWD_CPLX0-7533', 'CRNDtex_REV_CPLX0-7534', 'CRNDtex_REV_CPLX0-7530', 'CRNDtex_FWD_CPLX0-7530'}	{'crn__D_e': -1.0, 'crn__D_p': 1.0}	{}	-1000.0	1000.0	StoichiometricData
CRNabcpp	iJL1678b-ME	{'CRNabcpp_FWD_ABC-26-CPLX'}	{'crn_c': 1.0, 'h2o_c': -1.0, 'atp_c': -1.0, 'crn_p': -1.0, 'h_c': 1.0, 'adp_c': 1.0, 'pi_c': 1.0}	{}	0.0	1000.0	StoichiometricData
CRNt2rpp	iJL1678b-ME	{'CRNt2rpp_FWD_CPLX0-7642', 'CRNt2rpp_REV_CPLX0-7642'}	{'crn_c': 1.0, 'crn_p': -1.0, 'h_c': 1.0, 'h_p': -1.0}	{}	-1000.0	1000.0	StoichiometricData
CRNt7pp	iJL1678b-ME	{'CRNt7pp_FWD_CPLX0-7906'}	{'crn_c': 1.0, 'crn_p': -1.0, 'gbbtn_c': -1.0, 'gbbtn_p': 1.0}	{}	0.0	1000.0	StoichiometricData
CRNt8pp	iJL1678b-ME	{'CRNt8pp_FWD_CPLX0-7906'}	{'crn_c': 1.0, 'crn_p': -1.0, 'crn__D_c': -1.0, 'crn__D_p': 1.0}	{}	0.0	1000.0	StoichiometricData
CRNtex	iJL1678b-ME	{'CRNtex_REV_G6700-MONOMER', 'CRNtex_FWD_CPLX0-7530', 'CRNtex_REV_CPLX0-7533', 'CRNtex_FWD_CPLX0-7534', 'CRNtex_REV_CPLX0-7534', 'CRNtex_FWD_CPLX0-7533', 'CRNtex_FWD_G6700-MONOMER', 'CRNtex_REV_CPLX0-7530'}	{'crn_p': 1.0, 'crn_e': -1.0}	{}	-1000.0	1000.0	StoichiometricData
CS	iJL1678b-ME	{'CS_FWD_CITRATE-SI-SYNTHASE'}	{'h2o_c': -1.0, 'accoa_c': -1.0, 'cit_c': 1.0, 'coa_c': 1.0, 'h_c': 1.0, 'oaa_c': -1.0}	{}	0.0	1000.0	StoichiometricData
CSND	iJL1678b-ME	{'CSND_FWD_CYTDEAM-MONOMER_mod_fe2_mod_zn2', 'CSND_FWD_CYTDEAM-MONOMER_mod_mn2_mod_zn2', 'CSND_FWD_CYTDEAM-MONOMER_mod_cobalt2_mod_zn2'}	{'ura_c': 1.0, 'h2o_c': -1.0, 'csn_c': -1.0, 'nh4_c': 1.0, 'h_c': -1.0}	{}	0.0	1000.0	StoichiometricData
CSNt2pp	iJL1678b-ME	{'CSNt2pp_FWD_CODB-MONOMER'}	{'csn_p': -1.0, 'csn_c': 1.0, 'h_c': 1.0, 'h_p': -1.0}	{}	0.0	1000.0	StoichiometricData
CSNtex	iJL1678b-ME	{'CSNtex_REV_CPLX0-7534', 'CSNtex_FWD_CPLX0-7530', 'CSNtex_FWD_CPLX0-7534', 'CSNtex_REV_CPLX0-7530', 'CSNtex_FWD_G6700-MONOMER', 'CSNtex_REV_G6700-MONOMER', 'CSNtex_REV_CPLX0-7533', 'CSNtex_FWD_CPLX0-7533'}	{'csn_p': 1.0, 'csn_e': -1.0}	{}	-1000.0	1000.0	StoichiometricData
CTBTCAL2	iJL1678b-ME	{'CTBTCAL2_FWD_CAIC-MONOMER'}	{'atp_c': -1.0, 'coa_c': -1.0, 'adp_c': 1.0, 'ctbtcoa_c': 1.0, 'pi_c': 1.0, 'ctbt_c': -1.0}	{}	0.0	1000.0	StoichiometricData
CTBTabcpp	iJL1678b-ME	{'CTBTabcpp_FWD_ABC-26-CPLX'}	{'h2o_c': -1.0, 'atp_c': -1.0, 'ctbt_p': -1.0, 'h_c': 1.0, 'adp_c': 1.0, 'pi_c': 1.0, 'ctbt_c': 1.0}	{}	0.0	1000.0	StoichiometricData
CTBTt2rpp	iJL1678b-ME	{'CTBTt2rpp_FWD_CPLX0-7642', 'CTBTt2rpp_REV_CPLX0-7642'}	{'ctbt_p': -1.0, 'h_c': 1.0, 'h_p': -1.0, 'ctbt_c': 1.0}	{}	-1000.0	1000.0	StoichiometricData
CTECOAI6	iJL1678b-ME	{'CTECOAI6_REV_FADB-CPLX', 'CTECOAI6_FWD_FADB-CPLX'}	{'tdecoa_c': -1.0, 'td2coa_c': 1.0}	{}	-1000.0	1000.0	StoichiometricData
CTECOAI7	iJL1678b-ME	{'CTECOAI7_FWD_FADB-CPLX', 'CTECOAI7_REV_FADB-CPLX'}	{'hdcoa_c': -1.0, 'hdd2coa_c': 1.0}	{}	-1000.0	1000.0	StoichiometricData
CTECOAI8	iJL1678b-ME	{'CTECOAI8_FWD_FADB-CPLX', 'CTECOAI8_REV_FADB-CPLX'}	{'od2coa_c': 1.0, 'odecoa_c': -1.0}	{}	-1000.0	1000.0	StoichiometricData
CTPS2	iJL1678b-ME	{'CTPS2_FWD_CTPSYN-CPLX_mod_mg2'}	{'utp_c': -1.0, 'atp_c': -1.0, 'glu__L_c': 1.0, 'h2o_c': -1.0, 'h_c': 2.0, 'adp_c': 1.0, 'ctp_c': 1.0, 'pi_c': 1.0, 'gln__L_c': -1.0}	{}	0.0	1000.0	StoichiometricData
CU1Opp	iJL1678b-ME	{'CU1Opp_FWD_EG12318-MONOMER'}	{'h2o_p': 2.0, 'cu2_p': 4.0, 'o2_p': -1.0, 'h_p': -4.0, 'cu_p': -4.0}	{}	0.0	1000.0	StoichiometricData
CU1abcpp	iJL1678b-ME	{'CU1abcpp_FWD_G6260-MONOMER'}	{'h2o_c': -1.0, 'atp_c': -1.0, 'cu_c': -1.0, 'cu_p': 1.0, 'adp_c': 1.0, 'pi_c': 1.0, 'h_c': 1.0}	{}	0.0	1000.0	StoichiometricData
CU2abcpp	iJL1678b-ME	{'CU2abcpp_FWD_YHHO-MONOMER'}	{'cu2_c': -1.0, 'h2o_c': -1.0, 'atp_c': -1.0, 'cu2_p': 1.0, 'h_c': 1.0, 'adp_c': 1.0, 'pi_c': 1.0}	{}	0.0	1000.0	StoichiometricData
CU2tex	iJL1678b-ME	{'CU2tex_REV_CPLX0-7534', 'CU2tex_REV_CPLX0-7530', 'CU2tex_FWD_CPLX0-7530', 'CU2tex_FWD_CPLX0-7533', 'CU2tex_FWD_CPLX0-7534', 'CU2tex_REV_G6700-MONOMER', 'CU2tex_REV_CPLX0-7533', 'CU2tex_FWD_G6700-MONOMER'}	{'cu2_p': 1.0, 'cu2_e': -1.0}	{}	-1000.0	1000.0	StoichiometricData
CU2tpp	iJL1678b-ME	{'CU2tpp_FWD_EG11167-MONOMER'}	{'cu2_c': 1.0, 'cu2_p': -1.0}	{}	0.0	1000.0	StoichiometricData
CUt3	iJL1678b-ME	{'CUt3_FWD_CPLX0-1721'}	{'cu_e': 1.0, 'h_e': -1.0, 'h_c': 1.0, 'cu_c': -1.0}	{}	0.0	1000.0	StoichiometricData
CUtex	iJL1678b-ME	{'CUtex_FWD_CPLX0-7530', 'CUtex_REV_CPLX0-7530', 'CUtex_FWD_CPLX0-7534', 'CUtex_FWD_G6700-MONOMER', 'CUtex_FWD_CPLX0-7533', 'CUtex_REV_CPLX0-7534', 'CUtex_REV_CPLX0-7533', 'CUtex_REV_G6700-MONOMER'}	{'cu_e': -1.0, 'cu_p': 1.0}	{}	-1000.0	1000.0	StoichiometricData
CYANST	iJL1678b-ME	{'CYANST_FWD_CPLX0-242'}	{'so3_c': 1.0, 'tcynt_c': 1.0, 'tsul_c': -1.0, 'h_c': 1.0, 'cyan_c': -1.0}	{}	0.0	1000.0	StoichiometricData
CYANSTpp	iJL1678b-ME	{'CYANSTpp_FWD_EG10780-MONOMER'}	{'so3_p': 1.0, 'tcynt_p': 1.0, 'h_p': 1.0, 'cyan_p': -1.0, 'tsul_p': -1.0}	{}	0.0	1000.0	StoichiometricData
CYANtex	iJL1678b-ME	{'CYANtex_FWD_CPLX0-7533', 'CYANtex_FWD_G6700-MONOMER', 'CYANtex_REV_CPLX0-7533', 'CYANtex_REV_CPLX0-7534', 'CYANtex_FWD_CPLX0-7534', 'CYANtex_REV_CPLX0-7530', 'CYANtex_FWD_CPLX0-7530', 'CYANtex_REV_G6700-MONOMER'}	{'cyan_e': -1.0, 'cyan_p': 1.0}	{}	-1000.0	1000.0	StoichiometricData
CYNTAH	iJL1678b-ME	{'CYNTAH_FWD_CPLX0-7520'}	{'hco3_c': -1.0, 'cynt_c': -1.0, 'co2_c': 2.0, 'nh4_c': 1.0, 'h_c': -3.0}	{}	0.0	1000.0	StoichiometricData
CYNTt2pp	iJL1678b-ME	{'CYNTt2pp_FWD_CYNX-MONOMER'}	{'cynt_p': -1.0, 'cynt_c': 1.0, 'h_c': 1.0, 'h_p': -1.0}	{}	0.0	1000.0	StoichiometricData
CYNTtex	iJL1678b-ME	{'CYNTtex_REV_CPLX0-7530', 'CYNTtex_REV_G6700-MONOMER', 'CYNTtex_FWD_G6700-MONOMER', 'CYNTtex_FWD_CPLX0-7534', 'CYNTtex_REV_CPLX0-7534', 'CYNTtex_FWD_CPLX0-7533', 'CYNTtex_FWD_CPLX0-7530', 'CYNTtex_REV_CPLX0-7533'}	{'cynt_p': 1.0, 'cynt_e': -1.0}	{}	-1000.0	1000.0	StoichiometricData
CYSDDS	iJL1678b-ME	{'CYSDDS_FWD_DCYSDESULF-CPLX_mod_pydx5p'}	{'cys__D_c': -1.0, 'pyr_c': 1.0, 'nh4_c': 1.0, 'h2s_c': 1.0, 'h2o_c': -1.0}	{}	0.0	1000.0	StoichiometricData
CYSDS	iJL1678b-ME	{'CYSDS_FWD_TRYPTOPHAN-CPLX', 'CYSDS_FWD_CYSTATHIONINE-BETA-LYASE-CPLX'}	{'cys__L_c': -1.0, 'h2o_c': -1.0, 'pyr_c': 1.0, 'nh4_c': 1.0, 'h2s_c': 1.0}	{}	0.0	1000.0	StoichiometricData
CYSDabcpp	iJL1678b-ME	{'CYSDabcpp_FWD_CPLX_dummy'}	{'h2o_c': -1.0, 'atp_c': -1.0, 'cys__D_p': -1.0, 'h_c': 1.0, 'adp_c': 1.0, 'cys__D_c': 1.0, 'pi_c': 1.0}	{}	0.0	1000.0	StoichiometricData
CYSDtex	iJL1678b-ME	{'CYSDtex_REV_CPLX0-7530', 'CYSDtex_REV_G6700-MONOMER', 'CYSDtex_REV_CPLX0-7533', 'CYSDtex_REV_CPLX0-7534', 'CYSDtex_FWD_CPLX0-7530', 'CYSDtex_FWD_CPLX0-7533', 'CYSDtex_FWD_G6700-MONOMER', 'CYSDtex_FWD_CPLX0-7534'}	{'cys__D_p': 1.0, 'cys__D_e': -1.0}	{}	-1000.0	1000.0	StoichiometricData
CYSS	iJL1678b-ME	{'CYSS_FWD_ACSERLYB-CPLX_mod_pydx5p', 'CYSS_FWD_ACSERLYA-CPLX_mod_2:pydx5p'}	{'cys__L_c': 1.0, 'ac_c': 1.0, 'acser_c': -1.0, 'h_c': 1.0, 'h2s_c': -1.0}	{}	0.0	1000.0	StoichiometricData
CYSSADS	iJL1678b-ME	{'CYSSADS_FWD_CPLX0-7838_CPLX0-7839_mod_pydx5p', 'CYSSADS_FWD_CPLX0-7838_mod_pydx5p'}	{'so2_c': 1.0, 'ala__L_c': 1.0, 'h_c': -2.0, '3sala_c': -1.0}	{}	0.0	1000.0	StoichiometricData
CYSTL	iJL1678b-ME	{'CYSTL_FWD_EG10564-MONOMER', 'CYSTL_FWD_CYSTATHIONINE-BETA-LYASE-CPLX_mod_pydx5p'}	{'hcys__L_c': 1.0, 'h2o_c': -1.0, 'pyr_c': 1.0, 'nh4_c': 1.0, 'cyst__L_c': -1.0}	{}	0.0	1000.0	StoichiometricData
CYSabc2pp	iJL1678b-ME	{'CYSabc2pp_FWD_ABC-6-CPLX'}	{'cys__L_c': -1.0, 'h2o_c': -1.0, 'atp_c': -1.0, 'cys__L_p': 1.0, 'h_c': 1.0, 'adp_c': 1.0, 'pi_c': 1.0}	{}	0.0	1000.0	StoichiometricData
CYSabcpp	iJL1678b-ME	{'CYSabcpp_FWD_CPLX_dummy'}	{'cys__L_c': 1.0, 'h2o_c': -1.0, 'atp_c': -1.0, 'cys__L_p': -1.0, 'h_c': 1.0, 'adp_c': 1.0, 'pi_c': 1.0}	{}	0.0	1000.0	StoichiometricData
CYStex	iJL1678b-ME	{'CYStex_REV_CPLX0-7530', 'CYStex_REV_CPLX0-7534', 'CYStex_FWD_CPLX0-7533', 'CYStex_REV_G6700-MONOMER', 'CYStex_FWD_CPLX0-7534', 'CYStex_FWD_CPLX0-7530', 'CYStex_REV_CPLX0-7533', 'CYStex_FWD_G6700-MONOMER'}	{'cys__L_p': 1.0, 'cys__L_e': -1.0}	{}	-1000.0	1000.0	StoichiometricData
CYStpp	iJL1678b-ME	{'CYStpp_FWD_EG11639-MONOMER', 'CYStpp_FWD_EG12445-MONOMER'}	{'cys__L_c': -1.0, 'cys__L_p': 1.0}	{}	0.0	1000.0	StoichiometricData
CYTBD2pp	iJL1678b-ME	{'CYTBD2pp_FWD_APP-UBIOX-CPLX_mod_pheme_mod_hemed'}	{'o2_c': -0.5, 'h2o_c': 1.0, 'mqn8_c': 1.0, 'h_p': 2.0, 'h_c': -2.0, 'mql8_c': -1.0}	{}	0.0	1000.0	StoichiometricData
CYTBDpp	iJL1678b-ME	{'CYTBDpp_FWD_APP-UBIOX-CPLX_mod_pheme_mod_hemed', 'CYTBDpp_FWD_CYT-D-UBIOX-CPLX_mod_pheme_mod_hemed'}	{'o2_c': -0.5, 'h2o_c': 1.0, 'h_p': 2.0, 'q8h2_c': -1.0, 'h_c': -2.0, 'q8_c': 1.0}	{}	0.0	1000.0	StoichiometricData
CYTBO3_4pp	iJL1678b-ME	{'CYTBO3_4pp_FWD_CYT-O-UBIOX-CPLX_mod_pheme_mod_hemeO_mod_cu2'}	{'o2_c': -0.5, 'h2o_c': 1.0, 'h_p': 4.0, 'q8h2_c': -1.0, 'h_c': -4.0, 'q8_c': 1.0}	{}	0.0	1000.0	StoichiometricData
CYTD	iJL1678b-ME	{'CYTD_FWD_CYTIDEAM-CPLX_mod_zn2'}	{'cytd_c': -1.0, 'uri_c': 1.0, 'h2o_c': -1.0, 'nh4_c': 1.0, 'h_c': -1.0}	{}	0.0	1000.0	StoichiometricData
CYTDH	iJL1678b-ME	{'CYTDH_FWD_G6358-MONOMER', 'CYTDH_FWD_EG11082-MONOMER', 'CYTDH_FWD_CPLX0-7904'}	{'cytd_c': -1.0, 'h2o_c': -1.0, 'csn_c': 1.0, 'rib__D_c': 1.0}	{}	0.0	1000.0	StoichiometricData
CYTDK2	iJL1678b-ME	{'CYTDK2_FWD_UDK-MONOMER_mod_mg2'}	{'cytd_c': -1.0, 'gdp_c': 1.0, 'gtp_c': -1.0, 'h_c': 1.0, 'cmp_c': 1.0}	{}	0.0	1000.0	StoichiometricData
CYTDt2pp	iJL1678b-ME	{'CYTDt2pp_FWD_NUPC-MONOMER', 'CYTDt2pp_FWD_NUPG-MONOMER'}	{'cytd_c': 1.0, 'cytd_p': -1.0, 'h_c': 1.0, 'h_p': -1.0}	{}	0.0	1000.0	StoichiometricData
CYTDt2rpp	iJL1678b-ME	{'CYTDt2rpp_REV_XAPB-MONOMER', 'CYTDt2rpp_FWD_XAPB-MONOMER'}	{'cytd_c': 1.0, 'cytd_p': -1.0, 'h_c': 1.0, 'h_p': -1.0}	{}	-1000.0	1000.0	StoichiometricData
CYTDtex	iJL1678b-ME	{'CYTDtex_REV_G6700-MONOMER', 'CYTDtex_FWD_CPLX0-7533', 'CYTDtex_FWD_CPLX0-7534', 'CYTDtex_FWD_CPLX0-7530', 'CYTDtex_REV_CPLX0-7533', 'CYTDtex_REV_CPLX0-7530', 'CYTDtex_FWD_G6700-MONOMER', 'CYTDtex_REV_CPLX0-7534'}	{'cytd_p': 1.0, 'cytd_e': -1.0}	{}	-1000.0	1000.0	StoichiometricData
CYTK1	iJL1678b-ME	{'CYTK1_FWD_CMPKI-MONOMER_mod_mg2', 'CYTK1_REV_CMPKI-MONOMER_mod_mg2'}	{'cdp_c': 1.0, 'atp_c': -1.0, 'adp_c': 1.0, 'cmp_c': -1.0}	{}	-1000.0	1000.0	StoichiometricData
CYTK2	iJL1678b-ME	{'CYTK2_REV_CMPKI-MONOMER_mod_mg2', 'CYTK2_FWD_CMPKI-MONOMER_mod_mg2'}	{'dcmp_c': -1.0, 'atp_c': -1.0, 'adp_c': 1.0, 'dcdp_c': 1.0}	{}	-1000.0	1000.0	StoichiometricData
D__LACt2pp	iJL1678b-ME	{'D__LACt2pp_FWD_B2975-MONOMER', 'D__LACt2pp_FWD_LCTP-MONOMER', 'D__LACt2pp_REV_B2975-MONOMER', 'D__LACt2pp_REV_LCTP-MONOMER'}	{'lac__D_c': 1.0, 'h_c': 1.0, 'h_p': -1.0, 'lac__D_p': -1.0}	{}	-1000.0	1000.0	StoichiometricData
D__LACtex	iJL1678b-ME	{'D__LACtex_FWD_CPLX0-7534', 'D__LACtex_REV_G6700-MONOMER', 'D__LACtex_REV_CPLX0-7530', 'D__LACtex_FWD_G6700-MONOMER', 'D__LACtex_FWD_CPLX0-7530', 'D__LACtex_REV_CPLX0-7533', 'D__LACtex_FWD_CPLX0-7533', 'D__LACtex_REV_CPLX0-7534'}	{'lac__D_e': -1.0, 'lac__D_p': 1.0}	{}	-1000.0	1000.0	StoichiometricData
DAAD	iJL1678b-ME	{'DAAD_FWD_DALADEHYDROGA-MONOMER'}	{'h2o_c': -1.0, 'pyr_c': 1.0, 'fadh2_c': 1.0, 'ala__D_c': -1.0, 'nh4_c': 1.0, 'fad_c': -1.0}	{}	0.0	1000.0	StoichiometricData
DADA	iJL1678b-ME	{'DADA_FWD_ADENODEAMIN-MONOMER'}	{'din_c': 1.0, 'h2o_c': -1.0, 'dad__2_c': -1.0, 'h_c': -1.0, 'nh4_c': 1.0}	{}	0.0	1000.0	StoichiometricData
DADK	iJL1678b-ME	{'DADK_FWD_ADENYL-KIN-MONOMER_mod_mg2', 'DADK_REV_ADENYL-KIN-MONOMER_mod_mg2'}	{'dadp_c': 1.0, 'damp_c': -1.0, 'atp_c': -1.0, 'adp_c': 1.0}	{}	-1000.0	1000.0	StoichiometricData
DADNt2pp	iJL1678b-ME	{'DADNt2pp_FWD_NUPG-MONOMER', 'DADNt2pp_FWD_NUPC-MONOMER'}	{'dad__2_p': -1.0, 'dad__2_c': 1.0, 'h_c': 1.0, 'h_p': -1.0}	{}	0.0	1000.0	StoichiometricData
DADNtex	iJL1678b-ME	{'DADNtex_FWD_EG11035-MONOMER', 'DADNtex_REV_EG11035-MONOMER'}	{'dad__2_p': 1.0, 'dad__2_e': -1.0}	{}	-1000.0	1000.0	StoichiometricData
DAGK120	iJL1678b-ME	{'DAGK120_FWD_DIACYLGLYKIN-CPLX_mod_cd2_mod_zn2_mod_mg2_mod_mn2_mod_cobalt2'}	{'12dgr120_c': -1.0, 'atp_c': -1.0, 'h_c': 1.0, 'adp_c': 1.0, 'pa120_c': 1.0}	{}	0.0	1000.0	StoichiometricData
DAGK140	iJL1678b-ME	{'DAGK140_FWD_DIACYLGLYKIN-CPLX_mod_cd2_mod_zn2_mod_mg2_mod_mn2_mod_cobalt2'}	{'pa140_c': 1.0, '12dgr140_c': -1.0, 'h_c': 1.0, 'adp_c': 1.0, 'atp_c': -1.0}	{}	0.0	1000.0	StoichiometricData
DAGK141	iJL1678b-ME	{'DAGK141_FWD_DIACYLGLYKIN-CPLX_mod_cd2_mod_zn2_mod_mg2_mod_mn2_mod_cobalt2'}	{'pa141_c': 1.0, '12dgr141_c': -1.0, 'h_c': 1.0, 'atp_c': -1.0, 'adp_c': 1.0}	{}	0.0	1000.0	StoichiometricData
DAGK160	iJL1678b-ME	{'DAGK160_FWD_DIACYLGLYKIN-CPLX_mod_cd2_mod_zn2_mod_mg2_mod_mn2_mod_cobalt2'}	{'pa160_c': 1.0, '12dgr160_c': -1.0, 'h_c': 1.0, 'atp_c': -1.0, 'adp_c': 1.0}	{}	0.0	1000.0	StoichiometricData
DAGK161	iJL1678b-ME	{'DAGK161_FWD_DIACYLGLYKIN-CPLX_mod_cd2_mod_zn2_mod_mg2_mod_mn2_mod_cobalt2'}	{'pa161_c': 1.0, '12dgr161_c': -1.0, 'h_c': 1.0, 'adp_c': 1.0, 'atp_c': -1.0}	{}	0.0	1000.0	StoichiometricData
DAGK180	iJL1678b-ME	{'DAGK180_FWD_DIACYLGLYKIN-CPLX_mod_cd2_mod_zn2_mod_mg2_mod_mn2_mod_cobalt2'}	{'12dgr180_c': -1.0, 'atp_c': -1.0, 'h_c': 1.0, 'adp_c': 1.0, 'pa180_c': 1.0}	{}	0.0	1000.0	StoichiometricData
DAGK181	iJL1678b-ME	{'DAGK181_FWD_DIACYLGLYKIN-CPLX_mod_cd2_mod_zn2_mod_mg2_mod_mn2_mod_cobalt2'}	{'12dgr181_c': -1.0, 'pa181_c': 1.0, 'h_c': 1.0, 'atp_c': -1.0, 'adp_c': 1.0}	{}	0.0	1000.0	StoichiometricData
DALAt2pp	iJL1678b-ME	{'DALAt2pp_FWD_CYCA-MONOMER'}	{'ala__D_c': 1.0, 'h_c': 1.0, 'h_p': -1.0, 'ala__D_p': -1.0}	{}	0.0	1000.0	StoichiometricData
DALAtex	iJL1678b-ME	{'DALAtex_REV_CPLX0-7530', 'DALAtex_FWD_CPLX0-7530', 'DALAtex_FWD_CPLX0-7534', 'DALAtex_REV_CPLX0-7533', 'DALAtex_FWD_CPLX0-7533', 'DALAtex_REV_CPLX0-7534', 'DALAtex_FWD_G6700-MONOMER', 'DALAtex_REV_G6700-MONOMER'}	{'ala__D_e': -1.0, 'ala__D_p': 1.0}	{}	-1000.0	1000.0	StoichiometricData
DAMPtex	iJL1678b-ME	{'DAMPtex_FWD_CPLX0-7533', 'DAMPtex_FWD_G6700-MONOMER', 'DAMPtex_REV_CPLX0-7534', 'DAMPtex_REV_G6700-MONOMER', 'DAMPtex_REV_CPLX0-7533', 'DAMPtex_FWD_CPLX0-7530', 'DAMPtex_FWD_CPLX0-7534', 'DAMPtex_REV_CPLX0-7530'}	{'damp_p': 1.0, 'damp_e': -1.0}	{}	-1000.0	1000.0	StoichiometricData
DAPAL	iJL1678b-ME	{'DAPAL_FWD_CPLX0-1401_mod_pydx5p'}	{'h2o_c': -1.0, 'pyr_c': 1.0, 'nh4_c': 2.0, '23dappa_c': -1.0}	{}	0.0	1000.0	StoichiometricData
DAPDC	iJL1678b-ME	{'DAPDC_FWD_DIAMINOPIMDECARB-CPLX_mod_pydx5p'}	{'co2_c': 1.0, 'lys__L_c': 1.0, 'h_c': -1.0, '26dap__M_c': -1.0}	{}	0.0	1000.0	StoichiometricData
DAPE	iJL1678b-ME	{'DAPE_REV_DIAMINOPIMEPIM-MONOMER', 'DAPE_FWD_DIAMINOPIMEPIM-MONOMER'}	{'26dap__LL_c': -1.0, '26dap__M_c': 1.0}	{}	-1000.0	1000.0	StoichiometricData
DAPabcpp	iJL1678b-ME	{'DAPabcpp_FWD_CPLX_dummy'}	{'h2o_c': -1.0, '26dap__M_c': 1.0, 'atp_c': -1.0, 'h_c': 1.0, 'adp_c': 1.0, 'pi_c': 1.0, '26dap__M_p': -1.0}	{}	0.0	1000.0	StoichiometricData
DAPtex	iJL1678b-ME	{'DAPtex_REV_CPLX0-7530', 'DAPtex_FWD_G6700-MONOMER', 'DAPtex_REV_CPLX0-7533', 'DAPtex_FWD_CPLX0-7534', 'DAPtex_FWD_CPLX0-7530', 'DAPtex_REV_CPLX0-7534', 'DAPtex_REV_G6700-MONOMER', 'DAPtex_FWD_CPLX0-7533'}	{'15dap_p': 1.0, '15dap_e': -1.0}	{}	-1000.0	1000.0	StoichiometricData
DASYN120	iJL1678b-ME	{'DASYN120_FWD_CDPDIGLYSYN-MONOMER_mod_mg2_mod_k'}	{'ctp_c': -1.0, 'cdpdddecg_c': 1.0, 'ppi_c': 1.0, 'h_c': -1.0, 'pa120_c': -1.0}	{}	0.0	1000.0	StoichiometricData
DASYN140	iJL1678b-ME	{'DASYN140_FWD_CDPDIGLYSYN-MONOMER_mod_mg2_mod_k'}	{'ctp_c': -1.0, 'cdpdtdecg_c': 1.0, 'ppi_c': 1.0, 'pa140_c': -1.0, 'h_c': -1.0}	{}	0.0	1000.0	StoichiometricData
DASYN141	iJL1678b-ME	{'DASYN141_FWD_CDPDIGLYSYN-MONOMER_mod_mg2_mod_k'}	{'ctp_c': -1.0, 'pa141_c': -1.0, 'ppi_c': 1.0, 'h_c': -1.0, 'cdpdtdec7eg_c': 1.0}	{}	0.0	1000.0	StoichiometricData
DASYN160	iJL1678b-ME	{'DASYN160_FWD_CDPDIGLYSYN-MONOMER_mod_mg2_mod_k'}	{'ctp_c': -1.0, 'pa160_c': -1.0, 'ppi_c': 1.0, 'h_c': -1.0, 'cdpdhdecg_c': 1.0}	{}	0.0	1000.0	StoichiometricData
DASYN161	iJL1678b-ME	{'DASYN161_FWD_CDPDIGLYSYN-MONOMER_mod_mg2_mod_k'}	{'pa161_c': -1.0, 'ctp_c': -1.0, 'ppi_c': 1.0, 'h_c': -1.0, 'cdpdhdec9eg_c': 1.0}	{}	0.0	1000.0	StoichiometricData
DASYN180	iJL1678b-ME	{'DASYN180_FWD_CDPDIGLYSYN-MONOMER_mod_mg2_mod_k'}	{'ctp_c': -1.0, 'cdpdodecg_c': 1.0, 'ppi_c': 1.0, 'h_c': -1.0, 'pa180_c': -1.0}	{}	0.0	1000.0	StoichiometricData
DASYN181	iJL1678b-ME	{'DASYN181_FWD_CDPDIGLYSYN-MONOMER_mod_mg2_mod_k'}	{'ctp_c': -1.0, 'ppi_c': 1.0, 'pa181_c': -1.0, 'cdpdodec11eg_c': 1.0, 'h_c': -1.0}	{}	0.0	1000.0	StoichiometricData
DATPHs	iJL1678b-ME	{'DATPHs_FWD_SPONT'}	{'ditp_c': 1.0, 'h2o_c': -1.0, 'datp_c': -1.0, 'h_c': -1.0, 'nh4_c': 1.0}	{}	0.0	1000.0	StoichiometricData
DB4PS	iJL1678b-ME	{'DB4PS_FWD_DIOHBUTANONEPSYN-CPLX_mod_mg2'}	{'for_c': 1.0, 'h_c': 1.0, 'db4p_c': 1.0, 'ru5p__D_c': -1.0}	{}	0.0	1000.0	StoichiometricData
DBTS	iJL1678b-ME	{'DBTS_FWD_DETHIOBIOTIN-SYN-CPLX_mod_mg2'}	{'pi_c': 1.0, 'dann_c': -1.0, 'dtbt_c': 1.0, 'h_c': 3.0, 'adp_c': 1.0, 'co2_c': -1.0, 'atp_c': -1.0}	{}	0.0	1000.0	StoichiometricData
DC6PH	iJL1678b-ME	{'DC6PH_FWD_EG10144-MONOMER'}	{'acgam_c': 1.0, 'h2o_c': -1.0, 'chtbs6p_c': -1.0, 'acgam6p_c': 1.0}	{}	0.0	1000.0	StoichiometricData
DCAtex	iJL1678b-ME	{'DCAtex_REV_CPLX0-7534', 'DCAtex_REV_G6700-MONOMER', 'DCAtex_REV_CPLX0-7533', 'DCAtex_FWD_CPLX0-7534', 'DCAtex_FWD_CPLX0-7533', 'DCAtex_FWD_CPLX0-7530', 'DCAtex_FWD_G6700-MONOMER', 'DCAtex_REV_CPLX0-7530'}	{'dca_e': -1.0, 'dca_p': 1.0}	{}	-1000.0	1000.0	StoichiometricData
DCMPtex	iJL1678b-ME	{'DCMPtex_REV_G6700-MONOMER', 'DCMPtex_FWD_CPLX0-7530', 'DCMPtex_REV_CPLX0-7530', 'DCMPtex_FWD_CPLX0-7534', 'DCMPtex_FWD_G6700-MONOMER', 'DCMPtex_REV_CPLX0-7533', 'DCMPtex_FWD_CPLX0-7533', 'DCMPtex_REV_CPLX0-7534'}	{'dcmp_p': 1.0, 'dcmp_e': -1.0}	{}	-1000.0	1000.0	StoichiometricData
DCTPD	iJL1678b-ME	{'DCTPD_FWD_DCTP-DEAM-CPLX'}	{'dutp_c': 1.0, 'h2o_c': -1.0, 'dctp_c': -1.0, 'h_c': -1.0, 'nh4_c': 1.0}	{}	0.0	1000.0	StoichiometricData
DCYTD	iJL1678b-ME	{'DCYTD_FWD_CYTIDEAM-CPLX_mod_zn2'}	{'dcyt_c': -1.0, 'h2o_c': -1.0, 'h_c': -1.0, 'duri_c': 1.0, 'nh4_c': 1.0}	{}	0.0	1000.0	StoichiometricData
DCYTt2pp	iJL1678b-ME	{'DCYTt2pp_FWD_NUPC-MONOMER', 'DCYTt2pp_FWD_NUPG-MONOMER'}	{'dcyt_c': 1.0, 'dcyt_p': -1.0, 'h_c': 1.0, 'h_p': -1.0}	{}	0.0	1000.0	StoichiometricData
DCYTtex	iJL1678b-ME	{'DCYTtex_FWD_EG11035-MONOMER', 'DCYTtex_REV_EG11035-MONOMER'}	{'dcyt_p': 1.0, 'dcyt_e': -1.0}	{}	-1000.0	1000.0	StoichiometricData
DDCAtexi	iJL1678b-ME	{'DDCAtexi_FWD_EG10280-MONOMER'}	{'ddca_p': 1.0, 'ddca_e': -1.0}	{}	0.0	1000.0	StoichiometricData
DDGALK	iJL1678b-ME	{'DDGALK_FWD_DEHYDDEOXGALACTKIN-MONOMER'}	{'2dh3dgal_c': -1.0, '2dh3dgal6p_c': 1.0, 'h_c': 1.0, 'atp_c': -1.0, 'adp_c': 1.0}	{}	0.0	1000.0	StoichiometricData
DDGLCNt2rpp	iJL1678b-ME	{'DDGLCNt2rpp_REV_KDGT-MONOMER', 'DDGLCNt2rpp_FWD_KDGT-MONOMER'}	{'2ddglcn_p': -1.0, '2ddglcn_c': 1.0, 'h_c': 1.0, 'h_p': -1.0}	{}	-1000.0	1000.0	StoichiometricData
DDGLCNtex	iJL1678b-ME	{'DDGLCNtex_REV_CPLX0-7534', 'DDGLCNtex_REV_CPLX0-7533', 'DDGLCNtex_FWD_CPLX0-7534', 'DDGLCNtex_REV_CPLX0-7530', 'DDGLCNtex_FWD_CPLX0-7533', 'DDGLCNtex_FWD_CPLX0-7530', 'DDGLCNtex_REV_G6700-MONOMER', 'DDGLCNtex_FWD_G6700-MONOMER'}	{'2ddglcn_p': 1.0, '2ddglcn_e': -1.0}	{}	-1000.0	1000.0	StoichiometricData
DDGLK	iJL1678b-ME	{'DDGLK_FWD_DEOXYGLUCONOKIN-MONOMER_mod_mg2'}	{'adp_c': 1.0, '2ddglcn_c': -1.0, 'h_c': 1.0, 'atp_c': -1.0, '2ddg6p_c': 1.0}	{}	0.0	1000.0	StoichiometricData
DDPA	iJL1678b-ME	{'DDPA_FWD_AROG-CPLX_mod_fe2', 'DDPA_FWD_AROF-CPLX_mod_2:fe2', 'DDPA_FWD_AROH-CPLX_mod_fe3'}	{'pep_c': -1.0, 'e4p_c': -1.0, 'pi_c': 1.0, '2dda7p_c': 1.0, 'h2o_c': -1.0}	{}	0.0	1000.0	StoichiometricData
DDPGALA	iJL1678b-ME	{'DDPGALA_REV_DEHYDDEOXPHOSGALACT-ALDOL-MONOMER', 'DDPGALA_FWD_DEHYDDEOXPHOSGALACT-ALDOL-MONOMER'}	{'2dh3dgal6p_c': -1.0, 'pyr_c': 1.0, 'g3p_c': 1.0}	{}	-1000.0	1000.0	StoichiometricData
DGK1	iJL1678b-ME	{'DGK1_FWD_GUANYL-KIN-CPLX', 'DGK1_REV_GUANYL-KIN-CPLX'}	{'dgdp_c': 1.0, 'dgmp_c': -1.0, 'adp_c': 1.0, 'atp_c': -1.0}	{}	-1000.0	1000.0	StoichiometricData
DGMPtex	iJL1678b-ME	{'DGMPtex_REV_CPLX0-7530', 'DGMPtex_FWD_CPLX0-7530', 'DGMPtex_FWD_CPLX0-7534', 'DGMPtex_FWD_CPLX0-7533', 'DGMPtex_REV_G6700-MONOMER', 'DGMPtex_REV_CPLX0-7533', 'DGMPtex_FWD_G6700-MONOMER', 'DGMPtex_REV_CPLX0-7534'}	{'dgmp_e': -1.0, 'dgmp_p': 1.0}	{}	-1000.0	1000.0	StoichiometricData
DGSNt2pp	iJL1678b-ME	{'DGSNt2pp_FWD_NUPG-MONOMER'}	{'dgsn_c': 1.0, 'dgsn_p': -1.0, 'h_c': 1.0, 'h_p': -1.0}	{}	0.0	1000.0	StoichiometricData
DGSNtex	iJL1678b-ME	{'DGSNtex_FWD_CPLX0-7533', 'DGSNtex_FWD_G6700-MONOMER', 'DGSNtex_REV_CPLX0-7530', 'DGSNtex_FWD_CPLX0-7534', 'DGSNtex_REV_CPLX0-7534', 'DGSNtex_REV_CPLX0-7533', 'DGSNtex_REV_G6700-MONOMER', 'DGSNtex_FWD_CPLX0-7530'}	{'dgsn_p': 1.0, 'dgsn_e': -1.0}	{}	-1000.0	1000.0	StoichiometricData
DHACOAH	iJL1678b-ME	{'DHACOAH_FWD_G6714-MONOMER', 'DHACOAH_REV_G6714-MONOMER'}	{'3hadpcoa_c': 1.0, 'h2o_c': -1.0, '23dhacoa_c': -1.0}	{}	-1000.0	1000.0	StoichiometricData
DHAD1	iJL1678b-ME	{'DHAD1_FWD_DIHYDROXYACIDDEHYDRAT-CPLX_mod_4fe4s'}	{'h2o_c': 1.0, '23dhmb_c': -1.0, '3mob_c': 1.0}	{}	0.0	1000.0	StoichiometricData
DHAD2	iJL1678b-ME	{'DHAD2_FWD_DIHYDROXYACIDDEHYDRAT-CPLX_mod_4fe4s'}	{'23dhmp_c': -1.0, '3mop_c': 1.0, 'h2o_c': 1.0}	{}	0.0	1000.0	StoichiometricData
DHAPT	iJL1678b-ME	{'DHAPT_FWD_CPLX0-2081'}	{'pep_c': -1.0, 'pyr_c': 1.0, 'dhap_c': 1.0, 'dha_c': -1.0}	{}	0.0	1000.0	StoichiometricData
DHAtex	iJL1678b-ME	{'DHAtex_FWD_G6700-MONOMER', 'DHAtex_REV_CPLX0-7534', 'DHAtex_FWD_CPLX0-7534', 'DHAtex_REV_CPLX0-7533', 'DHAtex_REV_G6700-MONOMER', 'DHAtex_FWD_CPLX0-7533', 'DHAtex_FWD_CPLX0-7530', 'DHAtex_REV_CPLX0-7530'}	{'dha_e': -1.0, 'dha_p': 1.0}	{}	-1000.0	1000.0	StoichiometricData
DHAtpp	iJL1678b-ME	{'DHAtpp_FWD_CPLX_dummy', 'DHAtpp_REV_CPLX_dummy'}	{'dha_p': -1.0, 'dha_c': 1.0}	{}	-1000.0	1000.0	StoichiometricData
DHBD	iJL1678b-ME	{'DHBD_FWD_ENTA-CPLX', 'DHBD_REV_ENTA-CPLX'}	{'23dhb_c': 1.0, 'nadh_c': 1.0, '23ddhb_c': -1.0, 'nad_c': -1.0, 'h_c': 1.0}	{}	-1000.0	1000.0	StoichiometricData
DHBS	iJL1678b-ME	{'DHBS_FWD_ENTE-CPLX'}	{'23dhb_c': -1.0, '23dhba_c': 1.0, 'ppi_c': 1.0, 'h_c': -1.0, 'atp_c': -1.0}	{}	0.0	1000.0	StoichiometricData
DHBSH	iJL1678b-ME	{'DHBSH_FWD_CPLX_dummy'}	{'23dhb_c': 1.0, 'h2o_c': -1.0, 'ser__L_c': 1.0, '23dhbzs_c': -1.0}	{}	0.0	1000.0	StoichiometricData
DHCIND	iJL1678b-ME	{'DHCIND_FWD_PHENPRODIOLDEHYDROG-MONOMER'}	{'dhcinnm_c': 1.0, 'nadh_c': 1.0, 'h_c': 1.0, 'nad_c': -1.0, 'cenchddd_c': -1.0}	{}	0.0	1000.0	StoichiometricData
DHCINDO	iJL1678b-ME	{'DHCINDO_FWD_DHPDIOXYGEN-CPLX_mod_fe2'}	{'hkntd_c': 1.0, 'o2_c': -1.0, 'dhcinnm_c': -1.0, 'h_c': 1.0}	{}	0.0	1000.0	StoichiometricData
DHDPRy	iJL1678b-ME	{'DHDPRy_FWD_DIHYDROPICRED-CPLX'}	{'thdp_c': 1.0, '23dhdp_c': -1.0, 'nadph_c': -1.0, 'h_c': -1.0, 'nadp_c': 1.0}	{}	0.0	1000.0	StoichiometricData
DHDPS	iJL1678b-ME	{'DHDPS_FWD_DIHYDRODIPICSYN-CPLX'}	{'pyr_c': -1.0, 'aspsa_c': -1.0, 'h2o_c': 2.0, '23dhdp_c': 1.0, 'h_c': 1.0}	{}	0.0	1000.0	StoichiometricData
DHFR	iJL1678b-ME	{'DHFR_FWD_G6862-MONOMER', 'DHFR_REV_DIHYDROFOLATEREDUCT-MONOMER', 'DHFR_FWD_DIHYDROFOLATEREDUCT-MONOMER', 'DHFR_REV_G6862-MONOMER'}	{'thf_c': 1.0, 'nadp_c': 1.0, 'nadph_c': -1.0, 'h_c': -1.0, 'dhf_c': -1.0}	{}	-1000.0	1000.0	StoichiometricData
DHFS	iJL1678b-ME	{'DHFS_FWD_FOLC-MONOMER'}	{'dhf_c': 1.0, 'atp_c': -1.0, 'glu__L_c': -1.0, 'h_c': 1.0, 'adp_c': 1.0, 'dhpt_c': -1.0, 'pi_c': 1.0}	{}	0.0	1000.0	StoichiometricData
DHMPTR	iJL1678b-ME	{'DHMPTR_FWD_G6862-MONOMER'}	{'dhmpt_c': -1.0, 'thmnp_c': 1.0, 'nadp_c': 1.0, 'nadph_c': -1.0, 'h_c': -1.0}	{}	0.0	1000.0	StoichiometricData
DHNAOT4	iJL1678b-ME	{'DHNAOT4_FWD_DMK-MONOMER_mod_mg2'}	{'dhna_c': -1.0, 'octdp_c': -1.0, 'ppi_c': 1.0, '2dmmql8_c': 1.0, 'h_c': -1.0, 'co2_c': 1.0}	{}	0.0	1000.0	StoichiometricData
DHNCOAS	iJL1678b-ME	{'DHNCOAS_FWD_CPLX0-7882_mod_hco3'}	{'sbzcoa_c': -1.0, 'h2o_c': 1.0, 'h_c': -1.0, '14dhncoa_c': 1.0}	{}	0.0	1000.0	StoichiometricData
DHNCOAT	iJL1678b-ME	{'DHNCOAT_FWD_EG11110-MONOMER'}	{'h2o_c': -1.0, 'dhna_c': 1.0, 'coa_c': 1.0, 'h_c': 1.0, '14dhncoa_c': -1.0}	{}	0.0	1000.0	StoichiometricData
DHNPA2r	iJL1678b-ME	{'DHNPA2r_REV_CPLX0-3936', 'DHNPA2r_FWD_CPLX0-3936'}	{'dhnpt_c': -1.0, '6hmhpt_c': 1.0, 'gcald_c': 1.0}	{}	-1000.0	1000.0	StoichiometricData
DHNPTE	iJL1678b-ME	{'DHNPTE_REV_CPLX0-3936', 'DHNPTE_FWD_CPLX0-3936'}	{'dhnpt_c': -1.0, 'dhmpt_c': 1.0}	{}	-1000.0	1000.0	StoichiometricData
DHORD2	iJL1678b-ME	{'DHORD2_FWD_DIHYDROOROTOX-MONOMER_mod_fmn'}	{'q8h2_c': 1.0, 'dhor__S_c': -1.0, 'q8_c': -1.0, 'orot_c': 1.0}	{}	0.0	1000.0	StoichiometricData
DHORD5	iJL1678b-ME	{'DHORD5_FWD_DIHYDROOROTOX-MONOMER'}	{'dhor__S_c': -1.0, 'mqn8_c': -1.0, 'orot_c': 1.0, 'mql8_c': 1.0}	{}	0.0	1000.0	StoichiometricData
DHORDfum	iJL1678b-ME	{'DHORDfum_FWD_CPLX_dummy'}	{'succ_c': 1.0, 'fum_c': -1.0, 'dhor__S_c': -1.0, 'orot_c': 1.0}	{}	0.0	1000.0	StoichiometricData
DHORTS	iJL1678b-ME	{'DHORTS_REV_DIHYDROOROT-CPLX_mod_2:zn2', 'DHORTS_FWD_DIHYDROOROT-CPLX_mod_2:zn2'}	{'cbasp_c': 1.0, 'h2o_c': -1.0, 'dhor__S_c': -1.0, 'h_c': 1.0}	{}	-1000.0	1000.0	StoichiometricData
DHPPD	iJL1678b-ME	{'DHPPD_FWD_PHENPRODIOLDEHYDROG-MONOMER'}	{'cechddd_c': -1.0, 'dhpppn_c': 1.0, 'nadh_c': 1.0, 'h_c': 1.0, 'nad_c': -1.0}	{}	0.0	1000.0	StoichiometricData
DHPPDA2	iJL1678b-ME	{'DHPPDA2_FWD_CPLX0-7659'}	{'5apru_c': 1.0, 'h2o_c': -1.0, 'nh4_c': 1.0, 'h_c': -1.0, '25drapp_c': -1.0}	{}	0.0	1000.0	StoichiometricData
DHPS2	iJL1678b-ME	{'DHPS2_FWD_H2PTEROATESYNTH-CPLX_mod_mg2'}	{'dhpt_c': 1.0, '6hmhptpp_c': -1.0, 'ppi_c': 1.0, '4abz_c': -1.0}	{}	0.0	1000.0	StoichiometricData
DHPTDCs2	iJL1678b-ME	{'DHPTDCs2_FWD_SPONT'}	{'dhptd_c': -1.0, 'mdhdhf_c': 1.0}	{}	0.0	1000.0	StoichiometricData
DHPTDNR	iJL1678b-ME	{'DHPTDNR_FWD_DIHYDROPTERIREDUCT-CPLX_mod_fad'}	{'dhptdn_c': -1.0, 'thptdn_c': 1.0, 'nadp_c': 1.0, 'nadph_c': -1.0, 'h_c': -3.0}	{}	0.0	0.0	StoichiometricData
DHPTDNRN	iJL1678b-ME	{'DHPTDNRN_FWD_DIHYDROPTERIREDUCT-CPLX_mod_fad'}	{'dhptdn_c': -1.0, 'thptdn_c': 1.0, 'nadh_c': -1.0, 'h_c': -3.0, 'nad_c': 1.0}	{}	0.0	0.0	StoichiometricData
DHPTPE	iJL1678b-ME	{'DHPTPE_FWD_FOLXTET-CPLX_mod_mn2', 'DHPTPE_FWD_FOLXTET-CPLX_mod_ca2', 'DHPTPE_REV_FOLXTET-CPLX_mod_ca2', 'DHPTPE_REV_FOLXTET-CPLX_mod_mn2', 'DHPTPE_FWD_FOLXTET-CPLX_mod_mg2', 'DHPTPE_REV_FOLXTET-CPLX_mod_mg2'}	{'dhmptp_c': 1.0, 'ahdt_c': -1.0}	{}	-1000.0	1000.0	StoichiometricData
DHQS	iJL1678b-ME	{'DHQS_FWD_AROB-MONOMER_mod_cobalt2_mod_nad'}	{'2dda7p_c': -1.0, 'pi_c': 1.0, '3dhq_c': 1.0}	{}	0.0	1000.0	StoichiometricData
DHQTi	iJL1678b-ME	{'DHQTi_FWD_AROD-CPLX'}	{'3dhsk_c': 1.0, 'h2o_c': 1.0, '3dhq_c': -1.0}	{}	0.0	1000.0	StoichiometricData
DIMPtex	iJL1678b-ME	{'DIMPtex_REV_CPLX0-7533', 'DIMPtex_FWD_CPLX0-7534', 'DIMPtex_FWD_G6700-MONOMER', 'DIMPtex_FWD_CPLX0-7533', 'DIMPtex_REV_CPLX0-7534', 'DIMPtex_REV_G6700-MONOMER', 'DIMPtex_REV_CPLX0-7530', 'DIMPtex_FWD_CPLX0-7530'}	{'dimp_p': 1.0, 'dimp_e': -1.0}	{}	-1000.0	1000.0	StoichiometricData
DINSt2pp	iJL1678b-ME	{'DINSt2pp_FWD_NUPG-MONOMER'}	{'din_p': -1.0, 'din_c': 1.0, 'h_c': 1.0, 'h_p': -1.0}	{}	0.0	1000.0	StoichiometricData
DINStex	iJL1678b-ME	{'DINStex_REV_G6700-MONOMER', 'DINStex_FWD_CPLX0-7534', 'DINStex_FWD_CPLX0-7533', 'DINStex_REV_CPLX0-7534', 'DINStex_REV_CPLX0-7533', 'DINStex_REV_CPLX0-7530', 'DINStex_FWD_G6700-MONOMER', 'DINStex_FWD_CPLX0-7530'}	{'din_p': 1.0, 'din_e': -1.0}	{}	-1000.0	1000.0	StoichiometricData
DKGLCNR1	iJL1678b-ME	{'DKGLCNR1_FWD_MONOMER0-149', 'DKGLCNR1_FWD_MONOMER0-148'}	{'25dkglcn_c': -1.0, 'nadp_c': 1.0, 'nadph_c': -1.0, 'h_c': -1.0, '2dhguln_c': 1.0}	{}	0.0	1000.0	StoichiometricData
DKGLCNR2x	iJL1678b-ME	{'DKGLCNR2x_FWD_CPLX0-235'}	{'25dkglcn_c': -1.0, 'nadh_c': -1.0, '5dglcn_c': 1.0, 'h_c': -1.0, 'nad_c': 1.0}	{}	0.0	1000.0	StoichiometricData
DKGLCNR2y	iJL1678b-ME	{'DKGLCNR2y_FWD_CPLX0-235'}	{'25dkglcn_c': -1.0, '5dglcn_c': 1.0, 'nadph_c': -1.0, 'h_c': -1.0, 'nadp_c': 1.0}	{}	0.0	1000.0	StoichiometricData
DMATT	iJL1678b-ME	{'DMATT_FWD_FPPSYN-MONOMER_mod_mn2', 'DMATT_FWD_FPPSYN-MONOMER_mod_mg2'}	{'dmpp_c': -1.0, 'ppi_c': 1.0, 'ipdp_c': -1.0, 'grdp_c': 1.0}	{}	0.0	1000.0	StoichiometricData
DMPPS	iJL1678b-ME	{'DMPPS_FWD_CPLX0-7564_mod_nadph_mod_nadh_mod_fad_mod_cobalt2'}	{'h2o_c': 1.0, 'dmpp_c': 1.0, 'h2mb4p_c': -1.0, 'h_c': -1.0, 'nad_c': 1.0, 'nadh_c': -1.0}	{}	0.0	1000.0	StoichiometricData
DMQMT	iJL1678b-ME	{'DMQMT_FWD_DHHB-METHYLTRANSFER-CPLX_mod_zn2'}	{'amet_c': -1.0, '2omhmbl_c': -1.0, 'ahcys_c': 1.0, 'h_c': 1.0, 'q8h2_c': 1.0}	{}	0.0	1000.0	StoichiometricData
DMSOR1	iJL1678b-ME	{'DMSOR1_FWD_CPLX0-1601', 'DMSOR1_FWD_DIMESULFREDUCT-CPLX_mod_bmocogdp'}	{'mqn8_c': 1.0, 'h2o_c': 1.0, 'dmso_c': -1.0, 'dms_c': 1.0, 'mql8_c': -1.0}	{}	0.0	1000.0	StoichiometricData
DMSOR1pp	iJL1678b-ME	{'DMSOR1pp_FWD_CPLX-63'}	{'dms_p': 1.0, 'dmso_p': -1.0, 'mqn8_c': 1.0, 'mql8_c': -1.0, 'h2o_p': 1.0}	{}	0.0	1000.0	StoichiometricData
DMSOR2	iJL1678b-ME	{'DMSOR2_FWD_DIMESULFREDUCT-CPLX_mod_bmocogdp'}	{'h2o_c': 1.0, 'dmso_c': -1.0, 'dms_c': 1.0, '2dmmq8_c': 1.0, '2dmmql8_c': -1.0}	{}	0.0	1000.0	StoichiometricData
DMSOR2pp	iJL1678b-ME	{'DMSOR2pp_FWD_CPLX-63'}	{'dmso_p': -1.0, 'dms_p': 1.0, '2dmmq8_c': 1.0, '2dmmql8_c': -1.0, 'h2o_p': 1.0}	{}	0.0	1000.0	StoichiometricData
DMSOtex	iJL1678b-ME	{'DMSOtex_REV_CPLX0-7534', 'DMSOtex_REV_CPLX0-7530', 'DMSOtex_FWD_G6700-MONOMER', 'DMSOtex_FWD_CPLX0-7534', 'DMSOtex_FWD_CPLX0-7530', 'DMSOtex_REV_CPLX0-7533', 'DMSOtex_FWD_CPLX0-7533', 'DMSOtex_REV_G6700-MONOMER'}	{'dmso_p': 1.0, 'dmso_e': -1.0}	{}	-1000.0	1000.0	StoichiometricData
DMSOtpp	iJL1678b-ME	{'DMSOtpp_REV_SPONT', 'DMSOtpp_FWD_SPONT'}	{'dmso_p': -1.0, 'dmso_c': 1.0}	{}	-1000.0	1000.0	StoichiometricData
DMStex	iJL1678b-ME	{'DMStex_REV_G6700-MONOMER', 'DMStex_FWD_CPLX0-7534', 'DMStex_REV_CPLX0-7533', 'DMStex_FWD_G6700-MONOMER', 'DMStex_REV_CPLX0-7530', 'DMStex_FWD_CPLX0-7533', 'DMStex_FWD_CPLX0-7530', 'DMStex_REV_CPLX0-7534'}	{'dms_p': 1.0, 'dms_e': -1.0}	{}	-1000.0	1000.0	StoichiometricData
DNMPPA	iJL1678b-ME	{'DNMPPA_FWD_CPLX_dummy'}	{'h2o_c': -1.0, 'dhnpt_c': 1.0, 'pi_c': 1.0, 'dhpmp_c': -1.0}	{}	0.0	1000.0	StoichiometricData
DNTPPA	iJL1678b-ME	{'DNTPPA_FWD_H2NEOPTERINP3PYROPHOSPHOHYDRO-MONOMER_mod_mg2', 'DNTPPA_FWD_EG10626-MONOMER_mod_mn2_mod_mg2'}	{'h2o_c': -1.0, 'ppi_c': 1.0, 'h_c': 1.0, 'dhpmp_c': 1.0, 'ahdt_c': -1.0}	{}	0.0	1000.0	StoichiometricData
DOGULNR	iJL1678b-ME	{'DOGULNR_FWD_CPLX0-2061'}	{'3dhguln_c': 1.0, 'nadh_c': -1.0, '23doguln_c': -1.0, 'h_c': -1.0, 'nad_c': 1.0}	{}	0.0	1000.0	StoichiometricData
DOPAtex	iJL1678b-ME	{'DOPAtex_REV_CPLX0-7533', 'DOPAtex_FWD_CPLX0-7533', 'DOPAtex_FWD_CPLX0-7534', 'DOPAtex_REV_CPLX0-7530', 'DOPAtex_FWD_CPLX0-7530', 'DOPAtex_REV_CPLX0-7534', 'DOPAtex_FWD_G6700-MONOMER', 'DOPAtex_REV_G6700-MONOMER'}	{'dopa_e': -1.0, 'dopa_p': 1.0}	{}	-1000.0	1000.0	StoichiometricData
DOXRBCNtex	iJL1678b-ME	{'DOXRBCNtex_FWD_CPLX0-7534', 'DOXRBCNtex_FWD_G6700-MONOMER', 'DOXRBCNtex_FWD_CPLX0-7533', 'DOXRBCNtex_REV_G6700-MONOMER', 'DOXRBCNtex_FWD_CPLX0-7530', 'DOXRBCNtex_REV_CPLX0-7533', 'DOXRBCNtex_REV_CPLX0-7530', 'DOXRBCNtex_REV_CPLX0-7534'}	{'doxrbcn_e': -1.0, 'doxrbcn_p': 1.0}	{}	-1000.0	1000.0	StoichiometricData
DOXRBCNtpp	iJL1678b-ME	{'DOXRBCNtpp_FWD_CPLX0-3932', 'DOXRBCNtpp_FWD_TRANS-CPLX-201'}	{'doxrbcn_p': -1.0, 'doxrbcn_e': 1.0, 'h_c': 1.0, 'h_p': -1.0}	{}	0.0	1000.0	StoichiometricData
DPCOAK	iJL1678b-ME	{'DPCOAK_FWD_EG12312-MONOMER'}	{'dpcoa_c': -1.0, 'coa_c': 1.0, 'h_c': 1.0, 'adp_c': 1.0, 'atp_c': -1.0}	{}	0.0	1000.0	StoichiometricData
DPR	iJL1678b-ME	{'DPR_FWD_2-DEHYDROPANTOATE-REDUCT-MONOMER', 'DPR_FWD_CPLX0-7643'}	{'pant__R_c': 1.0, 'nadp_c': 1.0, 'nadph_c': -1.0, 'h_c': -1.0, '2dhp_c': -1.0}	{}	0.0	1000.0	StoichiometricData
DRPA	iJL1678b-ME	{'DRPA_FWD_DEOXYRIBOSE-P-ALD-MONOMER'}	{'acald_c': 1.0, 'g3p_c': 1.0, '2dr5p_c': -1.0}	{}	0.0	1000.0	StoichiometricData
DSERDHr	iJL1678b-ME	{'DSERDHr_FWD_CPLX0-1962', 'DSERDHr_REV_CPLX0-1962'}	{'2amsa_c': 1.0, 'ser__D_c': -1.0, 'nadp_c': -1.0, 'nadph_c': 1.0, 'h_c': 1.0}	{}	-1000.0	1000.0	StoichiometricData
DSERt2pp	iJL1678b-ME	{'DSERt2pp_FWD_CYCA-MONOMER'}	{'ser__D_p': -1.0, 'ser__D_c': 1.0, 'h_c': 1.0, 'h_p': -1.0}	{}	0.0	1000.0	StoichiometricData
DSERtex	iJL1678b-ME	{'DSERtex_FWD_CPLX0-7534', 'DSERtex_REV_G6700-MONOMER', 'DSERtex_FWD_G6700-MONOMER', 'DSERtex_FWD_CPLX0-7533', 'DSERtex_REV_CPLX0-7530', 'DSERtex_FWD_CPLX0-7530', 'DSERtex_REV_CPLX0-7533', 'DSERtex_REV_CPLX0-7534'}	{'ser__D_p': 1.0, 'ser__D_e': -1.0}	{}	-1000.0	1000.0	StoichiometricData
DTARTD	iJL1678b-ME	{'DTARTD_FWD_FUMARASE-B_mod_4fe4s'}	{'h2o_c': 1.0, 'tartr__D_c': -1.0, 'oaa_c': 1.0}	{}	0.0	1000.0	StoichiometricData
DTMPK	iJL1678b-ME	{'DTMPK_REV_DTMPKI-MONOMER_mod_mg2', 'DTMPK_FWD_DTMPKI-MONOMER_mod_mg2'}	{'dtmp_c': -1.0, 'dtdp_c': 1.0, 'atp_c': -1.0, 'adp_c': 1.0}	{}	-1000.0	1000.0	StoichiometricData
DTMPtex	iJL1678b-ME	{'DTMPtex_FWD_CPLX0-7534', 'DTMPtex_REV_CPLX0-7533', 'DTMPtex_REV_CPLX0-7534', 'DTMPtex_FWD_CPLX0-7530', 'DTMPtex_REV_CPLX0-7530', 'DTMPtex_FWD_CPLX0-7533', 'DTMPtex_REV_G6700-MONOMER', 'DTMPtex_FWD_G6700-MONOMER'}	{'dtmp_p': 1.0, 'dtmp_e': -1.0}	{}	-1000.0	1000.0	StoichiometricData
DUMPtex	iJL1678b-ME	{'DUMPtex_FWD_G6700-MONOMER', 'DUMPtex_FWD_CPLX0-7533', 'DUMPtex_FWD_CPLX0-7530', 'DUMPtex_REV_CPLX0-7530', 'DUMPtex_REV_CPLX0-7533', 'DUMPtex_FWD_CPLX0-7534', 'DUMPtex_REV_CPLX0-7534', 'DUMPtex_REV_G6700-MONOMER'}	{'dump_e': -1.0, 'dump_p': 1.0}	{}	-1000.0	1000.0	StoichiometricData
DURADx	iJL1678b-ME	{'DURADx_REV_CPLX0-7788', 'DURADx_FWD_CPLX0-7788'}	{'ura_c': 1.0, 'nadh_c': 1.0, 'h_c': 1.0, 'nad_c': -1.0, '56dura_c': -1.0}	{}	-1000.0	1000.0	StoichiometricData
DURIK1	iJL1678b-ME	{'DURIK1_FWD_TDK-MONOMER'}	{'adp_c': 1.0, 'dump_c': 1.0, 'h_c': 1.0, 'duri_c': -1.0, 'atp_c': -1.0}	{}	0.0	1000.0	StoichiometricData
DURIPP	iJL1678b-ME	{'DURIPP_REV_DEOA-CPLX', 'DURIPP_FWD_DEOD-CPLX', 'DURIPP_FWD_DEOA-CPLX', 'DURIPP_REV_DEOD-CPLX'}	{'ura_c': 1.0, '2dr1p_c': 1.0, 'pi_c': -1.0, 'duri_c': -1.0}	{}	-1000.0	1000.0	StoichiometricData
DURIt2pp	iJL1678b-ME	{'DURIt2pp_FWD_NUPG-MONOMER', 'DURIt2pp_FWD_NUPC-MONOMER'}	{'duri_c': 1.0, 'h_c': 1.0, 'h_p': -1.0, 'duri_p': -1.0}	{}	0.0	1000.0	StoichiometricData
DURItex	iJL1678b-ME	{'DURItex_REV_EG11035-MONOMER', 'DURItex_FWD_EG11035-MONOMER'}	{'duri_e': -1.0, 'duri_p': 1.0}	{}	-1000.0	1000.0	StoichiometricData
DUTPDP	iJL1678b-ME	{'DUTPDP_FWD_DUTP-PYROP-CPLX_mod_zn2', 'DUTPDP_FWD_G7164-MONOMER'}	{'h2o_c': -1.0, 'ppi_c': 1.0, 'h_c': 1.0, 'dump_c': 1.0, 'dutp_c': -1.0}	{}	0.0	1000.0	StoichiometricData
DXPRIi	iJL1678b-ME	{'DXPRIi_FWD_DXPREDISOM-CPLX_mod_mg2', 'DXPRIi_FWD_DXPREDISOM-CPLX_mod_mn2', 'DXPRIi_FWD_DXPREDISOM-CPLX_mod_cobalt2'}	{'2me4p_c': 1.0, 'dxyl5p_c': -1.0, 'nadp_c': 1.0, 'nadph_c': -1.0, 'h_c': -1.0}	{}	0.0	1000.0	StoichiometricData
DXPS	iJL1678b-ME	{'DXPS_FWD_CPLX0-743_mod_thmpp'}	{'dxyl5p_c': 1.0, 'pyr_c': -1.0, 'co2_c': 1.0, 'h_c': -1.0, 'g3p_c': -1.0}	{}	0.0	1000.0	StoichiometricData
DXYLK	iJL1678b-ME	{'DXYLK_FWD_CPLX0-7466_mod_mg2'}	{'dxyl5p_c': 1.0, 'dxyl_c': -1.0, 'h_c': 1.0, 'adp_c': 1.0, 'atp_c': -1.0}	{}	0.0	1000.0	StoichiometricData
E4PD	iJL1678b-ME	{'E4PD_REV_GAPDH-A-CPLX', 'E4PD_FWD_GAPDH-A-CPLX', 'E4PD_FWD_ERYTH4PDEHYDROG-CPLX', 'E4PD_REV_ERYTH4PDEHYDROG-CPLX'}	{'4per_c': 1.0, 'h2o_c': -1.0, 'e4p_c': -1.0, 'h_c': 2.0, 'nad_c': -1.0, 'nadh_c': 1.0}	{}	-1000.0	1000.0	StoichiometricData
ECA4COLIPAabctex	iJL1678b-ME	{'ECA4COLIPAabctex_FWD_ABC-53-CPLX'}	{'eca4colipa_e': 1.0, 'h2o_c': -1.0, 'atp_c': -1.0, 'eca4colipa_p': -1.0, 'h_c': 1.0, 'adp_c': 1.0, 'pi_c': 1.0}	{}	0.0	1000.0	StoichiometricData
ECA4OALpp	iJL1678b-ME	{'ECA4OALpp_FWD_EG11424-MONOMER'}	{'colipa_p': -1.0, 'eca4und_p': -1.0, 'udcpdp_p': 1.0, 'eca4colipa_p': 1.0, 'h_p': 1.0}	{}	0.0	1000.0	StoichiometricData
ECAP1pp	iJL1678b-ME	{'ECAP1pp_FWD_CPLX0-3976_edit'}	{'eca2und_p': 1.0, 'unagamuf_p': -2.0, 'udcpdp_p': 1.0, 'h_p': 1.0}	{}	0.0	1000.0	StoichiometricData
ECAP2pp	iJL1678b-ME	{'ECAP2pp_FWD_CPLX0-3976_edit'}	{'eca2und_p': -1.0, 'unagamuf_p': -1.0, 'eca3und_p': 1.0, 'udcpdp_p': 1.0, 'h_p': 1.0}	{}	0.0	1000.0	StoichiometricData
ECAP3pp	iJL1678b-ME	{'ECAP3pp_FWD_CPLX0-3976_edit'}	{'unagamuf_p': -1.0, 'eca4und_p': 1.0, 'eca3und_p': -1.0, 'udcpdp_p': 1.0, 'h_p': 1.0}	{}	0.0	1000.0	StoichiometricData
ECAtpp	iJL1678b-ME	{'ECAtpp_FWD_EG11486-MONOMER'}	{'unagamuf_p': 1.0, 'unagamuf_c': -1.0}	{}	0.0	1000.0	StoichiometricData
ECOAH1	iJL1678b-ME	{'ECOAH1_FWD_CPLX0-1666', 'ECOAH1_REV_FADB-CPLX', 'ECOAH1_FWD_FADB-CPLX', 'ECOAH1_REV_CPLX0-1666'}	{'h2o_c': 1.0, '3hbcoa_c': -1.0, 'b2coa_c': 1.0}	{}	-1000.0	1000.0	StoichiometricData
ECOAH2	iJL1678b-ME	{'ECOAH2_FWD_CPLX0-1666', 'ECOAH2_FWD_FADB-CPLX', 'ECOAH2_REV_FADB-CPLX', 'ECOAH2_REV_CPLX0-1666'}	{'3hhcoa_c': -1.0, 'h2o_c': 1.0, 'hx2coa_c': 1.0}	{}	-1000.0	1000.0	StoichiometricData
ECOAH3	iJL1678b-ME	{'ECOAH3_REV_FADB-CPLX', 'ECOAH3_FWD_FADB-CPLX', 'ECOAH3_FWD_CPLX0-1666', 'ECOAH3_REV_CPLX0-1666'}	{'oc2coa_c': 1.0, 'h2o_c': 1.0, '3hocoa_c': -1.0}	{}	-1000.0	1000.0	StoichiometricData
ECOAH4	iJL1678b-ME	{'ECOAH4_FWD_FADB-CPLX', 'ECOAH4_REV_FADB-CPLX', 'ECOAH4_FWD_CPLX0-1666', 'ECOAH4_REV_CPLX0-1666'}	{'dc2coa_c': 1.0, 'h2o_c': 1.0, '3hdcoa_c': -1.0}	{}	-1000.0	1000.0	StoichiometricData
ECOAH5	iJL1678b-ME	{'ECOAH5_FWD_CPLX0-1666', 'ECOAH5_FWD_FADB-CPLX', 'ECOAH5_REV_CPLX0-1666', 'ECOAH5_REV_FADB-CPLX'}	{'h2o_c': 1.0, '3hddcoa_c': -1.0, 'dd2coa_c': 1.0}	{}	-1000.0	1000.0	StoichiometricData
ECOAH6	iJL1678b-ME	{'ECOAH6_FWD_FADB-CPLX', 'ECOAH6_REV_FADB-CPLX', 'ECOAH6_REV_CPLX0-1666', 'ECOAH6_FWD_CPLX0-1666'}	{'h2o_c': 1.0, '3htdcoa_c': -1.0, 'td2coa_c': 1.0}	{}	-1000.0	1000.0	StoichiometricData
ECOAH7	iJL1678b-ME	{'ECOAH7_FWD_CPLX0-1666', 'ECOAH7_REV_FADB-CPLX', 'ECOAH7_FWD_FADB-CPLX', 'ECOAH7_REV_CPLX0-1666'}	{'h2o_c': 1.0, 'hdd2coa_c': 1.0, '3hhdcoa_c': -1.0}	{}	-1000.0	1000.0	StoichiometricData
ECOAH8	iJL1678b-ME	{'ECOAH8_REV_CPLX0-1666', 'ECOAH8_FWD_FADB-CPLX', 'ECOAH8_FWD_CPLX0-1666', 'ECOAH8_REV_FADB-CPLX'}	{'3hodcoa_c': -1.0, 'h2o_c': 1.0, 'od2coa_c': 1.0}	{}	-1000.0	1000.0	StoichiometricData
EDA	iJL1678b-ME	{'EDA_FWD_KDPGALDOL-4OH2OXOGLUTARALDOL-CPLX'}	{'pyr_c': 1.0, '2ddg6p_c': -1.0, 'g3p_c': 1.0}	{}	0.0	1000.0	StoichiometricData
EDD	iJL1678b-ME	{'EDD_FWD_PGLUCONDEHYDRAT-MONOMER'}	{'6pgc_c': -1.0, 'h2o_c': 1.0, '2ddg6p_c': 1.0}	{}	0.0	1000.0	StoichiometricData
ENLIPAabctex	iJL1678b-ME	{'ENLIPAabctex_FWD_ABC-53-CPLX'}	{'h2o_c': -1.0, 'atp_c': -1.0, 'enlipa_e': 1.0, 'h_c': 1.0, 'adp_c': 1.0, 'enlipa_p': -1.0, 'pi_c': 1.0}	{}	0.0	1000.0	StoichiometricData
ENO	iJL1678b-ME	{'ENO_REV_Eno_dim_mod_4:mg2', 'ENO_FWD_Eno_dim_mod_4:mg2'}	{'pep_c': 1.0, 'h2o_c': 1.0, '2pg_c': -1.0}	{}	-1000.0	1000.0	StoichiometricData
ENTCS	iJL1678b-ME	{'ENTCS_FWD_ENTD-MONOMER'}	{'23dhba_c': -3.0, 'seramp_c': -3.0, 'enter_c': 1.0, 'amp_c': 6.0, 'h_c': 9.0}	{}	0.0	1000.0	StoichiometricData
ENTERES	iJL1678b-ME	{'ENTERES_FWD_EG10299-MONOMER'}	{'h2o_c': -3.0, 'enter_c': -1.0, 'h_c': 3.0, '23dhbzs_c': 3.0}	{}	0.0	1000.0	StoichiometricData
ENTERES2	iJL1678b-ME	{'ENTERES2_FWD_EG10299-MONOMER'}	{'fe3_c': 1.0, 'h2o_c': -3.0, 'feenter_c': -1.0, 'h_c': 3.0, '23dhbzs_c': 3.0}	{}	0.0	1000.0	StoichiometricData
ETHAAL	iJL1678b-ME	{'ETHAAL_FWD_ETHAMLY-CPLX_mod_adocbl'}	{'acald_c': 1.0, 'nh4_c': 1.0, 'etha_c': -1.0}	{}	0.0	1000.0	StoichiometricData
ETHAt2pp	iJL1678b-ME	{'ETHAt2pp_FWD_CPLX_dummy'}	{'etha_c': 1.0, 'h_c': 1.0, 'h_p': -1.0, 'etha_p': -1.0}	{}	0.0	1000.0	StoichiometricData
ETHAtex	iJL1678b-ME	{'ETHAtex_FWD_CPLX0-7530', 'ETHAtex_REV_G6700-MONOMER', 'ETHAtex_REV_CPLX0-7534', 'ETHAtex_FWD_G6700-MONOMER', 'ETHAtex_REV_CPLX0-7530', 'ETHAtex_FWD_CPLX0-7534', 'ETHAtex_FWD_CPLX0-7533', 'ETHAtex_REV_CPLX0-7533'}	{'etha_e': -1.0, 'etha_p': 1.0}	{}	-1000.0	1000.0	StoichiometricData
ETHSO3abcpp	iJL1678b-ME	{'ETHSO3abcpp_FWD_ABC-56-CPLX'}	{'h2o_c': -1.0, 'atp_c': -1.0, 'ethso3_c': 1.0, 'h_c': 1.0, 'adp_c': 1.0, 'pi_c': 1.0, 'ethso3_p': -1.0}	{}	0.0	1000.0	StoichiometricData
ETHSO3tex	iJL1678b-ME	{'ETHSO3tex_FWD_CPLX0-7530', 'ETHSO3tex_REV_CPLX0-7534', 'ETHSO3tex_REV_G6700-MONOMER', 'ETHSO3tex_FWD_CPLX0-7534', 'ETHSO3tex_FWD_G6700-MONOMER', 'ETHSO3tex_REV_CPLX0-7533', 'ETHSO3tex_FWD_CPLX0-7533', 'ETHSO3tex_REV_CPLX0-7530'}	{'ethso3_e': -1.0, 'ethso3_p': 1.0}	{}	-1000.0	1000.0	StoichiometricData
ETOHtex	iJL1678b-ME	{'ETOHtex_REV_G6700-MONOMER', 'ETOHtex_REV_CPLX0-7530', 'ETOHtex_FWD_CPLX0-7533', 'ETOHtex_FWD_CPLX0-7534', 'ETOHtex_FWD_G6700-MONOMER', 'ETOHtex_FWD_CPLX0-7530', 'ETOHtex_REV_CPLX0-7534', 'ETOHtex_REV_CPLX0-7533'}	{'etoh_e': -1.0, 'etoh_p': 1.0}	{}	-1000.0	1000.0	StoichiometricData
ETOHtrpp	iJL1678b-ME	{'ETOHtrpp_FWD_SPONT', 'ETOHtrpp_REV_SPONT'}	{'etoh_p': -1.0, 'etoh_c': 1.0}	{}	-1000.0	1000.0	StoichiometricData
F6PA	iJL1678b-ME	{'F6PA_REV_EG11905-MONOMER', 'F6PA_FWD_CPLX0-201', 'F6PA_FWD_EG11905-MONOMER', 'F6PA_REV_CPLX0-201'}	{'g3p_c': 1.0, 'dha_c': 1.0, 'f6p_c': -1.0}	{}	-1000.0	1000.0	StoichiometricData
F6PP	iJL1678b-ME	{'F6PP_FWD_G6425-MONOMER_mod_mg2'}	{'h2o_c': -1.0, 'pi_c': 1.0, 'fru_c': 1.0, 'f6p_c': -1.0}	{}	0.0	1000.0	StoichiometricData
F6Pt6_2pp	iJL1678b-ME	{'F6Pt6_2pp_FWD_UHPT-MONOMER'}	{'pi_p': 2.0, 'pi_c': -2.0, 'f6p_p': -1.0, 'f6p_c': 1.0}	{}	0.0	1000.0	StoichiometricData
F6Ptex	iJL1678b-ME	{'F6Ptex_FWD_G6700-MONOMER', 'F6Ptex_FWD_CPLX0-7533', 'F6Ptex_REV_CPLX0-7533', 'F6Ptex_REV_G6700-MONOMER', 'F6Ptex_FWD_CPLX0-7530', 'F6Ptex_FWD_CPLX0-7534', 'F6Ptex_REV_CPLX0-7530', 'F6Ptex_REV_CPLX0-7534'}	{'f6p_e': -1.0, 'f6p_p': 1.0}	{}	-1000.0	1000.0	StoichiometricData
FACOAE100	iJL1678b-ME	{'FACOAE100_FWD_THIOESTERII-CPLX'}	{'dcacoa_c': -1.0, 'h2o_c': -1.0, 'coa_c': 1.0, 'h_c': 1.0, 'dca_c': 1.0}	{}	0.0	1000.0	StoichiometricData
FACOAE120	iJL1678b-ME	{'FACOAE120_FWD_THIOESTERII-CPLX'}	{'ddca_c': 1.0, 'ddcacoa_c': -1.0, 'h2o_c': -1.0, 'coa_c': 1.0, 'h_c': 1.0}	{}	0.0	1000.0	StoichiometricData
FACOAE140	iJL1678b-ME	{'FACOAE140_FWD_THIOESTERII-CPLX'}	{'h2o_c': -1.0, 'coa_c': 1.0, 'h_c': 1.0, 'tdcoa_c': -1.0, 'ttdca_c': 1.0}	{}	0.0	1000.0	StoichiometricData
FACOAE141	iJL1678b-ME	{'FACOAE141_FWD_THIOESTERII-CPLX'}	{'h2o_c': -1.0, 'coa_c': 1.0, 'h_c': 1.0, 'tdecoa_c': -1.0, 'ttdcea_c': 1.0}	{}	0.0	1000.0	StoichiometricData
FACOAE160	iJL1678b-ME	{'FACOAE160_FWD_THIOESTERII-CPLX'}	{'pmtcoa_c': -1.0, 'coa_c': 1.0, 'h2o_c': -1.0, 'hdca_c': 1.0, 'h_c': 1.0}	{}	0.0	1000.0	StoichiometricData
FACOAE161	iJL1678b-ME	{'FACOAE161_FWD_THIOESTERII-CPLX'}	{'hdcea_c': 1.0, 'h2o_c': -1.0, 'coa_c': 1.0, 'h_c': 1.0, 'hdcoa_c': -1.0}	{}	0.0	1000.0	StoichiometricData
FACOAE180	iJL1678b-ME	{'FACOAE180_FWD_THIOESTERII-CPLX'}	{'stcoa_c': -1.0, 'h2o_c': -1.0, 'coa_c': 1.0, 'h_c': 1.0, 'ocdca_c': 1.0}	{}	0.0	1000.0	StoichiometricData
FACOAE181	iJL1678b-ME	{'FACOAE181_FWD_THIOESTERII-CPLX'}	{'ocdcea_c': 1.0, 'h2o_c': -1.0, 'odecoa_c': -1.0, 'coa_c': 1.0, 'h_c': 1.0}	{}	0.0	1000.0	StoichiometricData
FACOAE60	iJL1678b-ME	{'FACOAE60_FWD_THIOESTERII-CPLX'}	{'h2o_c': -1.0, 'hxa_c': 1.0, 'coa_c': 1.0, 'h_c': 1.0, 'hxcoa_c': -1.0}	{}	0.0	1000.0	StoichiometricData
FACOAE80	iJL1678b-ME	{'FACOAE80_FWD_THIOESTERII-CPLX'}	{'coa_c': 1.0, 'h2o_c': -1.0, 'occoa_c': -1.0, 'h_c': 1.0, 'octa_c': 1.0}	{}	0.0	1000.0	StoichiometricData
FACOAL100t2pp	iJL1678b-ME	{'FACOAL100t2pp_FWD_ACYLCOASYN-CPLX_mod_mg2', 'FACOAL100t2pp_FWD_CPLX0-1669'}	{'dca_p': -1.0, 'h_p': -1.0, 'atp_c': -1.0, 'ppi_c': 1.0, 'coa_c': -1.0, 'h_c': 1.0, 'dcacoa_c': 1.0, 'amp_c': 1.0}	{}	0.0	1000.0	StoichiometricData
FACOAL120t2pp	iJL1678b-ME	{'FACOAL120t2pp_FWD_ACYLCOASYN-CPLX_mod_mg2', 'FACOAL120t2pp_FWD_CPLX0-1669'}	{'h_p': -1.0, 'atp_c': -1.0, 'ddcacoa_c': 1.0, 'ppi_c': 1.0, 'coa_c': -1.0, 'h_c': 1.0, 'ddca_p': -1.0, 'amp_c': 1.0}	{}	0.0	1000.0	StoichiometricData
FACOAL140t2pp	iJL1678b-ME	{'FACOAL140t2pp_FWD_CPLX0-1669', 'FACOAL140t2pp_FWD_ACYLCOASYN-CPLX_mod_mg2'}	{'atp_c': -1.0, 'h_p': -1.0, 'ppi_c': 1.0, 'ttdca_p': -1.0, 'coa_c': -1.0, 'amp_c': 1.0, 'tdcoa_c': 1.0, 'h_c': 1.0}	{}	0.0	1000.0	StoichiometricData
FACOAL141t2pp	iJL1678b-ME	{'FACOAL141t2pp_FWD_ACYLCOASYN-CPLX_mod_mg2', 'FACOAL141t2pp_FWD_CPLX0-1669'}	{'h_p': -1.0, 'atp_c': -1.0, 'ppi_c': 1.0, 'ttdcea_p': -1.0, 'coa_c': -1.0, 'amp_c': 1.0, 'tdecoa_c': 1.0, 'h_c': 1.0}	{}	0.0	1000.0	StoichiometricData
FACOAL160t2pp	iJL1678b-ME	{'FACOAL160t2pp_FWD_ACYLCOASYN-CPLX_mod_mg2', 'FACOAL160t2pp_FWD_CPLX0-1669'}	{'atp_c': -1.0, 'h_p': -1.0, 'ppi_c': 1.0, 'hdca_p': -1.0, 'pmtcoa_c': 1.0, 'coa_c': -1.0, 'amp_c': 1.0, 'h_c': 1.0}	{}	0.0	1000.0	StoichiometricData
FACOAL161t2pp	iJL1678b-ME	{'FACOAL161t2pp_FWD_ACYLCOASYN-CPLX_mod_mg2', 'FACOAL161t2pp_FWD_CPLX0-1669'}	{'hdcoa_c': 1.0, 'hdcea_p': -1.0, 'h_p': -1.0, 'atp_c': -1.0, 'ppi_c': 1.0, 'coa_c': -1.0, 'amp_c': 1.0, 'h_c': 1.0}	{}	0.0	1000.0	StoichiometricData
FACOAL180t2pp	iJL1678b-ME	{'FACOAL180t2pp_FWD_CPLX0-1669', 'FACOAL180t2pp_FWD_ACYLCOASYN-CPLX_mod_mg2'}	{'ocdca_p': -1.0, 'h_p': -1.0, 'atp_c': -1.0, 'ppi_c': 1.0, 'stcoa_c': 1.0, 'coa_c': -1.0, 'amp_c': 1.0, 'h_c': 1.0}	{}	0.0	1000.0	StoichiometricData
FACOAL181t2pp	iJL1678b-ME	{'FACOAL181t2pp_FWD_CPLX0-1669', 'FACOAL181t2pp_FWD_ACYLCOASYN-CPLX_mod_mg2'}	{'odecoa_c': 1.0, 'h_p': -1.0, 'atp_c': -1.0, 'ppi_c': 1.0, 'ocdcea_p': -1.0, 'coa_c': -1.0, 'amp_c': 1.0, 'h_c': 1.0}	{}	0.0	1000.0	StoichiometricData
FACOAL60t2pp	iJL1678b-ME	{'FACOAL60t2pp_FWD_ACYLCOASYN-CPLX_mod_mg2', 'FACOAL60t2pp_FWD_CPLX0-1669'}	{'hxa_p': -1.0, 'h_p': -1.0, 'atp_c': -1.0, 'ppi_c': 1.0, 'coa_c': -1.0, 'amp_c': 1.0, 'hxcoa_c': 1.0, 'h_c': 1.0}	{}	0.0	1000.0	StoichiometricData
FACOAL80t2pp	iJL1678b-ME	{'FACOAL80t2pp_FWD_ACYLCOASYN-CPLX_mod_mg2', 'FACOAL80t2pp_FWD_CPLX0-1669'}	{'h_p': -1.0, 'atp_c': -1.0, 'octa_p': -1.0, 'ppi_c': 1.0, 'coa_c': -1.0, 'amp_c': 1.0, 'occoa_c': 1.0, 'h_c': 1.0}	{}	0.0	1000.0	StoichiometricData
FADRx	iJL1678b-ME	{'FADRx_FWD_FMNREDUCT-MONOMER'}	{'nad_c': 1.0, 'fadh2_c': 1.0, 'nadh_c': -1.0, 'h_c': -1.0, 'fad_c': -1.0}	{}	0.0	1000.0	StoichiometricData
FADRx2	iJL1678b-ME	{'FADRx2_FWD_SULFITE-REDUCT-CPLX_mod_4fe4s_mod_sheme_mod_fmn_mod_fad'}	{'fadh2_c': 1.0, 'nadp_c': 1.0, 'nadph_c': -1.0, 'h_c': -1.0, 'fad_c': -1.0}	{}	0.0	1000.0	StoichiometricData
FALDH2	iJL1678b-ME	{'FALDH2_REV_ADHC-CPLX_mod_zn2', 'FALDH2_FWD_ADHC-CPLX_mod_zn2'}	{'hmgth_c': -1.0, 'nadh_c': 1.0, 'h_c': 1.0, 'nad_c': -1.0, 'Sfglutth_c': 1.0}	{}	-1000.0	1000.0	StoichiometricData
FALDtex	iJL1678b-ME	{'FALDtex_FWD_CPLX0-7530', 'FALDtex_REV_CPLX0-7533', 'FALDtex_REV_CPLX0-7534', 'FALDtex_REV_G6700-MONOMER', 'FALDtex_FWD_G6700-MONOMER', 'FALDtex_REV_CPLX0-7530', 'FALDtex_FWD_CPLX0-7534', 'FALDtex_FWD_CPLX0-7533'}	{'fald_e': -1.0, 'fald_p': 1.0}	{}	-1000.0	1000.0	StoichiometricData
FALDtpp	iJL1678b-ME	{'FALDtpp_REV_SPONT', 'FALDtpp_FWD_SPONT'}	{'fald_p': -1.0, 'fald_c': 1.0}	{}	-1000.0	1000.0	StoichiometricData
FALGTHLs	iJL1678b-ME	{'FALGTHLs_REV_SPONT', 'FALGTHLs_FWD_SPONT'}	{'gthrd_c': -1.0, 'hmgth_c': 1.0, 'fald_c': -1.0}	{}	-1000.0	1000.0	StoichiometricData
FBA	iJL1678b-ME	{'FBA_REV_G6960-MONOMER', 'FBA_REV_FRUCBISALD-CLASSI', 'FBA_FWD_FRUCBISALD-CLASSII', 'FBA_FWD_FRUCBISALD-CLASSI', 'FBA_FWD_G6960-MONOMER', 'FBA_REV_FRUCBISALD-CLASSII'}	{'dhap_c': 1.0, 'fdp_c': -1.0, 'g3p_c': 1.0}	{}	-1000.0	1000.0	StoichiometricData
FBA3	iJL1678b-ME	{'FBA3_FWD_FRUCBISALD-CLASSII', 'FBA3_REV_FRUCBISALD-CLASSII'}	{'e4p_c': 1.0, 'dhap_c': 1.0, 's17bp_c': -1.0}	{}	-1000.0	1000.0	StoichiometricData
FBP	iJL1678b-ME	{'FBP_FWD_F16B-CPLX_mod_mg2', 'FBP_FWD_CPLX0-7776_mod_mn2', 'FBP_FWD_CPLX0-303_mod_mn2'}	{'h2o_c': -1.0, 'pi_c': 1.0, 'fdp_c': -1.0, 'f6p_c': 1.0}	{}	0.0	1000.0	StoichiometricData
FCI	iJL1678b-ME	{'FCI_FWD_CPLX0-7631_mod_mn2', 'FCI_REV_CPLX0-7631_mod_mn2'}	{'fuc__L_c': -1.0, 'fcl__L_c': 1.0}	{}	-1000.0	1000.0	StoichiometricData
FCLK	iJL1678b-ME	{'FCLK_FWD_FUCULOKIN-MONOMER_mod_mg2'}	{'adp_c': 1.0, 'fc1p_c': 1.0, 'fcl__L_c': -1.0, 'atp_c': -1.0, 'h_c': 1.0}	{}	0.0	1000.0	StoichiometricData
FCLPA	iJL1678b-ME	{'FCLPA_REV_G7419-MONOMER', 'FCLPA_FWD_G7419-MONOMER', 'FCLPA_FWD_CPLX0-7633_mod_zn2', 'FCLPA_REV_CPLX0-7633_mod_zn2'}	{'fc1p_c': -1.0, 'dhap_c': 1.0, 'lald__L_c': 1.0}	{}	-1000.0	1000.0	StoichiometricData
FCLT	iJL1678b-ME	{'FCLT_FWD_PROTOHEME-FERROCHELAT-MONOMER'}	{'fe2_c': -1.0, 'ppp9_c': -1.0, 'h_c': 2.0, 'pheme_c': 1.0}	{}	0.0	1000.0	StoichiometricData
FDH4pp	iJL1678b-ME	{'FDH4pp_FWD_FORMATEDEHYDROGN-CPLX_mod_bmocogdp', 'FDH4pp_FWD_FORMATEDEHYDROGO-CPLX_mod_bmocogdp'}	{'for_p': -1.0, 'h_p': 1.0, 'co2_p': 1.0, 'q8h2_c': 1.0, 'h_c': -2.0, 'q8_c': -1.0}	{}	0.0	1000.0	StoichiometricData
FDH5pp	iJL1678b-ME	{'FDH5pp_FWD_FORMATEDEHYDROGN-CPLX_mod_bmocogdp', 'FDH5pp_FWD_FORMATEDEHYDROGO-CPLX_mod_bmocogdp'}	{'mqn8_c': -1.0, 'for_p': -1.0, 'h_p': 1.0, 'co2_p': 1.0, 'h_c': -2.0, 'mql8_c': 1.0}	{}	0.0	1000.0	StoichiometricData
FDMO	iJL1678b-ME	{'FDMO_FWD_CPLX0-225'}	{'o2_c': -1.0, 'h2o_c': 1.0, 'isetac_c': -1.0, 'so3_c': 1.0, 'fmnh2_c': -1.0, 'fmn_c': 1.0, 'h_c': 1.0, 'gcald_c': 1.0}	{}	0.0	1000.0	StoichiometricData
FDMO2	iJL1678b-ME	{'FDMO2_FWD_CPLX0-225'}	{'o2_c': -1.0, 'h2o_c': 1.0, 'mso3_c': -1.0, 'so3_c': 1.0, 'fald_c': 1.0, 'fmnh2_c': -1.0, 'fmn_c': 1.0, 'h_c': 1.0}	{}	0.0	1000.0	StoichiometricData
FDMO3	iJL1678b-ME	{'FDMO3_FWD_CPLX0-225'}	{'o2_c': -1.0, 'h2o_c': 1.0, 'acald_c': 1.0, 'ethso3_c': -1.0, 'so3_c': 1.0, 'fmnh2_c': -1.0, 'fmn_c': 1.0, 'h_c': 1.0}	{}	0.0	1000.0	StoichiometricData
FDMO4	iJL1678b-ME	{'FDMO4_FWD_CPLX0-225'}	{'o2_c': -1.0, 'h2o_c': 1.0, 'butso3_c': -1.0, 'btal_c': 1.0, 'so3_c': 1.0, 'fmnh2_c': -1.0, 'fmn_c': 1.0, 'h_c': 1.0}	{}	0.0	1000.0	StoichiometricData
FDMO6	iJL1678b-ME	{'FDMO6_FWD_CPLX0-225'}	{'o2_c': -1.0, 'h2o_c': 1.0, 'so3_c': 1.0, 'fmnh2_c': -1.0, 'sulfac_c': -1.0, 'fmn_c': 1.0, 'h_c': 1.0, 'glx_c': 1.0}	{}	0.0	1000.0	StoichiometricData
FE2abcpp	iJL1678b-ME	{'FE2abcpp_FWD_FEOB-MONOMER'}	{'h2o_c': -1.0, 'pi_c': 1.0, 'atp_c': -1.0, 'fe2_c': 1.0, 'h_c': 1.0, 'adp_c': 1.0, 'fe2_p': -1.0}	{}	0.0	1000.0	StoichiometricData
FE2t2pp	iJL1678b-ME	{'FE2t2pp_FWD_YFEP-MONOMER'}	{'fe2_c': 1.0, 'fe2_p': -1.0, 'h_c': 1.0, 'h_p': -1.0}	{}	0.0	1000.0	StoichiometricData
FE2t3pp	iJL1678b-ME	{'FE2t3pp_FWD_CPLX0-7641'}	{'fe2_c': -1.0, 'fe2_p': 1.0, 'h_c': 1.0, 'h_p': -1.0}	{}	0.0	1000.0	StoichiometricData
FE2tex	iJL1678b-ME	{'FE2tex_REV_G6700-MONOMER', 'FE2tex_REV_CPLX0-7534', 'FE2tex_FWD_G6700-MONOMER', 'FE2tex_REV_CPLX0-7533', 'FE2tex_FWD_CPLX0-7533', 'FE2tex_FWD_CPLX0-7530', 'FE2tex_REV_CPLX0-7530', 'FE2tex_FWD_CPLX0-7534'}	{'fe2_p': 1.0, 'fe2_e': -1.0}	{}	-1000.0	1000.0	StoichiometricData
FE2tpp	iJL1678b-ME	{'FE2tpp_FWD_EG11167-MONOMER'}	{'fe2_c': 1.0, 'fe2_p': -1.0}	{}	0.0	1000.0	StoichiometricData
FE3DCITabcpp	iJL1678b-ME	{'FE3DCITabcpp_FWD_ABC-9-CPLX'}	{'h2o_c': -1.0, 'atp_c': -1.0, 'fe3dcit_p': -1.0, 'cit_c': 2.0, 'fe3_c': 1.0, 'h_c': 1.0, 'adp_c': 1.0, 'pi_c': 1.0}	{}	0.0	1000.0	StoichiometricData
FE3DCITtonex	iJL1678b-ME	{'FE3DCITtonex_FWD_CPLX0-1943'}	{'fe3dcit_p': 1.0, 'h_c': 1.0, 'h_p': -1.0, 'fe3dcit_e': -1.0}	{}	0.0	1000.0	StoichiometricData
FE3DHBZR	iJL1678b-ME	{'FE3DHBZR_FWD_CPLX_dummy'}	{'fe3_c': 1.0, 'fe3dhbzs_c': -1.0, '23dhbzs_c': 1.0}	{}	0.0	1000.0	StoichiometricData
FE3DHBZSabcpp	iJL1678b-ME	{'FE3DHBZSabcpp_FWD_ABC-10-CPLX'}	{'h2o_c': -1.0, 'fe3dhbzs_c': 1.0, 'atp_c': -1.0, 'adp_c': 1.0, 'h_c': 1.0, 'fe3dhbzs_p': -1.0, 'pi_c': 1.0}	{}	0.0	1000.0	StoichiometricData
FE3DHBZStonex	iJL1678b-ME	{'FE3DHBZStonex_FWD_G6414-MONOMER_CPLX0-1923', 'FE3DHBZStonex_FWD_CPLX0-1923_EG10155-MONOMER'}	{'fe3dhbzs_e': -1.0, 'fe3dhbzs_p': 1.0, 'h_p': -1.0, 'h_c': 1.0}	{}	0.0	1000.0	StoichiometricData
FE3HOXR1	iJL1678b-ME	{'FE3HOXR1_FWD_CPLX_dummy'}	{'fe2_c': 2.0, 'fadh2_c': -1.0, 'fe3hox_c': -2.0, 'fe3hox__un_c': 2.0, 'h_c': 2.0, 'fad_c': 1.0}	{}	0.0	1000.0	StoichiometricData
FE3HOXR2	iJL1678b-ME	{'FE3HOXR2_FWD_CPLX_dummy'}	{'fe2_c': 2.0, 'fmnh2_c': -1.0, 'fe3hox_c': -2.0, 'fe3hox__un_c': 2.0, 'fmn_c': 1.0, 'h_c': 2.0}	{}	0.0	1000.0	StoichiometricData
FE3HOXR3	iJL1678b-ME	{'FE3HOXR3_FWD_CPLX_dummy'}	{'rbflvrd_c': -1.0, 'fe2_c': 2.0, 'fe3hox_c': -2.0, 'fe3hox__un_c': 2.0, 'h_c': 2.0, 'ribflv_c': 1.0}	{}	0.0	1000.0	StoichiometricData
FE3HOXUtex	iJL1678b-ME	{'FE3HOXUtex_FWD_CPLX_dummy'}	{'fe3hox__un_p': 1.0, 'fe3hox__un_c': -1.0, 'h_c': 1.0, 'h_p': -1.0}	{}	0.0	1000.0	StoichiometricData
FE3HOXUtpp	iJL1678b-ME	{'FE3HOXUtpp_FWD_CPLX_dummy'}	{'fe3hox__un_p': -1.0, 'fe3hox__un_e': 1.0, 'h_c': 1.0, 'h_p': -1.0}	{}	0.0	1000.0	StoichiometricData
FE3HOXabcpp	iJL1678b-ME	{'FE3HOXabcpp_FWD_ABC-11-CPLX'}	{'h2o_c': -1.0, 'atp_c': -1.0, 'fe3hox_p': -1.0, 'fe3hox_c': 1.0, 'h_c': 1.0, 'adp_c': 1.0, 'pi_c': 1.0}	{}	0.0	1000.0	StoichiometricData
FE3HOXexs	iJL1678b-ME	{'FE3HOXexs_FWD_SPONT'}	{'fe3_e': -1.0, 'fe3hox__un_e': -1.0, 'fe3hox_e': 1.0}	{}	0.0	1000.0	StoichiometricData
FE3HOXtonex	iJL1678b-ME	{'FE3HOXtonex_FWD_CPLX0-1942'}	{'fe3hox_p': 1.0, 'h_c': 1.0, 'h_p': -1.0, 'fe3hox_e': -1.0}	{}	0.0	1000.0	StoichiometricData
FE3Ri	iJL1678b-ME	{'FE3Ri_FWD_FMNREDUCT-MONOMER'}	{'fe2_c': 2.0, 'fe3_c': -2.0, 'fadh2_c': -1.0, 'h_c': 2.0, 'fad_c': 1.0}	{}	0.0	1000.0	StoichiometricData
FE3abcpp	iJL1678b-ME	{'FE3abcpp_FWD_CPLX_dummy'}	{'fe3_p': -1.0, 'atp_c': -1.0, 'h2o_c': -1.0, 'fe3_c': 1.0, 'h_c': 1.0, 'adp_c': 1.0, 'pi_c': 1.0}	{}	0.0	1000.0	StoichiometricData
FE3tex	iJL1678b-ME	{'FE3tex_REV_CPLX0-7533', 'FE3tex_REV_CPLX0-7534', 'FE3tex_FWD_CPLX0-7530', 'FE3tex_REV_CPLX0-7530', 'FE3tex_FWD_G6700-MONOMER', 'FE3tex_REV_G6700-MONOMER', 'FE3tex_FWD_CPLX0-7533', 'FE3tex_FWD_CPLX0-7534'}	{'fe3_p': 1.0, 'fe3_e': -1.0}	{}	-1000.0	1000.0	StoichiometricData
FECRMR1	iJL1678b-ME	{'FECRMR1_FWD_CPLX_dummy'}	{'fecrm__un_c': 2.0, 'fe2_c': 2.0, 'fecrm_c': -2.0, 'fadh2_c': -1.0, 'h_c': 2.0, 'fad_c': 1.0}	{}	0.0	1000.0	StoichiometricData
FECRMR2	iJL1678b-ME	{'FECRMR2_FWD_CPLX_dummy'}	{'fecrm__un_c': 2.0, 'fe2_c': 2.0, 'fecrm_c': -2.0, 'fmnh2_c': -1.0, 'fmn_c': 1.0, 'h_c': 2.0}	{}	0.0	1000.0	StoichiometricData
FECRMR3	iJL1678b-ME	{'FECRMR3_FWD_CPLX_dummy'}	{'rbflvrd_c': -1.0, 'fecrm__un_c': 2.0, 'fe2_c': 2.0, 'fecrm_c': -2.0, 'h_c': 2.0, 'ribflv_c': 1.0}	{}	0.0	1000.0	StoichiometricData
FECRMUtex	iJL1678b-ME	{'FECRMUtex_FWD_CPLX_dummy'}	{'fecrm__un_e': 1.0, 'fecrm__un_p': -1.0, 'h_c': 1.0, 'h_p': -1.0}	{}	0.0	1000.0	StoichiometricData
FECRMUtpp	iJL1678b-ME	{'FECRMUtpp_FWD_CPLX_dummy'}	{'fecrm__un_p': 1.0, 'h_c': 1.0, 'h_p': -1.0, 'fecrm__un_c': -1.0}	{}	0.0	1000.0	StoichiometricData
FECRMabcpp	iJL1678b-ME	{'FECRMabcpp_FWD_ABC-11-CPLX'}	{'h2o_c': -1.0, 'atp_c': -1.0, 'fecrm_c': 1.0, 'h_c': 1.0, 'adp_c': 1.0, 'pi_c': 1.0, 'fecrm_p': -1.0}	{}	0.0	1000.0	StoichiometricData
FECRMexs	iJL1678b-ME	{'FECRMexs_FWD_SPONT'}	{'fecrm__un_e': -1.0, 'fecrm_e': 1.0, 'fe3_e': -1.0}	{}	0.0	1000.0	StoichiometricData
FECRMtonex	iJL1678b-ME	{'FECRMtonex_FWD_CPLX0-1942'}	{'fecrm_e': -1.0, 'h_c': 1.0, 'h_p': -1.0, 'fecrm_p': 1.0}	{}	0.0	1000.0	StoichiometricData
FEENTERR1	iJL1678b-ME	{'FEENTERR1_FWD_CPLX_dummy'}	{'fe2_c': 2.0, 'fadh2_c': -1.0, 'h_c': 2.0, 'feenter_c': -2.0, 'fad_c': 1.0, 'enter_c': 2.0}	{}	0.0	1000.0	StoichiometricData
FEENTERR2	iJL1678b-ME	{'FEENTERR2_FWD_CPLX_dummy'}	{'fe2_c': 2.0, 'fmnh2_c': -1.0, 'fmn_c': 1.0, 'h_c': 2.0, 'feenter_c': -2.0, 'enter_c': 2.0}	{}	0.0	1000.0	StoichiometricData
FEENTERR3	iJL1678b-ME	{'FEENTERR3_FWD_CPLX_dummy'}	{'rbflvrd_c': -1.0, 'fe2_c': 2.0, 'h_c': 2.0, 'enter_c': 2.0, 'feenter_c': -2.0, 'ribflv_c': 1.0}	{}	0.0	1000.0	StoichiometricData
FEENTERabcpp	iJL1678b-ME	{'FEENTERabcpp_FWD_ABC-10-CPLX'}	{'h2o_c': -1.0, 'atp_c': -1.0, 'feenter_p': -1.0, 'h_c': 1.0, 'adp_c': 1.0, 'pi_c': 1.0, 'feenter_c': 1.0}	{}	0.0	1000.0	StoichiometricData
FEENTERexs	iJL1678b-ME	{'FEENTERexs_FWD_SPONT'}	{'enter_e': -1.0, 'feenter_e': 1.0, 'fe3_e': -1.0}	{}	0.0	1000.0	StoichiometricData
FEENTERtex	iJL1678b-ME	{'FEENTERtex_FWD_EG11009-MONOMER'}	{'enter_e': 1.0, 'enter_p': -1.0, 'h_c': 1.0, 'h_p': -1.0}	{}	0.0	1000.0	StoichiometricData
FEENTERtonex	iJL1678b-ME	{'FEENTERtonex_FWD_CPLX0-1941'}	{'feenter_e': -1.0, 'h_c': 1.0, 'h_p': -1.0, 'feenter_p': 1.0}	{}	0.0	1000.0	StoichiometricData
FEENTERtpp	iJL1678b-ME	{'FEENTERtpp_FWD_YBDA-MONOMER'}	{'enter_p': 1.0, 'h_c': 1.0, 'h_p': -1.0, 'enter_c': -1.0}	{}	0.0	1000.0	StoichiometricData
FEOXAMR1	iJL1678b-ME	{'FEOXAMR1_FWD_G7949-MONOMER'}	{'feoxam_c': -2.0, 'fe2_c': 2.0, 'fadh2_c': -1.0, 'h_c': 2.0, 'fad_c': 1.0, 'feoxam__un_c': 2.0}	{}	0.0	1000.0	StoichiometricData
FEOXAMR2	iJL1678b-ME	{'FEOXAMR2_FWD_G7949-MONOMER'}	{'feoxam_c': -2.0, 'fe2_c': 2.0, 'fmnh2_c': -1.0, 'fmn_c': 1.0, 'h_c': 2.0, 'feoxam__un_c': 2.0}	{}	0.0	1000.0	StoichiometricData
FEOXAMR3	iJL1678b-ME	{'FEOXAMR3_FWD_G7949-MONOMER'}	{'rbflvrd_c': -1.0, 'feoxam_c': -2.0, 'fe2_c': 2.0, 'feoxam__un_c': 2.0, 'ribflv_c': 1.0, 'h_c': 2.0}	{}	0.0	1000.0	StoichiometricData
FEOXAMUtex	iJL1678b-ME	{'FEOXAMUtex_FWD_CPLX_dummy'}	{'feoxam__un_e': 1.0, 'h_p': -1.0, 'feoxam__un_p': -1.0, 'h_c': 1.0}	{}	0.0	1000.0	StoichiometricData
FEOXAMUtpp	iJL1678b-ME	{'FEOXAMUtpp_FWD_CPLX_dummy'}	{'feoxam__un_p': 1.0, 'feoxam__un_c': -1.0, 'h_p': -1.0, 'h_c': 1.0}	{}	0.0	1000.0	StoichiometricData
FEOXAMabcpp	iJL1678b-ME	{'FEOXAMabcpp_FWD_ABC-11-CPLX'}	{'feoxam_c': 1.0, 'atp_c': -1.0, 'h2o_c': -1.0, 'feoxam_p': -1.0, 'h_c': 1.0, 'adp_c': 1.0, 'pi_c': 1.0}	{}	0.0	1000.0	StoichiometricData
FEOXAMexs	iJL1678b-ME	{'FEOXAMexs_FWD_SPONT'}	{'feoxam__un_e': -1.0, 'feoxam_e': 1.0, 'fe3_e': -1.0}	{}	0.0	1000.0	StoichiometricData
FEOXAMtonex	iJL1678b-ME	{'FEOXAMtonex_FWD_CPLX0-1942'}	{'feoxam_p': 1.0, 'feoxam_e': -1.0, 'h_c': 1.0, 'h_p': -1.0}	{}	0.0	1000.0	StoichiometricData
FEROpp	iJL1678b-ME	{'FEROpp_FWD_EG12318-MONOMER'}	{'h2o_p': 2.0, 'o2_p': -1.0, 'fe2_p': -4.0, 'fe3_p': 4.0, 'h_p': -4.0}	{}	0.0	1000.0	StoichiometricData
FFSD	iJL1678b-ME	{'FFSD_FWD_CPLX_dummy'}	{'suc6p_c': -1.0, 'h2o_c': -1.0, 'g6p_c': 1.0, 'fru_c': 1.0}	{}	0.0	1000.0	StoichiometricData
FHL	iJL1678b-ME	{'FHL_FWD_CPLX0-250_FORMATEDEHYDROGH-MONOMER_mod_8:4fe4s_mod_2:2fe2s_mod_bmocogdp_mod_NiFeCoCN2', 'FHL_FWD_FHLMULTI-CPLX'}	{'co2_c': 1.0, 'h2_c': 1.0, 'h_c': -1.0, 'for_c': -1.0}	{}	0.0	0.0	StoichiometricData
FLVR	iJL1678b-ME	{'FLVR_FWD_SULFITE-REDUCT-CPLX_mod_4fe4s_mod_sheme_mod_fmn_mod_fad', 'FLVR_FWD_FMNREDUCT-MONOMER'}	{'rbflvrd_c': 1.0, 'nadp_c': 1.0, 'nadph_c': -1.0, 'h_c': -1.0, 'ribflv_c': -1.0}	{}	0.0	1000.0	StoichiometricData
FLVRx	iJL1678b-ME	{'FLVRx_FWD_FMNREDUCT-MONOMER'}	{'rbflvrd_c': 1.0, 'nadh_c': -1.0, 'h_c': -1.0, 'nad_c': 1.0, 'ribflv_c': -1.0}	{}	0.0	1000.0	StoichiometricData
FMNAT	iJL1678b-ME	{'FMNAT_FWD_RIBF-MONOMER'}	{'ppi_c': 1.0, 'fmn_c': -1.0, 'h_c': -1.0, 'fad_c': 1.0, 'atp_c': -1.0}	{}	0.0	1000.0	StoichiometricData
FMNRx	iJL1678b-ME	{'FMNRx_FWD_CPLX0-224', 'FMNRx_FWD_FMNREDUCT-MONOMER'}	{'fmnh2_c': 1.0, 'nadh_c': -1.0, 'fmn_c': -1.0, 'h_c': -1.0, 'nad_c': 1.0}	{}	0.0	1000.0	StoichiometricData
FMNRx2	iJL1678b-ME	{'FMNRx2_FWD_CPLX0-224', 'FMNRx2_FWD_SULFITE-REDUCT-CPLX_mod_4fe4s_mod_sheme_mod_fmn_mod_fad', 'FMNRx2_FWD_FMNREDUCT-MONOMER'}	{'fmnh2_c': 1.0, 'fmn_c': -1.0, 'nadp_c': 1.0, 'nadph_c': -1.0, 'h_c': -1.0}	{}	0.0	1000.0	StoichiometricData
FOMETRi	iJL1678b-ME	{'FOMETRi_FWD_EG11158-MONOMER'}	{'5fthf_c': -1.0, 'h2o_c': 1.0, 'h_c': -1.0, 'methf_c': 1.0}	{}	0.0	1000.0	StoichiometricData
FORCT	iJL1678b-ME	{'FORCT_FWD_CPLX0-1142', 'FORCT_REV_CPLX0-1142'}	{'oxa_c': -1.0, 'oxalcoa_c': 1.0, 'forcoa_c': -1.0, 'for_c': 1.0}	{}	-1000.0	1000.0	StoichiometricData
FORt2pp	iJL1678b-ME	{'FORt2pp_FWD_CPLX0-7843', 'FORt2pp_FWD_FOCB-MONOMER'}	{'for_c': 1.0, 'for_p': -1.0, 'h_p': -1.0, 'h_c': 1.0}	{}	0.0	1000.0	StoichiometricData
FORtex	iJL1678b-ME	{'FORtex_REV_CPLX0-7530', 'FORtex_REV_G6700-MONOMER', 'FORtex_FWD_CPLX0-7530', 'FORtex_REV_CPLX0-7534', 'FORtex_REV_CPLX0-7533', 'FORtex_FWD_CPLX0-7534', 'FORtex_FWD_G6700-MONOMER', 'FORtex_FWD_CPLX0-7533'}	{'for_e': -1.0, 'for_p': 1.0}	{}	-1000.0	1000.0	StoichiometricData
FORtppi	iJL1678b-ME	{'FORtppi_FWD_CPLX0-7843', 'FORtppi_FWD_FOCB-MONOMER'}	{'for_p': 1.0, 'for_c': -1.0}	{}	0.0	1000.0	StoichiometricData
FRD2	iJL1678b-ME	{'FRD2_FWD_FUMARATE-REDUCTASE_mod_1:pheme_mod_3fe4s_mod_4fe4s_mod_fad_mod_2fe2s'}	{'succ_c': 1.0, 'fum_c': -1.0, 'mqn8_c': 1.0, 'mql8_c': -1.0}	{}	0.0	1000.0	StoichiometricData
FRD3	iJL1678b-ME	{'FRD3_FWD_FUMARATE-REDUCTASE_mod_1:pheme_mod_3fe4s_mod_4fe4s_mod_fad_mod_2fe2s'}	{'succ_c': 1.0, 'fum_c': -1.0, '2dmmq8_c': 1.0, '2dmmql8_c': -1.0}	{}	0.0	1000.0	StoichiometricData
FRUK	iJL1678b-ME	{'FRUK_FWD_1-PFK_mod_mg2'}	{'fdp_c': 1.0, 'f1p_c': -1.0, 'h_c': 1.0, 'adp_c': 1.0, 'atp_c': -1.0}	{}	0.0	1000.0	StoichiometricData
FRULYSDG	iJL1678b-ME	{'FRULYSDG_FWD_CPLX0-821', 'FRULYSDG_REV_CPLX0-821'}	{'h2o_c': -1.0, 'lys__L_c': 1.0, 'g6p_c': 1.0, 'frulysp_c': -1.0}	{}	-1000.0	1000.0	StoichiometricData
FRULYSE	iJL1678b-ME	{'FRULYSE_REV_CPLX0-3861', 'FRULYSE_FWD_CPLX0-3861'}	{'frulys_c': 1.0, 'psclys_c': -1.0}	{}	-1000.0	1000.0	StoichiometricData
FRULYSK	iJL1678b-ME	{'FRULYSK_FWD_G7726-MONOMER'}	{'frulys_c': -1.0, 'frulysp_c': 1.0, 'h_c': 1.0, 'atp_c': -1.0, 'adp_c': 1.0}	{}	0.0	1000.0	StoichiometricData
FRULYSt2pp	iJL1678b-ME	{'FRULYSt2pp_FWD_YHFM-MONOMER'}	{'frulys_c': 1.0, 'frulys_p': -1.0, 'h_c': 1.0, 'h_p': -1.0}	{}	0.0	1000.0	StoichiometricData
FRULYStex	iJL1678b-ME	{'FRULYStex_REV_CPLX0-7533', 'FRULYStex_REV_CPLX0-7534', 'FRULYStex_FWD_CPLX0-7530', 'FRULYStex_FWD_CPLX0-7534', 'FRULYStex_REV_G6700-MONOMER', 'FRULYStex_FWD_G6700-MONOMER', 'FRULYStex_FWD_CPLX0-7533', 'FRULYStex_REV_CPLX0-7530'}	{'frulys_p': 1.0, 'frulys_e': -1.0}	{}	-1000.0	1000.0	StoichiometricData
FRUURt2rpp	iJL1678b-ME	{'FRUURt2rpp_REV_GNTP-MONOMER', 'FRUURt2rpp_FWD_GNTP-MONOMER'}	{'h_p': -1.0, 'h_c': 1.0, 'fruur_p': -1.0, 'fruur_c': 1.0}	{}	-1000.0	1000.0	StoichiometricData
FRUURtex	iJL1678b-ME	{'FRUURtex_REV_G6700-MONOMER', 'FRUURtex_REV_CPLX0-7530', 'FRUURtex_FWD_CPLX0-7533', 'FRUURtex_FWD_G6700-MONOMER', 'FRUURtex_REV_CPLX0-7534', 'FRUURtex_FWD_CPLX0-7534', 'FRUURtex_REV_CPLX0-7533', 'FRUURtex_FWD_CPLX0-7530'}	{'fruur_e': -1.0, 'fruur_p': 1.0}	{}	-1000.0	1000.0	StoichiometricData
FRUpts2pp	iJL1678b-ME	{'FRUpts2pp_FWD_CPLX-165'}	{'pep_c': -1.0, 'pyr_c': 1.0, 'fru_p': -1.0, 'f6p_c': 1.0}	{}	0.0	1000.0	StoichiometricData
FRUptspp	iJL1678b-ME	{'FRUptspp_FWD_CPLX-158'}	{'pep_c': -1.0, 'f1p_c': 1.0, 'pyr_c': 1.0, 'fru_p': -1.0}	{}	0.0	1000.0	StoichiometricData
FRUtex	iJL1678b-ME	{'FRUtex_FWD_CPLX0-7530', 'FRUtex_REV_G6700-MONOMER', 'FRUtex_REV_CPLX0-7534', 'FRUtex_REV_CPLX0-7533', 'FRUtex_FWD_CPLX0-7533', 'FRUtex_FWD_G6700-MONOMER', 'FRUtex_FWD_CPLX0-7534', 'FRUtex_REV_CPLX0-7530'}	{'fru_e': -1.0, 'fru_p': 1.0}	{}	-1000.0	1000.0	StoichiometricData
FTHFD	iJL1678b-ME	{'FTHFD_FWD_FORMYLTHFDEFORMYL-CPLX'}	{'thf_c': 1.0, 'h2o_c': -1.0, 'h_c': 1.0, 'for_c': 1.0, '10fthf_c': -1.0}	{}	0.0	1000.0	StoichiometricData
FTHFLi	iJL1678b-ME	{'FTHFLi_FWD_CPLX_dummy'}	{'for_c': -1.0, 'atp_c': -1.0, 'thf_c': -1.0, 'adp_c': 1.0, 'pi_c': 1.0, '10fthf_c': 1.0}	{}	0.0	1000.0	StoichiometricData
FUCtex	iJL1678b-ME	{'FUCtex_REV_CPLX0-7533', 'FUCtex_REV_G6700-MONOMER', 'FUCtex_FWD_G6700-MONOMER', 'FUCtex_FWD_CPLX0-7534', 'FUCtex_FWD_CPLX0-7533', 'FUCtex_REV_CPLX0-7530', 'FUCtex_FWD_CPLX0-7530', 'FUCtex_REV_CPLX0-7534'}	{'fuc__L_p': 1.0, 'fuc__L_e': -1.0}	{}	-1000.0	1000.0	StoichiometricData
FUCtpp	iJL1678b-ME	{'FUCtpp_FWD_FUCP-MONOMER', 'FUCtpp_REV_FUCP-MONOMER'}	{'fuc__L_p': -1.0, 'fuc__L_c': 1.0, 'h_c': 1.0, 'h_p': -1.0}	{}	-1000.0	1000.0	StoichiometricData
FUM	iJL1678b-ME	{'FUM_FWD_FUMARASE-B_mod_4fe4s', 'FUM_REV_FUMARASE-C', 'FUM_FWD_FUMARASE-A_mod_4fe4s', 'FUM_FWD_FUMARASE-C', 'FUM_REV_FUMARASE-A_mod_4fe4s', 'FUM_REV_FUMARASE-B_mod_4fe4s'}	{'h2o_c': -1.0, 'fum_c': -1.0, 'mal__L_c': 1.0}	{}	-1000.0	1000.0	StoichiometricData
FUMt2_2pp	iJL1678b-ME	{'FUMt2_2pp_FWD_DCTA-MONOMER'}	{'fum_p': -1.0, 'fum_c': 1.0, 'h_c': 2.0, 'h_p': -2.0}	{}	0.0	1000.0	StoichiometricData
FUMt2_3pp	iJL1678b-ME	{'FUMt2_3pp_FWD_DCUA-MONOMER', 'FUMt2_3pp_FWD_DCUC-MONOMER', 'FUMt2_3pp_FWD_DCUB-MONOMER'}	{'fum_p': -1.0, 'fum_c': 1.0, 'h_c': 3.0, 'h_p': -3.0}	{}	0.0	1000.0	StoichiometricData
FUMtex	iJL1678b-ME	{'FUMtex_REV_CPLX0-7534', 'FUMtex_REV_G6700-MONOMER', 'FUMtex_REV_CPLX0-7530', 'FUMtex_FWD_CPLX0-7534', 'FUMtex_FWD_CPLX0-7533', 'FUMtex_REV_CPLX0-7533', 'FUMtex_FWD_G6700-MONOMER', 'FUMtex_FWD_CPLX0-7530'}	{'fum_p': 1.0, 'fum_e': -1.0}	{}	-1000.0	1000.0	StoichiometricData
FUSAtex	iJL1678b-ME	{'FUSAtex_FWD_CPLX0-7534', 'FUSAtex_REV_G6700-MONOMER', 'FUSAtex_REV_CPLX0-7530', 'FUSAtex_FWD_CPLX0-7533', 'FUSAtex_REV_CPLX0-7533', 'FUSAtex_FWD_CPLX0-7530', 'FUSAtex_REV_CPLX0-7534', 'FUSAtex_FWD_G6700-MONOMER'}	{'fusa_e': -1.0, 'fusa_p': 1.0}	{}	-1000.0	1000.0	StoichiometricData
FUSAtpp	iJL1678b-ME	{'FUSAtpp_FWD_TRANS-CPLX-201', 'FUSAtpp_FWD_CPLX0-3932'}	{'fusa_e': 1.0, 'fusa_p': -1.0, 'h_c': 1.0, 'h_p': -1.0}	{}	0.0	1000.0	StoichiometricData
G1PACT	iJL1678b-ME	{'G1PACT_FWD_NAG1P-URIDYLTRANS-CPLX_mod_mg2'}	{'gam1p_c': -1.0, 'coa_c': 1.0, 'h_c': 1.0, 'accoa_c': -1.0, 'acgam1p_c': 1.0}	{}	0.0	1000.0	StoichiometricData
G1PPpp	iJL1678b-ME	{'G1PPpp_FWD_GLUCOSE-1-PHOSPHAT-CPLX'}	{'pi_p': 1.0, 'h2o_p': -1.0, 'glc__D_p': 1.0, 'g1p_p': -1.0}	{}	0.0	1000.0	StoichiometricData
G1PTT	iJL1678b-ME	{'G1PTT_FWD_DTDPGLUCOSEPP2-MONOMER', 'G1PTT_FWD_DTDPGLUCOSEPP-MONOMER_mod_mg2'}	{'dtdpglu_c': 1.0, 'ppi_c': 1.0, 'dttp_c': -1.0, 'h_c': -1.0, 'g1p_c': -1.0}	{}	0.0	1000.0	StoichiometricData
G1Ptex	iJL1678b-ME	{'G1Ptex_REV_CPLX0-7533', 'G1Ptex_REV_CPLX0-7530', 'G1Ptex_REV_G6700-MONOMER', 'G1Ptex_FWD_G6700-MONOMER', 'G1Ptex_FWD_CPLX0-7530', 'G1Ptex_FWD_CPLX0-7534', 'G1Ptex_FWD_CPLX0-7533', 'G1Ptex_REV_CPLX0-7534'}	{'g1p_e': -1.0, 'g1p_p': 1.0}	{}	-1000.0	1000.0	StoichiometricData
G1SAT	iJL1678b-ME	{'G1SAT_REV_GSAAMINOTRANS-CPLX_mod_pydx5p', 'G1SAT_FWD_GSAAMINOTRANS-CPLX_mod_pydx5p'}	{'5aop_c': 1.0, 'glu1sa_c': -1.0}	{}	-1000.0	1000.0	StoichiometricData
G2PP	iJL1678b-ME	{'G2PP_FWD_EG10983-MONOMER_mod_mg2'}	{'h2o_c': -1.0, 'pi_c': 1.0, 'glyc2p_c': -1.0, 'glyc_c': 1.0}	{}	0.0	1000.0	StoichiometricData
G2PPpp	iJL1678b-ME	{'G2PPpp_FWD_APHA-CPLX_mod_mg2'}	{'pi_p': 1.0, 'h2o_p': -1.0, 'glyc2p_p': -1.0, 'glyc_p': 1.0}	{}	0.0	1000.0	StoichiometricData
G3PCabcpp	iJL1678b-ME	{'G3PCabcpp_FWD_ABC-34-CPLX'}	{'h2o_c': -1.0, 'g3pc_p': -1.0, 'atp_c': -1.0, 'h_c': 1.0, 'adp_c': 1.0, 'pi_c': 1.0, 'g3pc_c': 1.0}	{}	0.0	1000.0	StoichiometricData
G3PCtex	iJL1678b-ME	{'G3PCtex_FWD_CPLX0-7534', 'G3PCtex_REV_CPLX0-7534', 'G3PCtex_FWD_G6700-MONOMER', 'G3PCtex_REV_CPLX0-7530', 'G3PCtex_FWD_CPLX0-7530', 'G3PCtex_REV_G6700-MONOMER', 'G3PCtex_FWD_CPLX0-7533', 'G3PCtex_REV_CPLX0-7533'}	{'g3pc_e': -1.0, 'g3pc_p': 1.0}	{}	-1000.0	1000.0	StoichiometricData
G3PD2	iJL1678b-ME	{'G3PD2_FWD_GLYC3PDEHYDROGBIOSYN-CPLX', 'G3PD2_REV_GLYC3PDEHYDROGBIOSYN-CPLX'}	{'nadph_c': 1.0, 'glyc3p_c': -1.0, 'dhap_c': 1.0, 'nadp_c': -1.0, 'h_c': 1.0}	{}	-1000.0	1000.0	StoichiometricData
G3PD5	iJL1678b-ME	{'G3PD5_FWD_AERGLYC3PDEHYDROG-CPLX_mod_1:fad', 'G3PD5_FWD_ANGLYC3PDEHYDROG-CPLX_mod_fmn'}	{'q8h2_c': 1.0, 'glyc3p_c': -1.0, 'dhap_c': 1.0, 'q8_c': -1.0}	{}	0.0	1000.0	StoichiometricData
G3PD6	iJL1678b-ME	{'G3PD6_FWD_ANGLYC3PDEHYDROG-CPLX_mod_fmn'}	{'glyc3p_c': -1.0, 'dhap_c': 1.0, 'mqn8_c': -1.0, 'mql8_c': 1.0}	{}	0.0	1000.0	StoichiometricData
G3PD7	iJL1678b-ME	{'G3PD7_FWD_ANGLYC3PDEHYDROG-CPLX_mod_fmn'}	{'glyc3p_c': -1.0, 'dhap_c': 1.0, '2dmmq8_c': -1.0, '2dmmql8_c': 1.0}	{}	0.0	1000.0	StoichiometricData
G3PEabcpp	iJL1678b-ME	{'G3PEabcpp_FWD_ABC-34-CPLX'}	{'h2o_c': -1.0, 'atp_c': -1.0, 'g3pe_c': 1.0, 'g3pe_p': -1.0, 'h_c': 1.0, 'adp_c': 1.0, 'pi_c': 1.0}	{}	0.0	1000.0	StoichiometricData
G3PEtex	iJL1678b-ME	{'G3PEtex_REV_G6700-MONOMER', 'G3PEtex_REV_CPLX0-7530', 'G3PEtex_REV_CPLX0-7533', 'G3PEtex_FWD_G6700-MONOMER', 'G3PEtex_FWD_CPLX0-7530', 'G3PEtex_REV_CPLX0-7534', 'G3PEtex_FWD_CPLX0-7534', 'G3PEtex_FWD_CPLX0-7533'}	{'g3pe_e': -1.0, 'g3pe_p': 1.0}	{}	-1000.0	1000.0	StoichiometricData
G3PGabcpp	iJL1678b-ME	{'G3PGabcpp_FWD_ABC-34-CPLX'}	{'h2o_c': -1.0, 'atp_c': -1.0, 'g3pg_p': -1.0, 'g3pg_c': 1.0, 'h_c': 1.0, 'adp_c': 1.0, 'pi_c': 1.0}	{}	0.0	1000.0	StoichiometricData
G3PGtex	iJL1678b-ME	{'G3PGtex_REV_G6700-MONOMER', 'G3PGtex_FWD_CPLX0-7533', 'G3PGtex_FWD_G6700-MONOMER', 'G3PGtex_REV_CPLX0-7534', 'G3PGtex_REV_CPLX0-7530', 'G3PGtex_REV_CPLX0-7533', 'G3PGtex_FWD_CPLX0-7534', 'G3PGtex_FWD_CPLX0-7530'}	{'g3pg_p': 1.0, 'g3pg_e': -1.0}	{}	-1000.0	1000.0	StoichiometricData
G3PIabcpp	iJL1678b-ME	{'G3PIabcpp_FWD_ABC-34-CPLX'}	{'g3pi_p': -1.0, 'h2o_c': -1.0, 'atp_c': -1.0, 'g3pi_c': 1.0, 'h_c': 1.0, 'adp_c': 1.0, 'pi_c': 1.0}	{}	0.0	1000.0	StoichiometricData
G3PItex	iJL1678b-ME	{'G3PItex_REV_CPLX0-7533', 'G3PItex_FWD_CPLX0-7534', 'G3PItex_REV_CPLX0-7534', 'G3PItex_REV_G6700-MONOMER', 'G3PItex_FWD_G6700-MONOMER', 'G3PItex_REV_CPLX0-7530', 'G3PItex_FWD_CPLX0-7533', 'G3PItex_FWD_CPLX0-7530'}	{'g3pi_p': 1.0, 'g3pi_e': -1.0}	{}	-1000.0	1000.0	StoichiometricData
G3PSabcpp	iJL1678b-ME	{'G3PSabcpp_FWD_ABC-34-CPLX'}	{'h2o_c': -1.0, 'adp_c': 1.0, 'atp_c': -1.0, 'h_c': 1.0, 'g3ps_p': -1.0, 'pi_c': 1.0, 'g3ps_c': 1.0}	{}	0.0	1000.0	StoichiometricData
G3PStex	iJL1678b-ME	{'G3PStex_FWD_CPLX0-7533', 'G3PStex_REV_CPLX0-7530', 'G3PStex_REV_CPLX0-7534', 'G3PStex_FWD_G6700-MONOMER', 'G3PStex_REV_CPLX0-7533', 'G3PStex_FWD_CPLX0-7530', 'G3PStex_FWD_CPLX0-7534', 'G3PStex_REV_G6700-MONOMER'}	{'g3ps_e': -1.0, 'g3ps_p': 1.0}	{}	-1000.0	1000.0	StoichiometricData
G3PT	iJL1678b-ME	{'G3PT_FWD_G6425-MONOMER_mod_mg2'}	{'glyc3p_c': -1.0, 'pi_c': 1.0, 'h2o_c': -1.0, 'glyc_c': 1.0}	{}	0.0	1000.0	StoichiometricData
G5SADs	iJL1678b-ME	{'G5SADs_FWD_SPONT'}	{'1pyr5c_c': 1.0, 'glu5sa_c': -1.0, 'h2o_c': 1.0, 'h_c': 1.0}	{}	0.0	1000.0	StoichiometricData
G5SD	iJL1678b-ME	{'G5SD_FWD_GLUTSEMIALDEHYDROG-CPLX'}	{'glu5sa_c': 1.0, 'nadp_c': 1.0, 'nadph_c': -1.0, 'h_c': -1.0, 'pi_c': 1.0, 'glu5p_c': -1.0}	{}	0.0	1000.0	StoichiometricData
G6PDA	iJL1678b-ME	{'G6PDA_FWD_GLUCOSAMINE-6-P-DEAMIN-CPLX'}	{'h2o_c': -1.0, 'nh4_c': 1.0, 'gam6p_c': -1.0, 'f6p_c': 1.0}	{}	0.0	1000.0	StoichiometricData
G6PDH2r	iJL1678b-ME	{'G6PDH2r_REV_GLU6PDEHYDROG-MONOMER', 'G6PDH2r_FWD_GLU6PDEHYDROG-MONOMER'}	{'g6p_c': -1.0, '6pgl_c': 1.0, 'nadph_c': 1.0, 'h_c': 1.0, 'nadp_c': -1.0}	{}	-1000.0	1000.0	StoichiometricData
G6PP	iJL1678b-ME	{'G6PP_FWD_G6425-MONOMER_mod_mg2'}	{'glc__D_c': 1.0, 'h2o_c': -1.0, 'pi_c': 1.0, 'g6p_c': -1.0}	{}	0.0	1000.0	StoichiometricData
G6Pt6_2pp	iJL1678b-ME	{'G6Pt6_2pp_FWD_UHPT-MONOMER'}	{'pi_p': 2.0, 'g6p_p': -1.0, 'g6p_c': 1.0, 'pi_c': -2.0}	{}	0.0	1000.0	StoichiometricData
G6Ptex	iJL1678b-ME	{'G6Ptex_FWD_CPLX0-7533', 'G6Ptex_REV_G6700-MONOMER', 'G6Ptex_FWD_CPLX0-7534', 'G6Ptex_FWD_G6700-MONOMER', 'G6Ptex_REV_CPLX0-7534', 'G6Ptex_REV_CPLX0-7530', 'G6Ptex_FWD_CPLX0-7530', 'G6Ptex_REV_CPLX0-7533'}	{'g6p_p': 1.0, 'g6p_e': -1.0}	{}	-1000.0	1000.0	StoichiometricData
GAL1PPpp	iJL1678b-ME	{'GAL1PPpp_FWD_GLUCOSE-1-PHOSPHAT-CPLX'}	{'pi_p': 1.0, 'h2o_p': -1.0, 'gal_p': 1.0, 'gal1p_p': -1.0}	{}	0.0	1000.0	StoichiometricData
GAL1Ptex	iJL1678b-ME	{'GAL1Ptex_FWD_G6700-MONOMER', 'GAL1Ptex_FWD_CPLX0-7533', 'GAL1Ptex_REV_G6700-MONOMER', 'GAL1Ptex_FWD_CPLX0-7534', 'GAL1Ptex_FWD_CPLX0-7530', 'GAL1Ptex_REV_CPLX0-7534', 'GAL1Ptex_REV_CPLX0-7533', 'GAL1Ptex_REV_CPLX0-7530'}	{'gal1p_e': -1.0, 'gal1p_p': 1.0}	{}	-1000.0	1000.0	StoichiometricData
GALBDtex	iJL1678b-ME	{'GALBDtex_REV_G6700-MONOMER', 'GALBDtex_FWD_CPLX0-7533', 'GALBDtex_REV_CPLX0-7533', 'GALBDtex_FWD_G6700-MONOMER', 'GALBDtex_REV_CPLX0-7530', 'GALBDtex_FWD_CPLX0-7530', 'GALBDtex_REV_CPLX0-7534', 'GALBDtex_FWD_CPLX0-7534'}	{'gal__bD_e': -1.0, 'gal__bD_p': 1.0}	{}	-1000.0	1000.0	StoichiometricData
GALCTD	iJL1678b-ME	{'GALCTD_FWD_GALACTARDEHYDRA-MONOMER_mod_fe2'}	{'h2o_c': 1.0, '5dh4dglc_c': 1.0, 'galct__D_c': -1.0}	{}	0.0	1000.0	StoichiometricData
GALCTLO	iJL1678b-ME	{'GALCTLO_FWD_G7945-MONOMER'}	{'galctn__L_c': -1.0, 'nadh_c': 1.0, 'tagur_c': 1.0, 'h_c': 1.0, 'nad_c': -1.0}	{}	0.0	1000.0	StoichiometricData
GALCTND	iJL1678b-ME	{'GALCTND_FWD_GALACTONATE-DEHYDRATASE-MONOMER'}	{'galctn__D_c': -1.0, 'h2o_c': 1.0, '2dh3dgal_c': 1.0}	{}	0.0	1000.0	StoichiometricData
GALCTNLt2pp	iJL1678b-ME	{'GALCTNLt2pp_FWD_YJIZ-MONOMER'}	{'galctn__L_c': 1.0, 'galctn__L_p': -1.0, 'h_c': 1.0, 'h_p': -1.0}	{}	0.0	1000.0	StoichiometricData
GALCTNLtex	iJL1678b-ME	{'GALCTNLtex_FWD_G6700-MONOMER', 'GALCTNLtex_FWD_CPLX0-7533', 'GALCTNLtex_REV_CPLX0-7534', 'GALCTNLtex_FWD_CPLX0-7530', 'GALCTNLtex_REV_CPLX0-7533', 'GALCTNLtex_REV_G6700-MONOMER', 'GALCTNLtex_FWD_CPLX0-7534', 'GALCTNLtex_REV_CPLX0-7530'}	{'galctn__L_p': 1.0, 'galctn__L_e': -1.0}	{}	-1000.0	1000.0	StoichiometricData
GALCTNt2pp	iJL1678b-ME	{'GALCTNt2pp_FWD_YIDT-MONOMER'}	{'galctn__D_c': 1.0, 'galctn__D_p': -1.0, 'h_c': 1.0, 'h_p': -1.0}	{}	0.0	1000.0	StoichiometricData
GALCTNtex	iJL1678b-ME	{'GALCTNtex_FWD_G6700-MONOMER', 'GALCTNtex_REV_CPLX0-7534', 'GALCTNtex_REV_CPLX0-7533', 'GALCTNtex_REV_G6700-MONOMER', 'GALCTNtex_REV_CPLX0-7530', 'GALCTNtex_FWD_CPLX0-7530', 'GALCTNtex_FWD_CPLX0-7533', 'GALCTNtex_FWD_CPLX0-7534'}	{'galctn__D_p': 1.0, 'galctn__D_e': -1.0}	{}	-1000.0	1000.0	StoichiometricData
GALCTt2rpp	iJL1678b-ME	{'GALCTt2rpp_FWD_B2789-MONOMER', 'GALCTt2rpp_REV_YHAU-MONOMER', 'GALCTt2rpp_FWD_YHAU-MONOMER', 'GALCTt2rpp_REV_B2789-MONOMER'}	{'galct__D_p': -1.0, 'h_c': 1.0, 'h_p': -1.0, 'galct__D_c': 1.0}	{}	-1000.0	1000.0	StoichiometricData
GALCTtex	iJL1678b-ME	{'GALCTtex_REV_CPLX0-7533', 'GALCTtex_REV_CPLX0-7534', 'GALCTtex_FWD_G6700-MONOMER', 'GALCTtex_FWD_CPLX0-7530', 'GALCTtex_FWD_CPLX0-7534', 'GALCTtex_REV_G6700-MONOMER', 'GALCTtex_FWD_CPLX0-7533', 'GALCTtex_REV_CPLX0-7530'}	{'galct__D_e': -1.0, 'galct__D_p': 1.0}	{}	-1000.0	1000.0	StoichiometricData
GALKr	iJL1678b-ME	{'GALKr_REV_G7096-MONOMER', 'GALKr_FWD_GALACTOKIN-MONOMER_mod_mg2', 'GALKr_REV_GALACTOKIN-MONOMER_mod_mg2', 'GALKr_FWD_G7096-MONOMER'}	{'gal_c': -1.0, 'atp_c': -1.0, 'h_c': 1.0, 'adp_c': 1.0, 'gal1p_c': 1.0}	{}	-1000.0	1000.0	StoichiometricData
GALM2pp	iJL1678b-ME	{'GALM2pp_FWD_ALDOSE1EPIM-MONOMER'}	{'gal_p': 1.0, 'gal__bD_p': -1.0}	{}	0.0	1000.0	StoichiometricData
GALS3	iJL1678b-ME	{'GALS3_FWD_ALPHAGALACTOSID-CPLX_mod_mn2'}	{'glc__D_c': 1.0, 'melib_c': -1.0, 'gal_c': 1.0, 'h2o_c': -1.0}	{}	0.0	1000.0	StoichiometricData
GALT1	iJL1678b-ME	{'GALT1_FWD_EG11351-MONOMER'}	{'udpg_c': -1.0, 'udp_c': 1.0, 'gagicolipa_c': 1.0, 'h_c': 1.0, 'gicolipa_c': -1.0}	{}	0.0	1000.0	StoichiometricData
GALTptspp	iJL1678b-ME	{'GALTptspp_FWD_CPLX0-231'}	{'pep_c': -1.0, 'pyr_c': 1.0, 'galt1p_c': 1.0, 'galt_p': -1.0}	{}	0.0	1000.0	StoichiometricData
GALTtex	iJL1678b-ME	{'GALTtex_REV_G6700-MONOMER', 'GALTtex_FWD_CPLX0-7534', 'GALTtex_FWD_G6700-MONOMER', 'GALTtex_FWD_CPLX0-7533', 'GALTtex_FWD_CPLX0-7530', 'GALTtex_REV_CPLX0-7533', 'GALTtex_REV_CPLX0-7530', 'GALTtex_REV_CPLX0-7534'}	{'galt_e': -1.0, 'galt_p': 1.0}	{}	-1000.0	1000.0	StoichiometricData
GALURt2rpp	iJL1678b-ME	{'GALURt2rpp_REV_EXUT-MONOMER', 'GALURt2rpp_FWD_EXUT-MONOMER'}	{'galur_c': 1.0, 'h_c': 1.0, 'h_p': -1.0, 'galur_p': -1.0}	{}	-1000.0	1000.0	StoichiometricData
GALURtex	iJL1678b-ME	{'GALURtex_FWD_CPLX0-7534', 'GALURtex_REV_CPLX0-7530', 'GALURtex_REV_G6700-MONOMER', 'GALURtex_FWD_CPLX0-7530', 'GALURtex_FWD_CPLX0-7533', 'GALURtex_FWD_G6700-MONOMER', 'GALURtex_REV_CPLX0-7534', 'GALURtex_REV_CPLX0-7533'}	{'galur_e': -1.0, 'galur_p': 1.0}	{}	-1000.0	1000.0	StoichiometricData
GALUi	iJL1678b-ME	{'GALUi_FWD_GLUC1PURIDYLTRANS-MONOMER'}	{'utp_c': -1.0, 'ppi_c': 1.0, 'udpg_c': 1.0, 'h_c': -1.0, 'g1p_c': -1.0}	{}	0.0	1000.0	StoichiometricData
GALabcpp	iJL1678b-ME	{'GALabcpp_FWD_ABC-18-CPLX', 'GALabcpp_FWD_ABC-46-CPLX'}	{'h2o_c': -1.0, 'atp_c': -1.0, 'gal_c': 1.0, 'h_c': 1.0, 'adp_c': 1.0, 'gal_p': -1.0, 'pi_c': 1.0}	{}	0.0	1000.0	StoichiometricData
GALt2pp	iJL1678b-ME	{'GALt2pp_FWD_GALP-MONOMER'}	{'gal_p': -1.0, 'gal_c': 1.0, 'h_c': 1.0, 'h_p': -1.0}	{}	0.0	1000.0	StoichiometricData
GALtex	iJL1678b-ME	{'GALtex_REV_CPLX0-7533', 'GALtex_REV_CPLX0-7530', 'GALtex_REV_G6700-MONOMER', 'GALtex_FWD_CPLX0-7534', 'GALtex_FWD_CPLX0-7530', 'GALtex_FWD_G6700-MONOMER', 'GALtex_FWD_CPLX0-7533', 'GALtex_REV_CPLX0-7534'}	{'gal_p': 1.0, 'gal_e': -1.0}	{}	-1000.0	1000.0	StoichiometricData
GAM6Pt6_2pp	iJL1678b-ME	{'GAM6Pt6_2pp_FWD_UHPT-MONOMER'}	{'pi_p': 2.0, 'gam6p_p': -1.0, 'gam6p_c': 1.0, 'pi_c': -2.0}	{}	0.0	1000.0	StoichiometricData
GAMAN6Ptex	iJL1678b-ME	{'GAMAN6Ptex_REV_CPLX0-7530', 'GAMAN6Ptex_FWD_CPLX0-7533', 'GAMAN6Ptex_REV_G6700-MONOMER', 'GAMAN6Ptex_FWD_CPLX0-7534', 'GAMAN6Ptex_FWD_G6700-MONOMER', 'GAMAN6Ptex_FWD_CPLX0-7530', 'GAMAN6Ptex_REV_CPLX0-7533', 'GAMAN6Ptex_REV_CPLX0-7534'}	{'gam6p_p': 1.0, 'gam6p_e': -1.0}	{}	-1000.0	1000.0	StoichiometricData
GAMptspp	iJL1678b-ME	{'GAMptspp_FWD_CPLX-165'}	{'pep_c': -1.0, 'gam_p': -1.0, 'gam6p_c': 1.0, 'pyr_c': 1.0}	{}	0.0	1000.0	StoichiometricData
GAMtex	iJL1678b-ME	{'GAMtex_REV_CPLX0-7534', 'GAMtex_REV_G6700-MONOMER', 'GAMtex_REV_CPLX0-7533', 'GAMtex_REV_CPLX0-7530', 'GAMtex_FWD_G6700-MONOMER', 'GAMtex_FWD_CPLX0-7530', 'GAMtex_FWD_CPLX0-7534', 'GAMtex_FWD_CPLX0-7533'}	{'gam_p': 1.0, 'gam_e': -1.0}	{}	-1000.0	1000.0	StoichiometricData
GAPD	iJL1678b-ME	{'GAPD_REV_GAPDH-A-CPLX', 'GAPD_FWD_GAPDH-A-CPLX'}	{'nadh_c': 1.0, 'nad_c': -1.0, 'g3p_c': -1.0, 'h_c': 1.0, '13dpg_c': 1.0, 'pi_c': -1.0}	{}	-1000.0	1000.0	StoichiometricData
GARFT	iJL1678b-ME	{'GARFT_FWD_GART-MONOMER', 'GARFT_REV_GART-MONOMER'}	{'gar_c': -1.0, 'fgam_c': 1.0, 'h_c': 1.0, '10fthf_c': -1.0, 'thf_c': 1.0}	{}	-1000.0	1000.0	StoichiometricData
GART	iJL1678b-ME	{'GART_FWD_GARTRANSFORMYL2-MONOMER_mod_mg2'}	{'adp_c': 1.0, 'atp_c': -1.0, 'fgam_c': 1.0, 'h_c': 1.0, 'for_c': -1.0, 'gar_c': -1.0, 'pi_c': 1.0}	{}	0.0	1000.0	StoichiometricData
GBBTNtex	iJL1678b-ME	{'GBBTNtex_FWD_CPLX0-7534', 'GBBTNtex_FWD_CPLX0-7530', 'GBBTNtex_REV_CPLX0-7530', 'GBBTNtex_FWD_CPLX0-7533', 'GBBTNtex_REV_CPLX0-7534', 'GBBTNtex_REV_CPLX0-7533', 'GBBTNtex_REV_G6700-MONOMER', 'GBBTNtex_FWD_G6700-MONOMER'}	{'gbbtn_e': -1.0, 'gbbtn_p': 1.0}	{}	-1000.0	1000.0	StoichiometricData
GCALDD	iJL1678b-ME	{'GCALDD_FWD_ALD-CPLX'}	{'h2o_c': -1.0, 'glyclt_c': 1.0, 'h_c': 2.0, 'nad_c': -1.0, 'nadh_c': 1.0, 'gcald_c': -1.0}	{}	0.0	1000.0	StoichiometricData
GDMANE	iJL1678b-ME	{'GDMANE_FWD_CPLX0-3881'}	{'gdpddman_c': -1.0, 'gdpofuc_c': 1.0}	{}	0.0	1000.0	StoichiometricData
GDPDPK	iJL1678b-ME	{'GDPDPK_FWD_SPOT-MONOMER', 'GDPDPK_FWD_RELA-MONOMER'}	{'ppgpp_c': 1.0, 'gdp_c': -1.0, 'amp_c': 1.0, 'atp_c': -1.0, 'h_c': 1.0}	{}	0.0	1000.0	StoichiometricData
GDPMNH	iJL1678b-ME	{'GDPMNH_FWD_CPLX0-7712_mod_mn2', 'GDPMNH_FWD_CPLX0-7712_mod_mg2'}	{'gdpmann_c': -1.0, 'gdp_c': 1.0, 'h_c': 1.0, 'h2o_c': -1.0, 'man_c': 1.0}	{}	0.0	1000.0	StoichiometricData
GDPMNP	iJL1678b-ME	{'GDPMNP_FWD_CPLX0-3971'}	{'gdpmann_c': -1.0, 'gmp_c': 1.0, 'man1p_c': 1.0, 'h_c': 2.0, 'h2o_c': -1.0}	{}	0.0	1000.0	StoichiometricData
GDPTPDP	iJL1678b-ME	{'GDPTPDP_FWD_SPOT-MONOMER'}	{'h2o_c': -1.0, 'ppi_c': 1.0, 'gtp_c': 1.0, 'gdptp_c': -1.0}	{}	0.0	1000.0	StoichiometricData
GDPtex	iJL1678b-ME	{'GDPtex_REV_CPLX0-7530', 'GDPtex_REV_CPLX0-7533', 'GDPtex_FWD_CPLX0-7533', 'GDPtex_REV_CPLX0-7534', 'GDPtex_FWD_CPLX0-7530', 'GDPtex_REV_G6700-MONOMER', 'GDPtex_FWD_G6700-MONOMER', 'GDPtex_FWD_CPLX0-7534'}	{'gdp_e': -1.0, 'gdp_p': 1.0}	{}	-1000.0	1000.0	StoichiometricData
GF6PTA	iJL1678b-ME	{'GF6PTA_FWD_L-GLN-FRUCT-6-P-AMINOTRANS-CPLX'}	{'gam6p_c': 1.0, 'gln__L_c': -1.0, 'glu__L_c': 1.0, 'f6p_c': -1.0}	{}	0.0	1000.0	StoichiometricData
GGGABADr	iJL1678b-ME	{'GGGABADr_REV_ALDHDEHYDROG-MONOMER', 'GGGABADr_FWD_ALDHDEHYDROG-MONOMER'}	{'h2o_c': -1.0, 'nadp_c': -1.0, 'nadph_c': 1.0, 'gg4abut_c': 1.0, 'h_c': 2.0, 'ggbutal_c': -1.0}	{}	-1000.0	1000.0	StoichiometricData
GGGABAH	iJL1678b-ME	{'GGGABAH_FWD_CPLX0-3943'}	{'h2o_c': -1.0, 'gg4abut_c': -1.0, 'glu__L_c': 1.0, '4abut_c': 1.0}	{}	0.0	1000.0	StoichiometricData
GGPTRCO	iJL1678b-ME	{'GGPTRCO_FWD_EG11822-MONOMER'}	{'o2_c': -1.0, 'h2o_c': -1.0, 'ggptrc_c': -1.0, 'h2o2_c': 1.0, 'nh4_c': 1.0, 'ggbutal_c': 1.0}	{}	0.0	1000.0	StoichiometricData
GGPTRCS	iJL1678b-ME	{'GGPTRCS_FWD_CPLX0-7709_mod_mg2'}	{'atp_c': -1.0, 'ggptrc_c': 1.0, 'glu__L_c': -1.0, 'h_c': 1.0, 'adp_c': 1.0, 'ptrc_c': -1.0, 'pi_c': 1.0}	{}	0.0	1000.0	StoichiometricData
GHBDHx	iJL1678b-ME	{'GHBDHx_REV_CPLX0-7794', 'GHBDHx_FWD_CPLX0-7794'}	{'ghb_c': 1.0, 'nadh_c': -1.0, 'h_c': -1.0, 'nad_c': 1.0, 'sucsal_c': -1.0}	{}	-1000.0	1000.0	StoichiometricData
GHMT2r	iJL1678b-ME	{'GHMT2r_FWD_GLYOHMETRANS-CPLX', 'GHMT2r_REV_GLYOHMETRANS-CPLX'}	{'h2o_c': 1.0, 'ser__L_c': -1.0, 'gly_c': 1.0, 'mlthf_c': 1.0, 'thf_c': -1.0}	{}	-1000.0	1000.0	StoichiometricData
GK1	iJL1678b-ME	{'GK1_REV_GUANYL-KIN-CPLX_mod_mg2', 'GK1_FWD_GUANYL-KIN-CPLX_mod_mg2'}	{'gmp_c': -1.0, 'gdp_c': 1.0, 'atp_c': -1.0, 'adp_c': 1.0}	{}	-1000.0	1000.0	StoichiometricData
GLBRAN2	iJL1678b-ME	{'GLBRAN2_FWD_GLYCOGEN-BRANCH-MONOMER'}	{'bglycogen_c': 1.0, 'glycogen_c': -1.0}	{}	0.0	1000.0	StoichiometricData
GLCATr	iJL1678b-ME	{'GLCATr_REV_MALTACETYLTRAN-CPLX', 'GLCATr_FWD_MALTACETYLTRAN-CPLX'}	{'glc__D_c': -1.0, 'acglc__D_c': 1.0, 'coa_c': 1.0, 'accoa_c': -1.0}	{}	-1000.0	1000.0	StoichiometricData
GLCDpp	iJL1678b-ME	{'GLCDpp_FWD_G6437-MONOMER_mod_ca2_mod_pqq', 'GLCDpp_FWD_GLUCDEHYDROG-MONOMER_mod_pqq'}	{'glcn_p': 1.0, 'h_p': 1.0, 'q8h2_c': 1.0, 'glc__D_p': -1.0, 'h2o_p': -1.0, 'q8_c': -1.0}	{}	0.0	1000.0	StoichiometricData
GLCNt2rpp	iJL1678b-ME	{'GLCNt2rpp_FWD_GNTU-MONOMER', 'GLCNt2rpp_FWD_YJGT-MONOMER', 'GLCNt2rpp_REV_GNTP-MONOMER', 'GLCNt2rpp_REV_GNTT-MONOMER', 'GLCNt2rpp_REV_YJGT-MONOMER', 'GLCNt2rpp_FWD_GNTT-MONOMER', 'GLCNt2rpp_FWD_GNTP-MONOMER', 'GLCNt2rpp_REV_GNTU-MONOMER'}	{'glcn_p': -1.0, 'glcn_c': 1.0, 'h_c': 1.0, 'h_p': -1.0}	{}	-1000.0	1000.0	StoichiometricData
GLCNtex	iJL1678b-ME	{'GLCNtex_REV_CPLX0-7530', 'GLCNtex_FWD_CPLX0-7533', 'GLCNtex_FWD_CPLX0-7530', 'GLCNtex_REV_G6700-MONOMER', 'GLCNtex_FWD_CPLX0-7534', 'GLCNtex_REV_CPLX0-7533', 'GLCNtex_FWD_G6700-MONOMER', 'GLCNtex_REV_CPLX0-7534'}	{'glcn_p': 1.0, 'glcn_e': -1.0}	{}	-1000.0	1000.0	StoichiometricData
GLCP	iJL1678b-ME	{'GLCP_FWD_MALDEXPHOSPHORYL-CPLX_mod_pydx5p', 'GLCP_FWD_GLYCOPHOSPHORYL-CPLX_mod_pydx5p'}	{'pi_c': -1.0, 'glycogen_c': -1.0, 'g1p_c': 1.0}	{}	0.0	1000.0	StoichiometricData
GLCP2	iJL1678b-ME	{'GLCP2_FWD_MALDEXPHOSPHORYL-CPLX_mod_pydx5p', 'GLCP2_FWD_GLYCOPHOSPHORYL-CPLX_mod_pydx5p'}	{'bglycogen_c': -1.0, 'pi_c': -1.0, 'g1p_c': 1.0}	{}	0.0	1000.0	StoichiometricData
GLCRAL	iJL1678b-ME	{'GLCRAL_FWD_CPLX0-7615_mod_mg2'}	{'pyr_c': 1.0, '5dh4dglc_c': -1.0, '2h3oppan_c': 1.0}	{}	0.0	1000.0	StoichiometricData
GLCRD	iJL1678b-ME	{'GLCRD_FWD_GLUCARDEHYDRA-MONOMER_mod_mg2', 'GLCRD_FWD_G7446-MONOMER'}	{'h2o_c': 1.0, '5dh4dglc_c': 1.0, 'glcr_c': -1.0}	{}	0.0	1000.0	StoichiometricData
GLCRt2rpp	iJL1678b-ME	{'GLCRt2rpp_FWD_B2789-MONOMER', 'GLCRt2rpp_REV_B2789-MONOMER', 'GLCRt2rpp_REV_YHAU-MONOMER', 'GLCRt2rpp_FWD_YHAU-MONOMER'}	{'glcr_p': -1.0, 'h_p': -1.0, 'glcr_c': 1.0, 'h_c': 1.0}	{}	-1000.0	1000.0	StoichiometricData
GLCRtex	iJL1678b-ME	{'GLCRtex_FWD_CPLX0-7534', 'GLCRtex_FWD_CPLX0-7530', 'GLCRtex_FWD_CPLX0-7533', 'GLCRtex_REV_G6700-MONOMER', 'GLCRtex_REV_CPLX0-7533', 'GLCRtex_REV_CPLX0-7534', 'GLCRtex_FWD_G6700-MONOMER', 'GLCRtex_REV_CPLX0-7530'}	{'glcr_e': -1.0, 'glcr_p': 1.0}	{}	-1000.0	1000.0	StoichiometricData
GLCS1	iJL1678b-ME	{'GLCS1_FWD_GLYCOGENSYN-MONOMER'}	{'glycogen_c': 1.0, 'h_c': 1.0, 'adp_c': 1.0, 'adpglc_c': -1.0}	{}	0.0	1000.0	StoichiometricData
GLCTR1	iJL1678b-ME	{'GLCTR1_FWD_EG11339-MONOMER'}	{'icolipa_c': -1.0, 'udp_c': 1.0, 'udpg_c': -1.0, 'h_c': 1.0, 'gicolipa_c': 1.0}	{}	0.0	1000.0	StoichiometricData
GLCTR2	iJL1678b-ME	{'GLCTR2_FWD_EG11352-MONOMER'}	{'ggagicolipa_c': 1.0, 'gagicolipa_c': -1.0, 'udp_c': 1.0, 'udpg_c': -1.0, 'h_c': 1.0}	{}	0.0	1000.0	StoichiometricData
GLCTR3	iJL1678b-ME	{'GLCTR3_FWD_EG11353-MONOMER'}	{'ggagicolipa_c': -1.0, 'udpg_c': -1.0, 'udp_c': 1.0, 'gggagicolipa_c': 1.0, 'h_c': 1.0}	{}	0.0	1000.0	StoichiometricData
GLCUR1Ptex	iJL1678b-ME	{'GLCUR1Ptex_REV_G6700-MONOMER', 'GLCUR1Ptex_FWD_G6700-MONOMER', 'GLCUR1Ptex_REV_CPLX0-7530', 'GLCUR1Ptex_FWD_CPLX0-7530', 'GLCUR1Ptex_FWD_CPLX0-7533', 'GLCUR1Ptex_FWD_CPLX0-7534', 'GLCUR1Ptex_REV_CPLX0-7533', 'GLCUR1Ptex_REV_CPLX0-7534'}	{'glcur1p_p': 1.0, 'glcur1p_e': -1.0}	{}	-1000.0	1000.0	StoichiometricData
GLCURt2rpp	iJL1678b-ME	{'GLCURt2rpp_REV_EXUT-MONOMER', 'GLCURt2rpp_FWD_KDGT-MONOMER', 'GLCURt2rpp_REV_KDGT-MONOMER', 'GLCURt2rpp_FWD_EXUT-MONOMER'}	{'glcur_c': 1.0, 'h_c': 1.0, 'h_p': -1.0, 'glcur_p': -1.0}	{}	-1000.0	1000.0	StoichiometricData
GLCURtex	iJL1678b-ME	{'GLCURtex_REV_CPLX0-7534', 'GLCURtex_FWD_CPLX0-7533', 'GLCURtex_REV_CPLX0-7530', 'GLCURtex_FWD_CPLX0-7530', 'GLCURtex_FWD_G6700-MONOMER', 'GLCURtex_REV_G6700-MONOMER', 'GLCURtex_FWD_CPLX0-7534', 'GLCURtex_REV_CPLX0-7533'}	{'glcur_e': -1.0, 'glcur_p': 1.0}	{}	-1000.0	1000.0	StoichiometricData
GLCabcpp	iJL1678b-ME	{'GLCabcpp_FWD_ABC-18-CPLX'}	{'h2o_c': -1.0, 'atp_c': -1.0, 'glc__D_p': -1.0, 'h_c': 1.0, 'adp_c': 1.0, 'glc__D_c': 1.0, 'pi_c': 1.0}	{}	0.0	1000.0	StoichiometricData
GLCptspp	iJL1678b-ME	{'GLCptspp_FWD_CPLX-164', 'GLCptspp_FWD_CPLX-157', 'GLCptspp_FWD_CPLX-165'}	{'pep_c': -1.0, 'g6p_c': 1.0, 'glc__D_p': -1.0, 'pyr_c': 1.0}	{}	0.0	1000.0	StoichiometricData
GLCt2pp	iJL1678b-ME	{'GLCt2pp_FWD_GALP-MONOMER'}	{'glc__D_c': 1.0, 'glc__D_p': -1.0, 'h_c': 1.0, 'h_p': -1.0}	{}	0.0	1000.0	StoichiometricData
GLCtex	iJL1678b-ME	{'GLCtex_FWD_CPLX0-7534', 'GLCtex_FWD_G6700-MONOMER', 'GLCtex_FWD_CPLX0-7530', 'GLCtex_REV_CPLX0-7530', 'GLCtex_REV_G6700-MONOMER', 'GLCtex_FWD_CPLX0-7533', 'GLCtex_REV_CPLX0-7533', 'GLCtex_REV_CPLX0-7534'}	{'glc__D_p': 1.0, 'glc__D_e': -1.0}	{}	-1000.0	1000.0	StoichiometricData
GLCtexi	iJL1678b-ME	{'GLCtexi_FWD_CPLX0-7655'}	{'glc__D_p': 1.0, 'glc__D_e': -1.0}	{}	0.0	1000.0	StoichiometricData
GLDBRAN2	iJL1678b-ME	{'GLDBRAN2_FWD_EG10381-MONOMER'}	{'bglycogen_c': -1.0, 'glycogen_c': 1.0}	{}	0.0	1000.0	StoichiometricData
GLGC	iJL1678b-ME	{'GLGC_FWD_GLUC1PADENYLTRANS-CPLX_mod_mg2'}	{'ppi_c': 1.0, 'atp_c': -1.0, 'h_c': -1.0, 'adpglc_c': 1.0, 'g1p_c': -1.0}	{}	0.0	1000.0	StoichiometricData
GLNS	iJL1678b-ME	{'GLNS_FWD_CPLX0-7709_mod_mg2', 'GLNS_FWD_GLUTAMINESYN-OLIGOMER_mod_mn2'}	{'atp_c': -1.0, 'glu__L_c': -1.0, 'h_c': 1.0, 'adp_c': 1.0, 'pi_c': 1.0, 'nh4_c': -1.0, 'gln__L_c': 1.0}	{}	0.0	1000.0	StoichiometricData
GLNabcpp	iJL1678b-ME	{'GLNabcpp_FWD_ABC-12-CPLX'}	{'h2o_c': -1.0, 'atp_c': -1.0, 'gln__L_p': -1.0, 'h_c': 1.0, 'adp_c': 1.0, 'pi_c': 1.0, 'gln__L_c': 1.0}	{}	0.0	1000.0	StoichiometricData
GLNtex	iJL1678b-ME	{'GLNtex_FWD_G6700-MONOMER', 'GLNtex_FWD_CPLX0-7533', 'GLNtex_FWD_CPLX0-7530', 'GLNtex_REV_G6700-MONOMER', 'GLNtex_REV_CPLX0-7530', 'GLNtex_REV_CPLX0-7534', 'GLNtex_REV_CPLX0-7533', 'GLNtex_FWD_CPLX0-7534'}	{'gln__L_e': -1.0, 'gln__L_p': 1.0}	{}	-1000.0	1000.0	StoichiometricData
GLTPD	iJL1678b-ME	{'GLTPD_REV_GALACTITOLPDEHYD-MONOMER', 'GLTPD_FWD_GALACTITOLPDEHYD-MONOMER'}	{'nadh_c': 1.0, 'tag6p__D_c': 1.0, 'h_c': 1.0, 'nad_c': -1.0, 'galt1p_c': -1.0}	{}	-1000.0	1000.0	StoichiometricData
GLU5K	iJL1678b-ME	{'GLU5K_FWD_GLUTKIN-CPLX_mod_mg2'}	{'glu__L_c': -1.0, 'glu5p_c': 1.0, 'atp_c': -1.0, 'adp_c': 1.0}	{}	0.0	1000.0	StoichiometricData
GLUABUTt7pp	iJL1678b-ME	{'GLUABUTt7pp_REV_XASA-MONOMER', 'GLUABUTt7pp_FWD_XASA-MONOMER'}	{'glu__L_p': -1.0, 'glu__L_c': 1.0, '4abut_p': 1.0, '4abut_c': -1.0}	{}	-1000.0	1000.0	StoichiometricData
GLUCYS	iJL1678b-ME	{'GLUCYS_FWD_GLUTCYSLIG-MONOMER_mod_mg2'}	{'cys__L_c': -1.0, 'pi_c': 1.0, 'atp_c': -1.0, 'glu__L_c': -1.0, 'h_c': 1.0, 'adp_c': 1.0, 'glucys_c': 1.0}	{}	0.0	1000.0	StoichiometricData
GLUDC	iJL1678b-ME	{'GLUDC_FWD_GLUTDECARBOXA-CPLX_mod_pydx5p', 'GLUDC_FWD_GLUTDECARBOXB-CPLX_mod_pydx5p'}	{'glu__L_c': -1.0, 'co2_c': 1.0, 'h_c': -1.0, '4abut_c': 1.0}	{}	0.0	1000.0	StoichiometricData
GLUDy	iJL1678b-ME	{'GLUDy_REV_GDHA-CPLX', 'GLUDy_FWD_GDHA-CPLX'}	{'akg_c': 1.0, 'h2o_c': -1.0, 'nadp_c': -1.0, 'nadph_c': 1.0, 'glu__L_c': -1.0, 'h_c': 1.0, 'nh4_c': 1.0}	{}	-1000.0	1000.0	StoichiometricData
GLUN	iJL1678b-ME	{'GLUN_FWD_CPLX0-7695', 'GLUN_FWD_PABASYN-COMPI-MONOMER', 'GLUN_FWD_CPLX0-7694'}	{'glu__L_c': 1.0, 'nh4_c': 1.0, 'h2o_c': -1.0, 'gln__L_c': -1.0}	{}	0.0	1000.0	StoichiometricData
GLUNpp	iJL1678b-ME	{'GLUNpp_FWD_ANSB-CPLX'}	{'h2o_p': -1.0, 'gln__L_p': -1.0, 'nh4_p': 1.0, 'glu__L_p': 1.0}	{}	0.0	1000.0	StoichiometricData
GLUPRT	iJL1678b-ME	{'GLUPRT_FWD_PRPPAMIDOTRANS-CPLX_mod_mg2'}	{'pram_c': 1.0, 'h2o_c': -1.0, 'glu__L_c': 1.0, 'ppi_c': 1.0, 'prpp_c': -1.0, 'gln__L_c': -1.0}	{}	0.0	1000.0	StoichiometricData
GLUR	iJL1678b-ME	{'GLUR_REV_GLUTRACE-CPLX', 'GLUR_FWD_GLUTRACE-CPLX'}	{'glu__D_c': -1.0, 'glu__L_c': 1.0}	{}	-1000.0	1000.0	StoichiometricData
GLUSy	iJL1678b-ME	{'GLUSy_FWD_GLUTAMATESYN-CPLX_mod_fe2_mod_fad'}	{'akg_c': -1.0, 'nadp_c': 1.0, 'nadph_c': -1.0, 'glu__L_c': 2.0, 'h_c': -1.0, 'gln__L_c': -1.0}	{}	0.0	1000.0	StoichiometricData
GLUabcpp	iJL1678b-ME	{'GLUabcpp_FWD_ABC-13-CPLX'}	{'h2o_c': -1.0, 'atp_c': -1.0, 'glu__L_c': 1.0, 'h_c': 1.0, 'adp_c': 1.0, 'glu__L_p': -1.0, 'pi_c': 1.0}	{}	0.0	1000.0	StoichiometricData
GLUt2rpp	iJL1678b-ME	{'GLUt2rpp_REV_GLTP-MONOMER', 'GLUt2rpp_FWD_GLTP-MONOMER'}	{'glu__L_p': -1.0, 'glu__L_c': 1.0, 'h_c': 1.0, 'h_p': -1.0}	{}	-1000.0	1000.0	StoichiometricData
GLUt4pp	iJL1678b-ME	{'GLUt4pp_FWD_GLTS-MONOMER'}	{'na1_p': -1.0, 'glu__L_p': -1.0, 'glu__L_c': 1.0, 'na1_c': 1.0}	{}	0.0	1000.0	StoichiometricData
GLUtex	iJL1678b-ME	{'GLUtex_REV_CPLX0-7534', 'GLUtex_REV_CPLX0-7530', 'GLUtex_FWD_CPLX0-7533', 'GLUtex_FWD_CPLX0-7530', 'GLUtex_FWD_G6700-MONOMER', 'GLUtex_REV_G6700-MONOMER', 'GLUtex_REV_CPLX0-7533', 'GLUtex_FWD_CPLX0-7534'}	{'glu__L_p': 1.0, 'glu__L_e': -1.0}	{}	-1000.0	1000.0	StoichiometricData
GLXCL	iJL1678b-ME	{'GLXCL_FWD_GLYOCARBOLIG-CPLX_mod_mg2_mod_thmpp_mod_fad'}	{'co2_c': 1.0, 'glx_c': -2.0, 'h_c': -1.0, '2h3oppan_c': 1.0}	{}	0.0	1000.0	StoichiometricData
GLYALDtex	iJL1678b-ME	{'GLYALDtex_REV_CPLX0-7533', 'GLYALDtex_FWD_CPLX0-7533', 'GLYALDtex_REV_G6700-MONOMER', 'GLYALDtex_FWD_CPLX0-7530', 'GLYALDtex_FWD_CPLX0-7534', 'GLYALDtex_REV_CPLX0-7530', 'GLYALDtex_REV_CPLX0-7534', 'GLYALDtex_FWD_G6700-MONOMER'}	{'glyald_e': -1.0, 'glyald_p': 1.0}	{}	-1000.0	1000.0	StoichiometricData
GLYALDtpp	iJL1678b-ME	{'GLYALDtpp_FWD_CPLX0-7654', 'GLYALDtpp_REV_CPLX0-7654'}	{'glyald_c': 1.0, 'glyald_p': -1.0}	{}	-1000.0	1000.0	StoichiometricData
GLYAT	iJL1678b-ME	{'GLYAT_REV_AKBLIG-CPLX_mod_pydx5p', 'GLYAT_FWD_AKBLIG-CPLX_mod_pydx5p'}	{'coa_c': 1.0, 'gly_c': -1.0, 'accoa_c': -1.0, '2aobut_c': 1.0}	{}	-1000.0	1000.0	StoichiometricData
GLYBabcpp	iJL1678b-ME	{'GLYBabcpp_FWD_ABC-40-CPLX'}	{'h2o_c': -1.0, 'atp_c': -1.0, 'glyb_c': 1.0, 'h_c': 1.0, 'adp_c': 1.0, 'pi_c': 1.0, 'glyb_p': -1.0}	{}	0.0	1000.0	StoichiometricData
GLYBt2pp	iJL1678b-ME	{'GLYBt2pp_FWD_CPLX0-7642', 'GLYBt2pp_FWD_YEAV-MONOMER'}	{'glyb_c': 1.0, 'h_c': 1.0, 'h_p': -1.0, 'glyb_p': -1.0}	{}	0.0	1000.0	StoichiometricData
GLYBtex	iJL1678b-ME	{'GLYBtex_REV_G6700-MONOMER', 'GLYBtex_FWD_CPLX0-7534', 'GLYBtex_REV_CPLX0-7533', 'GLYBtex_FWD_CPLX0-7530', 'GLYBtex_FWD_CPLX0-7533', 'GLYBtex_REV_CPLX0-7534', 'GLYBtex_REV_CPLX0-7530', 'GLYBtex_FWD_G6700-MONOMER'}	{'glyb_e': -1.0, 'glyb_p': 1.0}	{}	-1000.0	1000.0	StoichiometricData
GLYC2Pabcpp	iJL1678b-ME	{'GLYC2Pabcpp_FWD_ABC-34-CPLX'}	{'h2o_c': -1.0, 'glyc2p_p': -1.0, 'atp_c': -1.0, 'h_c': 1.0, 'adp_c': 1.0, 'pi_c': 1.0, 'glyc2p_c': 1.0}	{}	0.0	1000.0	StoichiometricData
GLYC2Ptex	iJL1678b-ME	{'GLYC2Ptex_FWD_CPLX0-7534', 'GLYC2Ptex_FWD_G6700-MONOMER', 'GLYC2Ptex_REV_CPLX0-7530', 'GLYC2Ptex_FWD_CPLX0-7533', 'GLYC2Ptex_FWD_CPLX0-7530', 'GLYC2Ptex_REV_G6700-MONOMER', 'GLYC2Ptex_REV_CPLX0-7534', 'GLYC2Ptex_REV_CPLX0-7533'}	{'glyc2p_e': -1.0, 'glyc2p_p': 1.0}	{}	-1000.0	1000.0	StoichiometricData
GLYC3Pabcpp	iJL1678b-ME	{'GLYC3Pabcpp_FWD_ABC-34-CPLX'}	{'glyc3p_c': 1.0, 'atp_c': -1.0, 'h2o_c': -1.0, 'glyc3p_p': -1.0, 'h_c': 1.0, 'adp_c': 1.0, 'pi_c': 1.0}	{}	0.0	1000.0	StoichiometricData
GLYC3Pt6pp	iJL1678b-ME	{'GLYC3Pt6pp_FWD_GLPT-MONOMER'}	{'pi_p': 1.0, 'glyc3p_p': -1.0, 'glyc3p_c': 1.0, 'pi_c': -1.0}	{}	0.0	1000.0	StoichiometricData
GLYC3Ptex	iJL1678b-ME	{'GLYC3Ptex_REV_CPLX0-7530', 'GLYC3Ptex_FWD_CPLX0-7534', 'GLYC3Ptex_FWD_CPLX0-7533', 'GLYC3Ptex_REV_CPLX0-7534', 'GLYC3Ptex_REV_CPLX0-7533', 'GLYC3Ptex_REV_G6700-MONOMER', 'GLYC3Ptex_FWD_CPLX0-7530', 'GLYC3Ptex_FWD_G6700-MONOMER'}	{'glyc3p_p': 1.0, 'glyc3p_e': -1.0}	{}	-1000.0	1000.0	StoichiometricData
GLYCAt2rpp	iJL1678b-ME	{'GLYCAt2rpp_REV_B2789-MONOMER', 'GLYCAt2rpp_FWD_YHAU-MONOMER', 'GLYCAt2rpp_FWD_B2789-MONOMER', 'GLYCAt2rpp_REV_YHAU-MONOMER'}	{'glyc__R_c': 1.0, 'h_c': 1.0, 'h_p': -1.0, 'glyc__R_p': -1.0}	{}	-1000.0	1000.0	StoichiometricData
GLYCAtex	iJL1678b-ME	{'GLYCAtex_FWD_CPLX0-7534', 'GLYCAtex_REV_G6700-MONOMER', 'GLYCAtex_REV_CPLX0-7534', 'GLYCAtex_FWD_CPLX0-7530', 'GLYCAtex_FWD_CPLX0-7533', 'GLYCAtex_FWD_G6700-MONOMER', 'GLYCAtex_REV_CPLX0-7533', 'GLYCAtex_REV_CPLX0-7530'}	{'glyc__R_e': -1.0, 'glyc__R_p': 1.0}	{}	-1000.0	1000.0	StoichiometricData
GLYCDx	iJL1678b-ME	{'GLYCDx_FWD_GLYCDEH-CPLX'}	{'nad_c': -1.0, 'nadh_c': 1.0, 'h_c': 1.0, 'dha_c': 1.0, 'glyc_c': -1.0}	{}	0.0	1000.0	StoichiometricData
GLYCK	iJL1678b-ME	{'GLYCK_FWD_GLY3KIN-MONOMER_mod_ca2', 'GLYCK_FWD_GLY3KIN-MONOMER_mod_mn2', 'GLYCK_FWD_GLY3KIN-MONOMER_mod_fe2', 'GLYCK_FWD_GLY3KIN-MONOMER_mod_mg2', 'GLYCK_FWD_GLY3KIN-MONOMER_mod_cobalt2'}	{'adp_c': 1.0, 'glyc__R_c': -1.0, 'h_c': 1.0, 'atp_c': -1.0, '3pg_c': 1.0}	{}	0.0	1000.0	StoichiometricData
GLYCK2	iJL1678b-ME	{'GLYCK2_FWD_GKI-MONOMER'}	{'adp_c': 1.0, 'glyc__R_c': -1.0, 'h_c': 1.0, '2pg_c': 1.0, 'atp_c': -1.0}	{}	0.0	1000.0	StoichiometricData
GLYCL	iJL1678b-ME	{'GLYCL_FWD_GCVMULTI-CPLX_mod_lipo'}	{'nadh_c': 1.0, 'mlthf_c': 1.0, 'nh4_c': 1.0, 'thf_c': -1.0, 'nad_c': -1.0, 'co2_c': 1.0, 'gly_c': -1.0}	{}	0.0	1000.0	StoichiometricData
GLYCLTDx	iJL1678b-ME	{'GLYCLTDx_FWD_G6539-MONOMER', 'GLYCLTDx_FWD_CPLX0-235'}	{'glyclt_c': 1.0, 'glx_c': -1.0, 'h_c': -1.0, 'nad_c': 1.0, 'nadh_c': -1.0}	{}	0.0	1000.0	StoichiometricData
GLYCLTDy	iJL1678b-ME	{'GLYCLTDy_FWD_CPLX0-235', 'GLYCLTDy_FWD_G6539-MONOMER'}	{'nadph_c': -1.0, 'glyclt_c': 1.0, 'glx_c': -1.0, 'h_c': -1.0, 'nadp_c': 1.0}	{}	0.0	1000.0	StoichiometricData
GLYCLTt2rpp	iJL1678b-ME	{'GLYCLTt2rpp_FWD_B2975-MONOMER', 'GLYCLTt2rpp_REV_B2975-MONOMER', 'GLYCLTt2rpp_REV_LCTP-MONOMER', 'GLYCLTt2rpp_FWD_LCTP-MONOMER'}	{'glyclt_p': -1.0, 'glyclt_c': 1.0, 'h_c': 1.0, 'h_p': -1.0}	{}	-1000.0	1000.0	StoichiometricData
GLYCLTt4pp	iJL1678b-ME	{'GLYCLTt4pp_FWD_YJCG-MONOMER'}	{'glyclt_p': -1.0, 'na1_p': -1.0, 'glyclt_c': 1.0, 'na1_c': 1.0}	{}	0.0	1000.0	StoichiometricData
GLYCLTtex	iJL1678b-ME	{'GLYCLTtex_FWD_CPLX0-7533', 'GLYCLTtex_REV_CPLX0-7530', 'GLYCLTtex_REV_CPLX0-7533', 'GLYCLTtex_FWD_G6700-MONOMER', 'GLYCLTtex_FWD_CPLX0-7530', 'GLYCLTtex_REV_CPLX0-7534', 'GLYCLTtex_FWD_CPLX0-7534', 'GLYCLTtex_REV_G6700-MONOMER'}	{'glyclt_p': 1.0, 'glyclt_e': -1.0}	{}	-1000.0	1000.0	StoichiometricData
GLYCTO2	iJL1678b-ME	{'GLYCTO2_FWD_CPLX0-7458'}	{'q8h2_c': 1.0, 'glyclt_c': -1.0, 'glx_c': 1.0, 'q8_c': -1.0}	{}	0.0	1000.0	StoichiometricData
GLYCTO3	iJL1678b-ME	{'GLYCTO3_FWD_CPLX0-7458'}	{'glx_c': 1.0, 'glyclt_c': -1.0, 'mqn8_c': -1.0, 'mql8_c': 1.0}	{}	0.0	1000.0	StoichiometricData
GLYCTO4	iJL1678b-ME	{'GLYCTO4_FWD_CPLX0-7458'}	{'glyclt_c': -1.0, 'glx_c': 1.0, '2dmmq8_c': -1.0, '2dmmql8_c': 1.0}	{}	0.0	1000.0	StoichiometricData
GLYCtex	iJL1678b-ME	{'GLYCtex_REV_CPLX0-7530', 'GLYCtex_FWD_CPLX0-7534', 'GLYCtex_FWD_CPLX0-7530', 'GLYCtex_FWD_G6700-MONOMER', 'GLYCtex_FWD_CPLX0-7533', 'GLYCtex_REV_G6700-MONOMER', 'GLYCtex_REV_CPLX0-7533', 'GLYCtex_REV_CPLX0-7534'}	{'glyc_e': -1.0, 'glyc_p': 1.0}	{}	-1000.0	1000.0	StoichiometricData
GLYCtpp	iJL1678b-ME	{'GLYCtpp_FWD_SPONT', 'GLYCtpp_REV_SPONT', 'GLYCtpp_FWD_CPLX0-7654', 'GLYCtpp_REV_CPLX0-7654'}	{'glyc_c': -1.0, 'glyc_p': 1.0}	{}	-1000.0	1000.0	StoichiometricData
GLYK	iJL1678b-ME	{'GLYK_FWD_GLYCEROL-KIN-CPLX_mod_mg2', 'GLYK_FWD_GLYCEROL-KIN-CPLX_mod_mn2'}	{'adp_c': 1.0, 'glyc3p_c': 1.0, 'glyc_c': -1.0, 'atp_c': -1.0, 'h_c': 1.0}	{}	0.0	1000.0	StoichiometricData
GLYOX	iJL1678b-ME	{'GLYOX_FWD_GLYOXII-MONOMER_mod_zn2'}	{'gthrd_c': 1.0, 'h2o_c': -1.0, 'lac__D_c': 1.0, 'lgt__S_c': -1.0, 'h_c': 1.0}	{}	0.0	1000.0	StoichiometricData
GLYOX3	iJL1678b-ME	{'GLYOX3_FWD_CPLX_dummy'}	{'h2o_c': -1.0, 'lac__D_c': 1.0, 'h_c': 1.0, 'mthgxl_c': -1.0}	{}	0.0	1000.0	StoichiometricData
GLYt2pp	iJL1678b-ME	{'GLYt2pp_FWD_YEAV-MONOMER', 'GLYt2pp_FWD_CYCA-MONOMER'}	{'h_p': -1.0, 'gly_c': 1.0, 'gly_p': -1.0, 'h_c': 1.0}	{}	0.0	1000.0	StoichiometricData
GLYt2rpp	iJL1678b-ME	{'GLYt2rpp_REV_CPLX_dummy', 'GLYt2rpp_FWD_CPLX_dummy'}	{'h_p': -1.0, 'gly_c': 1.0, 'gly_p': -1.0, 'h_c': 1.0}	{}	-1000.0	1000.0	StoichiometricData
GLYt4pp	iJL1678b-ME	{'GLYt4pp_FWD_YAAJ-MONOMER'}	{'na1_p': -1.0, 'na1_c': 1.0, 'gly_c': 1.0, 'gly_p': -1.0}	{}	0.0	1000.0	StoichiometricData
GLYtex	iJL1678b-ME	{'GLYtex_REV_CPLX0-7530', 'GLYtex_FWD_CPLX0-7534', 'GLYtex_FWD_G6700-MONOMER', 'GLYtex_REV_CPLX0-7534', 'GLYtex_FWD_CPLX0-7533', 'GLYtex_REV_CPLX0-7533', 'GLYtex_REV_G6700-MONOMER', 'GLYtex_FWD_CPLX0-7530'}	{'gly_e': -1.0, 'gly_p': 1.0}	{}	-1000.0	1000.0	StoichiometricData
GMAND	iJL1678b-ME	{'GMAND_FWD_GDPMANDEHYDRA-CPLX_mod_nadp'}	{'gdpmann_c': -1.0, 'gdpddman_c': 1.0, 'h2o_c': 1.0}	{}	0.0	1000.0	StoichiometricData
GMHEPAT	iJL1678b-ME	{'GMHEPAT_FWD_CPLX0-3661'}	{'ppi_c': 1.0, 'gmhep1p_c': -1.0, 'adphep__DD_c': 1.0, 'h_c': -1.0, 'atp_c': -1.0}	{}	0.0	1000.0	StoichiometricData
GMHEPK	iJL1678b-ME	{'GMHEPK_FWD_CPLX0-3661'}	{'adp_c': 1.0, 'gmhep17bp_c': 1.0, 'h_c': 1.0, 'atp_c': -1.0, 'gmhep7p_c': -1.0}	{}	0.0	1000.0	StoichiometricData
GMHEPPA	iJL1678b-ME	{'GMHEPPA_FWD_EG11736-MONOMER_mod_mg2'}	{'gmhep1p_c': 1.0, 'h2o_c': -1.0, 'pi_c': 1.0, 'gmhep17bp_c': -1.0}	{}	0.0	1000.0	StoichiometricData
GMPR	iJL1678b-ME	{'GMPR_FWD_GMP-REDUCT-CPLX'}	{'nadp_c': 1.0, 'nadph_c': -1.0, 'imp_c': 1.0, 'gmp_c': -1.0, 'h_c': -2.0, 'nh4_c': 1.0}	{}	0.0	1000.0	StoichiometricData
GMPS2	iJL1678b-ME	{'GMPS2_FWD_GMP-SYN-CPLX_mod_mg2'}	{'xmp_c': -1.0, 'h2o_c': -1.0, 'gmp_c': 1.0, 'atp_c': -1.0, 'glu__L_c': 1.0, 'h_c': 2.0, 'amp_c': 1.0, 'ppi_c': 1.0, 'gln__L_c': -1.0}	{}	0.0	1000.0	StoichiometricData
GMPtex	iJL1678b-ME	{'GMPtex_REV_CPLX0-7530', 'GMPtex_REV_CPLX0-7533', 'GMPtex_FWD_CPLX0-7533', 'GMPtex_REV_G6700-MONOMER', 'GMPtex_FWD_G6700-MONOMER', 'GMPtex_REV_CPLX0-7534', 'GMPtex_FWD_CPLX0-7530', 'GMPtex_FWD_CPLX0-7534'}	{'gmp_p': 1.0, 'gmp_e': -1.0}	{}	-1000.0	1000.0	StoichiometricData
GND	iJL1678b-ME	{'GND_FWD_6PGLUCONDEHYDROG-CPLX'}	{'6pgc_c': -1.0, 'co2_c': 1.0, 'nadp_c': -1.0, 'nadph_c': 1.0, 'ru5p__D_c': 1.0}	{}	0.0	1000.0	StoichiometricData
GNK	iJL1678b-ME	{'GNK_FWD_GLUCONOKINI-MONOMER', 'GNK_FWD_GLUCONOKINII-CPLX_mod_mg2'}	{'6pgc_c': 1.0, 'glcn_c': -1.0, 'h_c': 1.0, 'atp_c': -1.0, 'adp_c': 1.0}	{}	0.0	1000.0	StoichiometricData
GOFUCR	iJL1678b-ME	{'GOFUCR_FWD_CPLX0-3881'}	{'gdpfuc_c': 1.0, 'nadp_c': 1.0, 'nadph_c': -1.0, 'h_c': -1.0, 'gdpofuc_c': -1.0}	{}	0.0	1000.0	StoichiometricData
GP4GH	iJL1678b-ME	{'GP4GH_FWD_EG10048-MONOMER'}	{'gp4g_c': -1.0, 'gdp_c': 2.0, 'h_c': 2.0, 'h2o_c': -1.0}	{}	0.0	1000.0	StoichiometricData
GPDDA1	iJL1678b-ME	{'GPDDA1_FWD_GLYCPDIESTER-CYTO-MONOMER_mod_mg2'}	{'chol_c': 1.0, 'glyc3p_c': 1.0, 'h_c': 1.0, 'h2o_c': -1.0, 'g3pc_c': -1.0}	{}	0.0	1000.0	StoichiometricData
GPDDA1pp	iJL1678b-ME	{'GPDDA1pp_FWD_GLYCPDIESTER-PERI-CPLX_mod_ca2'}	{'h2o_p': -1.0, 'chol_p': 1.0, 'h_p': 1.0, 'g3pc_p': -1.0, 'glyc3p_p': 1.0}	{}	0.0	1000.0	StoichiometricData
GPDDA2	iJL1678b-ME	{'GPDDA2_FWD_GLYCPDIESTER-CYTO-MONOMER_mod_mg2'}	{'h2o_c': -1.0, 'glyc3p_c': 1.0, 'h_c': 1.0, 'etha_c': 1.0, 'g3pe_c': -1.0}	{}	0.0	1000.0	StoichiometricData
GPDDA2pp	iJL1678b-ME	{'GPDDA2pp_FWD_GLYCPDIESTER-PERI-CPLX_mod_ca2'}	{'glyc3p_p': 1.0, 'g3pe_p': -1.0, 'etha_p': 1.0, 'h_p': 1.0, 'h2o_p': -1.0}	{}	0.0	1000.0	StoichiometricData
GPDDA3	iJL1678b-ME	{'GPDDA3_FWD_GLYCPDIESTER-CYTO-MONOMER_mod_mg2'}	{'glyc3p_c': 1.0, 'ser__L_c': 1.0, 'h_c': 1.0, 'h2o_c': -1.0, 'g3ps_c': -1.0}	{}	0.0	1000.0	StoichiometricData
GPDDA3pp	iJL1678b-ME	{'GPDDA3pp_FWD_GLYCPDIESTER-PERI-CPLX_mod_ca2'}	{'glyc3p_p': 1.0, 'ser__L_p': 1.0, 'h_p': 1.0, 'g3ps_p': -1.0, 'h2o_p': -1.0}	{}	0.0	1000.0	StoichiometricData
GPDDA4	iJL1678b-ME	{'GPDDA4_FWD_GLYCPDIESTER-CYTO-MONOMER_mod_mg2'}	{'g3pg_c': -1.0, 'glyc3p_c': 1.0, 'h_c': 1.0, 'h2o_c': -1.0, 'glyc_c': 1.0}	{}	0.0	1000.0	StoichiometricData
GPDDA4pp	iJL1678b-ME	{'GPDDA4pp_FWD_GLYCPDIESTER-PERI-CPLX_mod_ca2'}	{'h2o_p': -1.0, 'g3pg_p': -1.0, 'h_p': 1.0, 'glyc_p': 1.0, 'glyc3p_p': 1.0}	{}	0.0	1000.0	StoichiometricData
GPDDA5	iJL1678b-ME	{'GPDDA5_FWD_GLYCPDIESTER-CYTO-MONOMER_mod_mg2'}	{'glyc3p_c': 1.0, 'h2o_c': -1.0, 'g3pi_c': -1.0, 'inost_c': 1.0, 'h_c': 1.0}	{}	0.0	1000.0	StoichiometricData
GPDDA5pp	iJL1678b-ME	{'GPDDA5pp_FWD_GLYCPDIESTER-PERI-CPLX_mod_ca2'}	{'g3pi_p': -1.0, 'glyc3p_p': 1.0, 'inost_p': 1.0, 'h_p': 1.0, 'h2o_p': -1.0}	{}	0.0	1000.0	StoichiometricData
GRTT	iJL1678b-ME	{'GRTT_FWD_FPPSYN-MONOMER_mod_mg2', 'GRTT_FWD_FPPSYN-MONOMER_mod_mn2'}	{'ppi_c': 1.0, 'ipdp_c': -1.0, 'frdp_c': 1.0, 'grdp_c': -1.0}	{}	0.0	1000.0	StoichiometricData
GSNK	iJL1678b-ME	{'GSNK_FWD_CPLX0-322_mod_k_mod_mg2'}	{'adp_c': 1.0, 'gmp_c': 1.0, 'h_c': 1.0, 'atp_c': -1.0, 'gsn_c': -1.0}	{}	0.0	1000.0	StoichiometricData
GSNt2pp	iJL1678b-ME	{'GSNt2pp_FWD_NUPG-MONOMER'}	{'gsn_p': -1.0, 'h_c': 1.0, 'h_p': -1.0, 'gsn_c': 1.0}	{}	0.0	1000.0	StoichiometricData
GSNtex	iJL1678b-ME	{'GSNtex_REV_CPLX0-7534', 'GSNtex_REV_G6700-MONOMER', 'GSNtex_FWD_CPLX0-7534', 'GSNtex_FWD_CPLX0-7530', 'GSNtex_REV_CPLX0-7533', 'GSNtex_FWD_G6700-MONOMER', 'GSNtex_FWD_CPLX0-7533', 'GSNtex_REV_CPLX0-7530'}	{'gsn_e': -1.0, 'gsn_p': 1.0}	{}	-1000.0	1000.0	StoichiometricData
GSPMDA	iJL1678b-ME	{'GSPMDA_FWD_GSP-CPLX'}	{'gtspmd_c': -1.0, 'h2o_c': -1.0, 'gthrd_c': 1.0, 'spmd_c': 1.0}	{}	0.0	1000.0	StoichiometricData
GSPMDS	iJL1678b-ME	{'GSPMDS_FWD_GSP-CPLX_mod_mg2'}	{'spmd_c': -1.0, 'atp_c': -1.0, 'gtspmd_c': 1.0, 'h_c': 1.0, 'adp_c': 1.0, 'pi_c': 1.0, 'gthrd_c': -1.0}	{}	0.0	1000.0	StoichiometricData
GTHOXtex	iJL1678b-ME	{'GTHOXtex_REV_CPLX0-7534', 'GTHOXtex_REV_CPLX0-7533', 'GTHOXtex_FWD_CPLX0-7530', 'GTHOXtex_FWD_CPLX0-7533', 'GTHOXtex_REV_CPLX0-7530', 'GTHOXtex_REV_G6700-MONOMER', 'GTHOXtex_FWD_G6700-MONOMER', 'GTHOXtex_FWD_CPLX0-7534'}	{'gthox_e': -1.0, 'gthox_p': 1.0}	{}	-1000.0	1000.0	StoichiometricData
GTHOr	iJL1678b-ME	{'GTHOr_REV_GLUTATHIONE-REDUCT-NADPH-CPLX_mod_fad', 'GTHOr_FWD_GLUTATHIONE-REDUCT-NADPH-CPLX_mod_fad'}	{'gthrd_c': 2.0, 'nadp_c': 1.0, 'nadph_c': -1.0, 'h_c': -1.0, 'gthox_c': -1.0}	{}	-1000.0	1000.0	StoichiometricData
GTHPi	iJL1678b-ME	{'GTHPi_FWD_BTUE-MONOMER'}	{'h2o2_c': -1.0, 'h2o_c': 2.0, 'gthrd_c': -2.0, 'gthox_c': 1.0}	{}	0.0	1000.0	StoichiometricData
GTHRDHpp	iJL1678b-ME	{'GTHRDHpp_FWD_EG10374-MONOMER'}	{'h2o_p': -1.0, 'gthrd_p': -1.0, 'cgly_p': 1.0, 'glu__L_p': 1.0}	{}	0.0	1000.0	StoichiometricData
GTHRDabc2pp	iJL1678b-ME	{'GTHRDabc2pp_FWD_ABC-6-CPLX'}	{'h2o_c': -1.0, 'atp_c': -1.0, 'gthrd_p': 1.0, 'h_c': 1.0, 'adp_c': 1.0, 'pi_c': 1.0, 'gthrd_c': -1.0}	{}	0.0	1000.0	StoichiometricData
GTHRDabcpp	iJL1678b-ME	{'GTHRDabcpp_FWD_ABC-49-CPLX'}	{'h2o_c': -1.0, 'atp_c': -1.0, 'gthrd_p': -1.0, 'h_c': 1.0, 'adp_c': 1.0, 'pi_c': 1.0, 'gthrd_c': 1.0}	{}	0.0	1000.0	StoichiometricData
GTHRDtex	iJL1678b-ME	{'GTHRDtex_REV_CPLX0-7533', 'GTHRDtex_REV_CPLX0-7530', 'GTHRDtex_FWD_CPLX0-7534', 'GTHRDtex_FWD_G6700-MONOMER', 'GTHRDtex_REV_CPLX0-7534', 'GTHRDtex_FWD_CPLX0-7533', 'GTHRDtex_FWD_CPLX0-7530', 'GTHRDtex_REV_G6700-MONOMER'}	{'gthrd_e': -1.0, 'gthrd_p': 1.0}	{}	-1000.0	1000.0	StoichiometricData
GTHS	iJL1678b-ME	{'GTHS_FWD_GLUTATHIONE-SYN-CPLX_mod_mg2'}	{'pi_c': 1.0, 'atp_c': -1.0, 'h_c': 1.0, 'adp_c': 1.0, 'glucys_c': -1.0, 'gthrd_c': 1.0, 'gly_c': -1.0}	{}	0.0	1000.0	StoichiometricData
GTPCI	iJL1678b-ME	{'GTPCI_FWD_FOLE-CPLX_mod_zn2'}	{'h2o_c': -1.0, 'gtp_c': -1.0, 'h_c': 1.0, 'for_c': 1.0, 'ahdt_c': 1.0}	{}	0.0	1000.0	StoichiometricData
GTPCII2	iJL1678b-ME	{'GTPCII2_FWD_GTP-CYCLOHYDRO-II-CPLX_mod_mg2'}	{'h2o_c': -3.0, 'ppi_c': 1.0, 'gtp_c': -1.0, 'h_c': 2.0, 'for_c': 1.0, '25drapp_c': 1.0}	{}	0.0	1000.0	StoichiometricData
GTPDPDP	iJL1678b-ME	{'GTPDPDP_FWD_PPPGPPHYDRO-CPLX_mod_nh4_mod_mg2'}	{'gdptp_c': -1.0, 'pi_c': 1.0, 'h2o_c': -1.0, 'ppgpp_c': 1.0, 'h_c': 1.0}	{}	0.0	1000.0	StoichiometricData
GTPDPK	iJL1678b-ME	{'GTPDPK_FWD_RELA-MONOMER'}	{'gdptp_c': 1.0, 'gtp_c': -1.0, 'h_c': 1.0, 'atp_c': -1.0, 'amp_c': 1.0}	{}	0.0	1000.0	StoichiometricData
GTPHs	iJL1678b-ME	{'GTPHs_FWD_SPONT'}	{'h_c': -1.0, 'h2o_c': -1.0, 'gtp_c': -1.0, 'nh4_c': 1.0, 'xtp_c': 1.0}	{}	0.0	1000.0	StoichiometricData
GTPtex	iJL1678b-ME	{'GTPtex_FWD_CPLX0-7530', 'GTPtex_REV_CPLX0-7533', 'GTPtex_REV_CPLX0-7534', 'GTPtex_FWD_CPLX0-7534', 'GTPtex_FWD_CPLX0-7533', 'GTPtex_FWD_G6700-MONOMER', 'GTPtex_REV_CPLX0-7530', 'GTPtex_REV_G6700-MONOMER'}	{'gtp_e': -1.0, 'gtp_p': 1.0}	{}	-1000.0	1000.0	StoichiometricData
GUACYC	iJL1678b-ME	{'GUACYC_FWD_CPLX_dummy'}	{'ppi_c': 1.0, 'gtp_c': -1.0, '35cgmp_c': 1.0}	{}	0.0	1000.0	StoichiometricData
GUAD	iJL1678b-ME	{'GUAD_FWD_G7502-MONOMER_mod_zn2'}	{'gua_c': -1.0, 'h2o_c': -1.0, 'nh4_c': 1.0, 'xan_c': 1.0, 'h_c': -1.0}	{}	0.0	1000.0	StoichiometricData
GUAPRT	iJL1678b-ME	{'GUAPRT_FWD_CPLX0-7685', 'GUAPRT_FWD_GPT-CPLX'}	{'gua_c': -1.0, 'gmp_c': 1.0, 'ppi_c': 1.0, 'prpp_c': -1.0}	{}	0.0	1000.0	StoichiometricData
GUAt2pp	iJL1678b-ME	{'GUAt2pp_FWD_YICE-MONOMER'}	{'gua_p': -1.0, 'gua_c': 1.0, 'h_c': 1.0, 'h_p': -1.0}	{}	0.0	1000.0	StoichiometricData
GUAtex	iJL1678b-ME	{'GUAtex_REV_EG11035-MONOMER', 'GUAtex_FWD_EG11035-MONOMER'}	{'gua_p': 1.0, 'gua_e': -1.0}	{}	-1000.0	1000.0	StoichiometricData
GUAtpp	iJL1678b-ME	{'GUAtpp_FWD_CPLX_dummy', 'GUAtpp_REV_CPLX_dummy'}	{'gua_p': -1.0, 'gua_c': 1.0}	{}	-1000.0	1000.0	StoichiometricData
GUI1	iJL1678b-ME	{'GUI1_REV_UXAC-MONOMER_mod_zn2', 'GUI1_FWD_UXAC-MONOMER_mod_zn2'}	{'glcur_c': -1.0, 'fruur_c': 1.0}	{}	-1000.0	1000.0	StoichiometricData
GUI2	iJL1678b-ME	{'GUI2_FWD_UXAC-MONOMER', 'GUI2_REV_UXAC-MONOMER'}	{'tagur_c': 1.0, 'galur_c': -1.0}	{}	-1000.0	1000.0	StoichiometricData
GUR1PPpp	iJL1678b-ME	{'GUR1PPpp_FWD_CPLX_dummy'}	{'pi_p': 1.0, 'h2o_p': -1.0, 'glcur1p_p': -1.0, 'glcur_p': 1.0}	{}	0.0	1000.0	StoichiometricData
H2O2tex	iJL1678b-ME	{'H2O2tex_FWD_G6700-MONOMER', 'H2O2tex_FWD_CPLX0-7530', 'H2O2tex_FWD_CPLX0-7534', 'H2O2tex_REV_CPLX0-7534', 'H2O2tex_FWD_CPLX0-7533', 'H2O2tex_REV_G6700-MONOMER', 'H2O2tex_REV_CPLX0-7530', 'H2O2tex_REV_CPLX0-7533'}	{'h2o2_p': 1.0, 'h2o2_e': -1.0}	{}	-1000.0	1000.0	StoichiometricData
H2Otex	iJL1678b-ME	{'H2Otex_FWD_SPONT', 'H2Otex_REV_CPLX0-7530', 'H2Otex_REV_SPONT', 'H2Otex_REV_G7814-MONOMER', 'H2Otex_FWD_CPLX0-7533', 'H2Otex_REV_G6700-MONOMER', 'H2Otex_REV_CPLX0-7533', 'H2Otex_REV_EG10669-MONOMER', 'H2Otex_FWD_G7814-MONOMER', 'H2Otex_REV_CPLX0-7534', 'H2Otex_FWD_CPLX0-7530', 'H2Otex_FWD_G6700-MONOMER', 'H2Otex_FWD_EG10669-MONOMER', 'H2Otex_FWD_CPLX0-7534', 'H2Otex_REV_G6657-MONOMER', 'H2Otex_…	{'h2o_p': 1.0, 'h2o_e': -1.0}	{}	-1000.0	1000.0	StoichiometricData
H2Otpp	iJL1678b-ME	{'H2Otpp_REV_CPLX0-7653', 'H2Otpp_FWD_CPLX0-7653', 'H2Otpp_REV_SPONT', 'H2Otpp_FWD_SPONT'}	{'h2o_p': -1.0, 'h2o_c': 1.0}	{}	-1000.0	1000.0	StoichiometricData
H2SO	iJL1678b-ME	{'H2SO_FWD_CPLX_dummy'}	{'o2_c': -2.0, 'h_c': 2.0, 'h2s_c': -1.0, 'so4_c': 1.0}	{}	0.0	1000.0	StoichiometricData
H2St1pp	iJL1678b-ME	{'H2St1pp_FWD_SPONT'}	{'h2s_p': 1.0, 'h2s_c': -1.0}	{}	0.0	1000.0	StoichiometricData
H2Stex	iJL1678b-ME	{'H2Stex_FWD_CPLX0-7530', 'H2Stex_REV_G6700-MONOMER', 'H2Stex_REV_CPLX0-7533', 'H2Stex_FWD_CPLX0-7533', 'H2Stex_REV_CPLX0-7534', 'H2Stex_REV_CPLX0-7530', 'H2Stex_FWD_G6700-MONOMER', 'H2Stex_FWD_CPLX0-7534'}	{'h2s_e': -1.0, 'h2s_p': 1.0}	{}	-1000.0	1000.0	StoichiometricData
H2tex	iJL1678b-ME	{'H2tex_FWD_G6700-MONOMER', 'H2tex_REV_CPLX0-7534', 'H2tex_REV_CPLX0-7530', 'H2tex_REV_CPLX0-7533', 'H2tex_FWD_CPLX0-7534', 'H2tex_FWD_CPLX0-7530', 'H2tex_FWD_CPLX0-7533', 'H2tex_REV_G6700-MONOMER'}	{'h2_e': -1.0, 'h2_p': 1.0}	{}	-1000.0	1000.0	StoichiometricData
H2tpp	iJL1678b-ME	{'H2tpp_REV_SPONT', 'H2tpp_FWD_SPONT'}	{'h2_c': 1.0, 'h2_p': -1.0}	{}	-1000.0	1000.0	StoichiometricData
HACD1	iJL1678b-ME	{'HACD1_REV_CPLX0-1666', 'HACD1_FWD_CPLX0-1666', 'HACD1_REV_FADB-CPLX', 'HACD1_FWD_FADB-CPLX'}	{'aacoa_c': -1.0, '3hbcoa_c': 1.0, 'nadh_c': -1.0, 'h_c': -1.0, 'nad_c': 1.0}	{}	-1000.0	1000.0	StoichiometricData
HACD2	iJL1678b-ME	{'HACD2_REV_FADB-CPLX', 'HACD2_FWD_CPLX0-1666', 'HACD2_FWD_FADB-CPLX', 'HACD2_REV_CPLX0-1666'}	{'3hhcoa_c': 1.0, 'nadh_c': -1.0, 'h_c': -1.0, 'nad_c': 1.0, '3ohcoa_c': -1.0}	{}	-1000.0	1000.0	StoichiometricData
HACD3	iJL1678b-ME	{'HACD3_FWD_FADB-CPLX', 'HACD3_REV_FADB-CPLX', 'HACD3_FWD_CPLX0-1666', 'HACD3_REV_CPLX0-1666'}	{'nad_c': 1.0, 'nadh_c': -1.0, 'h_c': -1.0, '3oocoa_c': -1.0, '3hocoa_c': 1.0}	{}	-1000.0	1000.0	StoichiometricData
HACD4	iJL1678b-ME	{'HACD4_REV_CPLX0-1666', 'HACD4_REV_FADB-CPLX', 'HACD4_FWD_FADB-CPLX', 'HACD4_FWD_CPLX0-1666'}	{'3odcoa_c': -1.0, 'nadh_c': -1.0, '3hdcoa_c': 1.0, 'h_c': -1.0, 'nad_c': 1.0}	{}	-1000.0	1000.0	StoichiometricData
HACD5	iJL1678b-ME	{'HACD5_REV_CPLX0-1666', 'HACD5_REV_FADB-CPLX', 'HACD5_FWD_CPLX0-1666', 'HACD5_FWD_FADB-CPLX'}	{'nad_c': 1.0, '3oddcoa_c': -1.0, 'nadh_c': -1.0, 'h_c': -1.0, '3hddcoa_c': 1.0}	{}	-1000.0	1000.0	StoichiometricData
HACD6	iJL1678b-ME	{'HACD6_REV_FADB-CPLX', 'HACD6_FWD_FADB-CPLX', 'HACD6_FWD_CPLX0-1666', 'HACD6_REV_CPLX0-1666'}	{'3htdcoa_c': 1.0, '3otdcoa_c': -1.0, 'nadh_c': -1.0, 'h_c': -1.0, 'nad_c': 1.0}	{}	-1000.0	1000.0	StoichiometricData
HACD7	iJL1678b-ME	{'HACD7_FWD_CPLX0-1666', 'HACD7_FWD_FADB-CPLX', 'HACD7_REV_FADB-CPLX', 'HACD7_REV_CPLX0-1666'}	{'nad_c': 1.0, 'nadh_c': -1.0, 'h_c': -1.0, '3ohdcoa_c': -1.0, '3hhdcoa_c': 1.0}	{}	-1000.0	1000.0	StoichiometricData
HACD8	iJL1678b-ME	{'HACD8_REV_FADB-CPLX', 'HACD8_FWD_CPLX0-1666', 'HACD8_FWD_FADB-CPLX', 'HACD8_REV_CPLX0-1666'}	{'3hodcoa_c': 1.0, '3oodcoa_c': -1.0, 'nadh_c': -1.0, 'h_c': -1.0, 'nad_c': 1.0}	{}	-1000.0	1000.0	StoichiometricData
HADPCOADH3	iJL1678b-ME	{'HADPCOADH3_REV_G6716-MONOMER', 'HADPCOADH3_FWD_G6716-MONOMER'}	{'3hadpcoa_c': -1.0, 'nadh_c': 1.0, 'h_c': 1.0, 'nad_c': -1.0, 'oxadpcoa_c': 1.0}	{}	-1000.0	1000.0	StoichiometricData
HBZOPT	iJL1678b-ME	{'HBZOPT_FWD_4OHBENZOATE-OCTAPRENYLTRANSFER-MONOMER_mod_mg2'}	{'4hbz_c': -1.0, '3ophb_c': 1.0, 'ppi_c': 1.0, 'octdp_c': -1.0}	{}	0.0	1000.0	StoichiometricData
HCINNMt2rpp	iJL1678b-ME	{'HCINNMt2rpp_REV_MHPT-MONOMER', 'HCINNMt2rpp_FWD_MHPT-MONOMER'}	{'h_p': -1.0, '3hcinnm_c': 1.0, '3hcinnm_p': -1.0, 'h_c': 1.0}	{}	-1000.0	1000.0	StoichiometricData
HCINNMtex	iJL1678b-ME	{'HCINNMtex_FWD_CPLX0-7533', 'HCINNMtex_REV_CPLX0-7530', 'HCINNMtex_REV_G6700-MONOMER', 'HCINNMtex_FWD_G6700-MONOMER', 'HCINNMtex_REV_CPLX0-7534', 'HCINNMtex_REV_CPLX0-7533', 'HCINNMtex_FWD_CPLX0-7530', 'HCINNMtex_FWD_CPLX0-7534'}	{'3hcinnm_e': -1.0, '3hcinnm_p': 1.0}	{}	-1000.0	1000.0	StoichiometricData
HCO3E	iJL1678b-ME	{'HCO3E_FWD_CPLX0-7521_mod_zn2', 'HCO3E_FWD_CARBODEHYDRAT-CPLX_mod_zn2', 'HCO3E_REV_CPLX0-7521_mod_zn2', 'HCO3E_REV_CARBODEHYDRAT-CPLX_mod_zn2'}	{'hco3_c': 1.0, 'h2o_c': -1.0, 'co2_c': -1.0, 'h_c': 1.0}	{}	-1000.0	1000.0	StoichiometricData
HCYSMT	iJL1678b-ME	{'HCYSMT_FWD_MMUM-MONOMER'}	{'hcys__L_c': -1.0, 'amet_c': -1.0, 'ahcys_c': 1.0, 'h_c': 1.0, 'met__L_c': 1.0}	{}	0.0	1000.0	StoichiometricData
HCYSMT2	iJL1678b-ME	{'HCYSMT2_FWD_MMUM-MONOMER'}	{'hcys__L_c': -1.0, 'h_c': 1.0, 'met__L_c': 2.0, 'mmet_c': -1.0}	{}	0.0	1000.0	StoichiometricData
HDCAtexi	iJL1678b-ME	{'HDCAtexi_FWD_EG10280-MONOMER'}	{'hdca_e': -1.0, 'hdca_p': 1.0}	{}	0.0	1000.0	StoichiometricData
HDCEAtexi	iJL1678b-ME	{'HDCEAtexi_FWD_EG10280-MONOMER'}	{'hdcea_p': 1.0, 'hdcea_e': -1.0}	{}	0.0	1000.0	StoichiometricData
HEMEOS	iJL1678b-ME	{'HEMEOS_FWD_HEMEOSYN-MONOMER_mod_mg2', 'HEMEOS_FWD_HEMEOSYN-MONOMER_mod_ca2'}	{'h2o_c': -1.0, 'hemeO_c': 1.0, 'frdp_c': -1.0, 'ppi_c': 1.0, 'pheme_c': -1.0}	{}	0.0	1000.0	StoichiometricData
HEPK1	iJL1678b-ME	{'HEPK1_FWD_EG11340-MONOMER'}	{'hhlipa_c': -1.0, 'phhlipa_c': 1.0, 'h_c': 1.0, 'adp_c': 1.0, 'atp_c': -1.0}	{}	0.0	1000.0	StoichiometricData
HEPK2	iJL1678b-ME	{'HEPK2_FWD_EG11425-MONOMER'}	{'hphhlipa_c': -1.0, 'phphhlipa_c': 1.0, 'h_c': 1.0, 'atp_c': -1.0, 'adp_c': 1.0}	{}	0.0	1000.0	StoichiometricData
HEPT1	iJL1678b-ME	{'HEPT1_FWD_EG11189-MONOMER'}	{'adphep__LD_c': -1.0, 'lipa_c': -1.0, 'h_c': 1.0, 'adp_c': 1.0, 'hlipa_c': 1.0}	{}	0.0	1000.0	StoichiometricData
HEPT2	iJL1678b-ME	{'HEPT2_FWD_EG12210-MONOMER'}	{'hhlipa_c': 1.0, 'adphep__LD_c': -1.0, 'h_c': 1.0, 'adp_c': 1.0, 'hlipa_c': -1.0}	{}	0.0	1000.0	StoichiometricData
HEPT3	iJL1678b-ME	{'HEPT3_FWD_EG11341-MONOMER'}	{'hphhlipa_c': 1.0, 'phhlipa_c': -1.0, 'adphep__LD_c': -1.0, 'h_c': 1.0, 'adp_c': 1.0}	{}	0.0	1000.0	StoichiometricData
HEPT4	iJL1678b-ME	{'HEPT4_FWD_EG11423-MONOMER'}	{'colipa_c': 1.0, 'adphep__LD_c': -1.0, 'gggagicolipa_c': -1.0, 'h_c': 1.0, 'adp_c': 1.0}	{}	0.0	1000.0	StoichiometricData
HETZK	iJL1678b-ME	{'HETZK_FWD_THZ-KIN-MONOMER'}	{'4mhetz_c': -1.0, '4mpetz_c': 1.0, 'h_c': 1.0, 'atp_c': -1.0, 'adp_c': 1.0}	{}	0.0	1000.0	StoichiometricData
HEX1	iJL1678b-ME	{'HEX1_FWD_GLUCOKIN-MONOMER'}	{'glc__D_c': -1.0, 'g6p_c': 1.0, 'h_c': 1.0, 'adp_c': 1.0, 'atp_c': -1.0}	{}	0.0	1000.0	StoichiometricData
HEX4	iJL1678b-ME	{'HEX4_FWD_CPLX_dummy'}	{'man_c': -1.0, 'man6p_c': 1.0, 'h_c': 1.0, 'adp_c': 1.0, 'atp_c': -1.0}	{}	0.0	1000.0	StoichiometricData
HEX7	iJL1678b-ME	{'HEX7_FWD_EG11288-MONOMER'}	{'fru_c': -1.0, 'f6p_c': 1.0, 'h_c': 1.0, 'adp_c': 1.0, 'atp_c': -1.0}	{}	0.0	1000.0	StoichiometricData
HEXt2rpp	iJL1678b-ME	{'HEXt2rpp_FWD_EG11671-MONOMER', 'HEXt2rpp_REV_EG11671-MONOMER'}	{'hxa_p': -1.0, 'hxa_c': 1.0, 'h_c': 1.0, 'h_p': -1.0}	{}	-1000.0	1000.0	StoichiometricData
HG2abcpp	iJL1678b-ME	{'HG2abcpp_FWD_YHHO-MONOMER'}	{'h2o_c': -1.0, 'hg2_p': 1.0, 'atp_c': -1.0, 'hg2_c': -1.0, 'h_c': 1.0, 'adp_c': 1.0, 'pi_c': 1.0}	{}	0.0	1000.0	StoichiometricData
HG2t3pp	iJL1678b-ME	{'HG2t3pp_FWD_CPLX0-7641'}	{'hg2_c': -1.0, 'hg2_p': 1.0, 'h_c': 1.0, 'h_p': -1.0}	{}	0.0	1000.0	StoichiometricData
HG2tex	iJL1678b-ME	{'HG2tex_FWD_G6700-MONOMER', 'HG2tex_FWD_CPLX0-7533', 'HG2tex_FWD_CPLX0-7534', 'HG2tex_REV_CPLX0-7534', 'HG2tex_FWD_CPLX0-7530', 'HG2tex_REV_CPLX0-7533', 'HG2tex_REV_CPLX0-7530', 'HG2tex_REV_G6700-MONOMER'}	{'hg2_p': 1.0, 'hg2_e': -1.0}	{}	-1000.0	1000.0	StoichiometricData
HISTD	iJL1678b-ME	{'HISTD_FWD_HISTDEHYD-CPLX_mod_mn2'}	{'histd_c': -1.0, 'h2o_c': -1.0, 'his__L_c': 1.0, 'h_c': 3.0, 'nad_c': -2.0, 'nadh_c': 2.0}	{}	0.0	1000.0	StoichiometricData
HISTP	iJL1678b-ME	{'HISTP_FWD_IMIDHISTID-CPLX_mod_mg2'}	{'hisp_c': -1.0, 'histd_c': 1.0, 'h2o_c': -1.0, 'pi_c': 1.0}	{}	0.0	1000.0	StoichiometricData
HISabcpp	iJL1678b-ME	{'HISabcpp_FWD_ABC-14-CPLX'}	{'h2o_c': -1.0, 'pi_c': 1.0, 'atp_c': -1.0, 'his__L_c': 1.0, 'h_c': 1.0, 'adp_c': 1.0, 'his__L_p': -1.0}	{}	0.0	1000.0	StoichiometricData
HISt2rpp	iJL1678b-ME	{'HISt2rpp_FWD_AROP-MONOMER', 'HISt2rpp_REV_AROP-MONOMER'}	{'his__L_c': 1.0, 'his__L_p': -1.0, 'h_c': 1.0, 'h_p': -1.0}	{}	-1000.0	1000.0	StoichiometricData
HIStex	iJL1678b-ME	{'HIStex_REV_CPLX0-7533', 'HIStex_REV_G6700-MONOMER', 'HIStex_FWD_G6700-MONOMER', 'HIStex_REV_CPLX0-7530', 'HIStex_FWD_CPLX0-7530', 'HIStex_FWD_CPLX0-7534', 'HIStex_REV_CPLX0-7534', 'HIStex_FWD_CPLX0-7533'}	{'his__L_p': 1.0, 'his__L_e': -1.0}	{}	-1000.0	1000.0	StoichiometricData
HKNDDH	iJL1678b-ME	{'HKNDDH_FWD_MHPCHYDROL-MONOMER'}	{'h2o_c': -1.0, 'hkndd_c': -1.0, 'succ_c': 1.0, 'h_c': 1.0, 'op4en_c': 1.0}	{}	0.0	1000.0	StoichiometricData
HKNTDH	iJL1678b-ME	{'HKNTDH_FWD_MHPCHYDROL-MONOMER'}	{'hkntd_c': -1.0, 'fum_c': 1.0, 'h_c': 1.0, 'h2o_c': -1.0, 'op4en_c': 1.0}	{}	0.0	1000.0	StoichiometricData
HMBS	iJL1678b-ME	{'HMBS_FWD_OHMETHYLBILANESYN-MONOMER_mod_dpm'}	{'ppbng_c': -4.0, 'hmbil_c': 1.0, 'nh4_c': 4.0, 'h2o_c': -1.0}	{}	0.0	1000.0	StoichiometricData
HMPK1	iJL1678b-ME	{'HMPK1_FWD_PDXK-CPLX', 'HMPK1_FWD_HMP-P-KIN-CPLX'}	{'4ahmmp_c': -1.0, '4ampm_c': 1.0, 'h_c': 1.0, 'atp_c': -1.0, 'adp_c': 1.0}	{}	0.0	1000.0	StoichiometricData
HOMt2pp	iJL1678b-ME	{'HOMt2pp_FWD_EG12134-MONOMER', 'HOMt2pp_FWD_RHTB-MONOMER'}	{'hom__L_c': -1.0, 'hom__L_p': 1.0, 'h_c': 1.0, 'h_p': -1.0}	{}	0.0	1000.0	StoichiometricData
HOMtex	iJL1678b-ME	{'HOMtex_REV_CPLX0-7530', 'HOMtex_FWD_CPLX0-7533', 'HOMtex_REV_CPLX0-7534', 'HOMtex_REV_CPLX0-7533', 'HOMtex_REV_G6700-MONOMER', 'HOMtex_FWD_CPLX0-7530', 'HOMtex_FWD_CPLX0-7534', 'HOMtex_FWD_G6700-MONOMER'}	{'hom__L_p': 1.0, 'hom__L_e': -1.0}	{}	-1000.0	1000.0	StoichiometricData
HOPNTAL	iJL1678b-ME	{'HOPNTAL_FWD_MHPELY-MONOMER'}	{'acald_c': 1.0, 'pyr_c': 1.0, '4h2opntn_c': -1.0}	{}	0.0	1000.0	StoichiometricData
HPPK2	iJL1678b-ME	{'HPPK2_FWD_H2PTERIDINEPYROPHOSPHOKIN-MONOMER_mod_mg2'}	{'6hmhptpp_c': 1.0, '6hmhpt_c': -1.0, 'h_c': 1.0, 'atp_c': -1.0, 'amp_c': 1.0}	{}	0.0	1000.0	StoichiometricData
HPPPNDO	iJL1678b-ME	{'HPPPNDO_FWD_DHPDIOXYGEN-CPLX'}	{'dhpppn_c': -1.0, 'o2_c': -1.0, 'hkndd_c': 1.0, 'h_c': 1.0}	{}	0.0	1000.0	StoichiometricData
HPPPNt2rpp	iJL1678b-ME	{'HPPPNt2rpp_FWD_MHPT-MONOMER', 'HPPPNt2rpp_REV_MHPT-MONOMER'}	{'3hpppn_c': 1.0, 'h_p': -1.0, '3hpppn_p': -1.0, 'h_c': 1.0}	{}	-1000.0	1000.0	StoichiometricData
HPPPNtex	iJL1678b-ME	{'HPPPNtex_FWD_G6700-MONOMER', 'HPPPNtex_FWD_CPLX0-7533', 'HPPPNtex_FWD_CPLX0-7530', 'HPPPNtex_REV_CPLX0-7534', 'HPPPNtex_REV_CPLX0-7530', 'HPPPNtex_REV_G6700-MONOMER', 'HPPPNtex_REV_CPLX0-7533', 'HPPPNtex_FWD_CPLX0-7534'}	{'3hpppn_e': -1.0, '3hpppn_p': 1.0}	{}	-1000.0	1000.0	StoichiometricData
HPYRI	iJL1678b-ME	{'HPYRI_FWD_CPLX-171', 'HPYRI_REV_CPLX-171'}	{'hpyr_c': -1.0, '2h3oppan_c': 1.0}	{}	-1000.0	1000.0	StoichiometricData
HPYRRx	iJL1678b-ME	{'HPYRRx_FWD_CPLX0-235', 'HPYRRx_FWD_G6539-MONOMER'}	{'hpyr_c': -1.0, 'nadh_c': -1.0, 'glyc__R_c': 1.0, 'h_c': -1.0, 'nad_c': 1.0}	{}	0.0	1000.0	StoichiometricData
HPYRRy	iJL1678b-ME	{'HPYRRy_FWD_G6539-MONOMER', 'HPYRRy_FWD_CPLX0-235'}	{'glyc__R_c': 1.0, 'nadp_c': 1.0, 'nadph_c': -1.0, 'h_c': -1.0, 'hpyr_c': -1.0}	{}	0.0	1000.0	StoichiometricData
HSDy	iJL1678b-ME	{'HSDy_FWD_ASPKINIIHOMOSERDEHYDROGII-CPLX', 'HSDy_FWD_ASPKINIHOMOSERDEHYDROGI-CPLX', 'HSDy_REV_ASPKINIIHOMOSERDEHYDROGII-CPLX', 'HSDy_REV_ASPKINIHOMOSERDEHYDROGI-CPLX'}	{'hom__L_c': -1.0, 'aspsa_c': 1.0, 'nadp_c': -1.0, 'nadph_c': 1.0, 'h_c': 1.0}	{}	-1000.0	1000.0	StoichiometricData
HSK	iJL1678b-ME	{'HSK_FWD_HOMOSERKIN-CPLX_mod_k_mod_mg2'}	{'phom_c': 1.0, 'hom__L_c': -1.0, 'adp_c': 1.0, 'atp_c': -1.0, 'h_c': 1.0}	{}	0.0	1000.0	StoichiometricData
HSST	iJL1678b-ME	{'HSST_FWD_HOMSUCTRAN-CPLX'}	{'hom__L_c': -1.0, 'coa_c': 1.0, 'suchms_c': 1.0, 'succoa_c': -1.0}	{}	0.0	1000.0	StoichiometricData
HSTPT	iJL1678b-ME	{'HSTPT_FWD_HISTPHOSTRANS-CPLX_mod_pydx5p'}	{'akg_c': 1.0, 'hisp_c': 1.0, 'glu__L_c': -1.0, 'imacp_c': -1.0}	{}	0.0	1000.0	StoichiometricData
HXAND	iJL1678b-ME	{'HXAND_FWD_CPLX0-761'}	{'h2o_c': -1.0, 'xan_c': 1.0, 'hxan_c': -1.0, 'h_c': 1.0, 'nad_c': -1.0, 'nadh_c': 1.0}	{}	0.0	1000.0	StoichiometricData
HXAtex	iJL1678b-ME	{'HXAtex_FWD_CPLX0-7530', 'HXAtex_REV_G6700-MONOMER', 'HXAtex_FWD_G6700-MONOMER', 'HXAtex_REV_CPLX0-7530', 'HXAtex_FWD_CPLX0-7534', 'HXAtex_REV_CPLX0-7533', 'HXAtex_REV_CPLX0-7534', 'HXAtex_FWD_CPLX0-7533'}	{'hxa_p': 1.0, 'hxa_e': -1.0}	{}	-1000.0	1000.0	StoichiometricData
HXCT	iJL1678b-ME	{'HXCT_FWD_ACETOACETYL-COA-TRANSFER-CPLX'}	{'ac_c': 1.0, 'hxcoa_c': 1.0, 'hxa_c': -1.0, 'accoa_c': -1.0}	{}	0.0	1000.0	StoichiometricData
HXPRT	iJL1678b-ME	{'HXPRT_FWD_GPT-CPLX', 'HXPRT_FWD_CPLX0-7685'}	{'ppi_c': 1.0, 'imp_c': 1.0, 'prpp_c': -1.0, 'hxan_c': -1.0}	{}	0.0	1000.0	StoichiometricData
HYD1pp	iJL1678b-ME	{'HYD1pp_FWD_FORMHYDROG2-CPLX_mod_ni2_mod_fe2', 'HYD1pp_FWD_HYDROG3-CPLX_mod_ni2', 'HYD1pp_FWD_FORMHYDROGI-CPLX_mod_ni2_mod_4fe4s'}	{'q8h2_c': 1.0, 'h2_c': -1.0, 'h_c': -2.0, 'h_p': 2.0, 'q8_c': -1.0}	{}	0.0	1000.0	StoichiometricData
HYD2pp	iJL1678b-ME	{'HYD2pp_FWD_FORMHYDROGI-CPLX_mod_ni2_mod_4fe4s', 'HYD2pp_FWD_FORMHYDROG2-CPLX_mod_ni2_mod_fe2'}	{'mqn8_c': -1.0, 'mql8_c': 1.0, 'h2_c': -1.0, 'h_c': -2.0, 'h_p': 2.0}	{}	0.0	1000.0	StoichiometricData
HYD3pp	iJL1678b-ME	{'HYD3pp_FWD_FORMHYDROG2-CPLX_mod_ni2_mod_fe2', 'HYD3pp_FWD_FORMHYDROGI-CPLX_mod_ni2_mod_4fe4s'}	{'h2_c': -1.0, '2dmmql8_c': 1.0, 'h_c': -2.0, 'h_p': 2.0, '2dmmq8_c': -1.0}	{}	0.0	1000.0	StoichiometricData
HYPOE	iJL1678b-ME	{'HYPOE_FWD_CPLX_dummy'}	{'pydam_c': 1.0, 'h2o_c': -1.0, 'pi_c': 1.0, 'pyam5p_c': -1.0}	{}	0.0	1000.0	StoichiometricData
HYXNtex	iJL1678b-ME	{'HYXNtex_REV_CPLX0-7530', 'HYXNtex_FWD_CPLX0-7534', 'HYXNtex_FWD_CPLX0-7530', 'HYXNtex_REV_G6700-MONOMER', 'HYXNtex_REV_CPLX0-7533', 'HYXNtex_FWD_G6700-MONOMER', 'HYXNtex_FWD_CPLX0-7533', 'HYXNtex_REV_CPLX0-7534'}	{'hxan_e': -1.0, 'hxan_p': 1.0}	{}	-1000.0	1000.0	StoichiometricData
HYXNtpp	iJL1678b-ME	{'HYXNtpp_FWD_CPLX_dummy', 'HYXNtpp_REV_CPLX_dummy'}	{'hxan_c': 1.0, 'hxan_p': -1.0}	{}	-1000.0	1000.0	StoichiometricData
Htex	iJL1678b-ME	{'Htex_FWD_CPLX0-7534', 'Htex_REV_CPLX0-7530', 'Htex_REV_CPLX0-7533', 'Htex_FWD_CPLX0-7533', 'Htex_FWD_CPLX0-7530', 'Htex_FWD_G6700-MONOMER', 'Htex_REV_CPLX0-7534', 'Htex_REV_G6700-MONOMER'}	{'h_e': -1.0, 'h_p': 1.0}	{}	-1000.0	1000.0	StoichiometricData
ICDHyr	iJL1678b-ME	{'ICDHyr_FWD_ISOCITHASE-CPLX_mod_mg2', 'ICDHyr_REV_ISOCITHASE-CPLX_mod_mn2', 'ICDHyr_FWD_ISOCITHASE-CPLX_mod_mn2', 'ICDHyr_REV_ISOCITHASE-CPLX_mod_mg2'}	{'akg_c': 1.0, 'nadph_c': 1.0, 'co2_c': 1.0, 'icit_c': -1.0, 'nadp_c': -1.0}	{}	-1000.0	1000.0	StoichiometricData
ICHORS	iJL1678b-ME	{'ICHORS_FWD_MENF-CPLX_mod_mg2', 'ICHORS_REV_MENF-CPLX_mod_mg2'}	{'chor_c': -1.0, 'ichor_c': 1.0}	{}	-1000.0	1000.0	StoichiometricData
ICHORSi	iJL1678b-ME	{'ICHORSi_FWD_ENTC-MONOMER_mod_mg2'}	{'chor_c': -1.0, 'ichor_c': 1.0}	{}	0.0	1000.0	StoichiometricData
ICHORT	iJL1678b-ME	{'ICHORT_FWD_APO-ENTB'}	{'h2o_c': -1.0, 'pyr_c': 1.0, 'ichor_c': -1.0, '23ddhb_c': 1.0}	{}	0.0	1000.0	StoichiometricData
ICL	iJL1678b-ME	{'ICL_FWD_ISOCIT-LYASE_mod_mg2', 'ICL_FWD_ISOCIT-LYASE_mod_mn2'}	{'succ_c': 1.0, 'icit_c': -1.0, 'glx_c': 1.0}	{}	0.0	1000.0	StoichiometricData
IDOND	iJL1678b-ME	{'IDOND_REV_IDONDEHYD-MONOMER', 'IDOND_FWD_IDONDEHYD-MONOMER'}	{'idon__L_c': 1.0, 'nad_c': 1.0, '5dglcn_c': -1.0, 'h_c': -1.0, 'nadh_c': -1.0}	{}	-1000.0	1000.0	StoichiometricData
IDOND2	iJL1678b-ME	{'IDOND2_FWD_IDONDEHYD-MONOMER'}	{'nadph_c': -1.0, '5dglcn_c': -1.0, 'nadp_c': 1.0, 'h_c': -1.0, 'idon__L_c': 1.0}	{}	0.0	1000.0	StoichiometricData
IDONt2rpp	iJL1678b-ME	{'IDONt2rpp_FWD_YJGT-MONOMER', 'IDONt2rpp_REV_YJGT-MONOMER'}	{'idon__L_c': 1.0, 'idon__L_p': -1.0, 'h_c': 1.0, 'h_p': -1.0}	{}	-1000.0	1000.0	StoichiometricData
IDONtex	iJL1678b-ME	{'IDONtex_FWD_CPLX0-7530', 'IDONtex_REV_G6700-MONOMER', 'IDONtex_FWD_CPLX0-7534', 'IDONtex_FWD_G6700-MONOMER', 'IDONtex_REV_CPLX0-7534', 'IDONtex_REV_CPLX0-7530', 'IDONtex_REV_CPLX0-7533', 'IDONtex_FWD_CPLX0-7533'}	{'idon__L_p': 1.0, 'idon__L_e': -1.0}	{}	-1000.0	1000.0	StoichiometricData
IG3PS	iJL1678b-ME	{'IG3PS_FWD_GLUTAMIDOTRANS-CPLX'}	{'aicar_c': 1.0, 'glu__L_c': 1.0, 'eig3p_c': 1.0, 'h_c': 1.0, 'prlp_c': -1.0, 'gln__L_c': -1.0}	{}	0.0	1000.0	StoichiometricData
IGPDH	iJL1678b-ME	{'IGPDH_FWD_IMIDHISTID-CPLX_mod_mg2', 'IGPDH_FWD_IMIDHISTID-CPLX_mod_mn2'}	{'h2o_c': 1.0, 'imacp_c': 1.0, 'eig3p_c': -1.0}	{}	0.0	1000.0	StoichiometricData
IGPS	iJL1678b-ME	{'IGPS_FWD_PRAI-IGPS'}	{'h2o_c': 1.0, 'co2_c': 1.0, 'h_c': -1.0, '2cpr5p_c': -1.0, '3ig3p_c': 1.0}	{}	0.0	1000.0	StoichiometricData
ILETA	iJL1678b-ME	{'ILETA_FWD_BRANCHED-CHAINAMINOTRANSFER-CPLX_mod_pydx5p', 'ILETA_REV_BRANCHED-CHAINAMINOTRANSFER-CPLX_mod_pydx5p', 'ILETA_REV_BRANCHED-CHAINAMINOTRANSFER-CPLX_mod_6:pydx5p', 'ILETA_FWD_BRANCHED-CHAINAMINOTRANSFER-CPLX_mod_6:pydx5p'}	{'ile__L_c': -1.0, '3mop_c': 1.0, 'glu__L_c': 1.0, 'akg_c': -1.0}	{}	-1000.0	1000.0	StoichiometricData
ILEabcpp	iJL1678b-ME	{'ILEabcpp_FWD_ABC-15-CPLX'}	{'h2o_c': -1.0, 'pi_c': 1.0, 'atp_c': -1.0, 'ile__L_c': 1.0, 'h_c': 1.0, 'adp_c': 1.0, 'ile__L_p': -1.0}	{}	0.0	1000.0	StoichiometricData
ILEt2rpp	iJL1678b-ME	{'ILEt2rpp_FWD_BRNQ-MONOMER', 'ILEt2rpp_REV_BRNQ-MONOMER'}	{'ile__L_c': 1.0, 'ile__L_p': -1.0, 'h_c': 1.0, 'h_p': -1.0}	{}	-1000.0	1000.0	StoichiometricData
ILEtex	iJL1678b-ME	{'ILEtex_REV_CPLX0-7530', 'ILEtex_REV_CPLX0-7534', 'ILEtex_FWD_CPLX0-7534', 'ILEtex_FWD_CPLX0-7533', 'ILEtex_REV_G6700-MONOMER', 'ILEtex_REV_CPLX0-7533', 'ILEtex_FWD_G6700-MONOMER', 'ILEtex_FWD_CPLX0-7530'}	{'ile__L_p': 1.0, 'ile__L_e': -1.0}	{}	-1000.0	1000.0	StoichiometricData
IMPC	iJL1678b-ME	{'IMPC_FWD_AICARTRANSIMPCYCLO-CPLX', 'IMPC_REV_AICARTRANSIMPCYCLO-CPLX'}	{'h2o_c': -1.0, 'fprica_c': 1.0, 'imp_c': -1.0}	{}	-1000.0	1000.0	StoichiometricData
IMPD	iJL1678b-ME	{'IMPD_FWD_IMP-DEHYDROG-CPLX'}	{'xmp_c': 1.0, 'h2o_c': -1.0, 'h_c': 1.0, 'nad_c': -1.0, 'nadh_c': 1.0, 'imp_c': -1.0}	{}	0.0	1000.0	StoichiometricData
IMPtex	iJL1678b-ME	{'IMPtex_FWD_CPLX0-7533', 'IMPtex_FWD_G6700-MONOMER', 'IMPtex_REV_G6700-MONOMER', 'IMPtex_REV_CPLX0-7530', 'IMPtex_FWD_CPLX0-7530', 'IMPtex_REV_CPLX0-7534', 'IMPtex_FWD_CPLX0-7534', 'IMPtex_REV_CPLX0-7533'}	{'imp_e': -1.0, 'imp_p': 1.0}	{}	-1000.0	1000.0	StoichiometricData
INDOLEt2pp	iJL1678b-ME	{'INDOLEt2pp_FWD_CPLX0-2141'}	{'h_p': 1.0, 'h_c': -1.0, 'indole_p': 1.0, 'indole_c': -1.0}	{}	0.0	1000.0	StoichiometricData
INDOLEt2rpp	iJL1678b-ME	{'INDOLEt2rpp_REV_MTR-MONOMER', 'INDOLEt2rpp_FWD_MTR-MONOMER'}	{'indole_p': -1.0, 'h_c': 1.0, 'h_p': -1.0, 'indole_c': 1.0}	{}	-1000.0	1000.0	StoichiometricData
INDOLEtex	iJL1678b-ME	{'INDOLEtex_REV_CPLX0-7530', 'INDOLEtex_FWD_G6700-MONOMER', 'INDOLEtex_REV_G6700-MONOMER', 'INDOLEtex_FWD_CPLX0-7530', 'INDOLEtex_FWD_CPLX0-7533', 'INDOLEtex_REV_CPLX0-7533', 'INDOLEtex_REV_CPLX0-7534', 'INDOLEtex_FWD_CPLX0-7534'}	{'indole_e': -1.0, 'indole_p': 1.0}	{}	-1000.0	1000.0	StoichiometricData
INOSTt4pp	iJL1678b-ME	{'INOSTt4pp_FWD_YIDK-MONOMER'}	{'na1_p': -1.0, 'na1_c': 1.0, 'inost_c': 1.0, 'inost_p': -1.0}	{}	0.0	1000.0	StoichiometricData
INSH	iJL1678b-ME	{'INSH_FWD_EG11082-MONOMER'}	{'rib__D_c': 1.0, 'h2o_c': -1.0, 'hxan_c': 1.0, 'ins_c': -1.0}	{}	0.0	1000.0	StoichiometricData
INSK	iJL1678b-ME	{'INSK_FWD_CPLX0-322_mod_k_mod_mg2'}	{'ins_c': -1.0, 'atp_c': -1.0, 'h_c': 1.0, 'adp_c': 1.0, 'imp_c': 1.0}	{}	0.0	1000.0	StoichiometricData
INSTtex	iJL1678b-ME	{'INSTtex_REV_CPLX0-7534', 'INSTtex_FWD_CPLX0-7530', 'INSTtex_REV_CPLX0-7530', 'INSTtex_FWD_CPLX0-7534', 'INSTtex_REV_CPLX0-7533', 'INSTtex_FWD_CPLX0-7533', 'INSTtex_FWD_G6700-MONOMER', 'INSTtex_REV_G6700-MONOMER'}	{'inost_e': -1.0, 'inost_p': 1.0}	{}	-1000.0	1000.0	StoichiometricData
INSt2pp	iJL1678b-ME	{'INSt2pp_FWD_NUPG-MONOMER'}	{'ins_p': -1.0, 'h_c': 1.0, 'h_p': -1.0, 'ins_c': 1.0}	{}	0.0	1000.0	StoichiometricData
INSt2rpp	iJL1678b-ME	{'INSt2rpp_REV_XAPB-MONOMER', 'INSt2rpp_FWD_XAPB-MONOMER'}	{'ins_p': -1.0, 'h_c': 1.0, 'h_p': -1.0, 'ins_c': 1.0}	{}	-1000.0	1000.0	StoichiometricData
INStex	iJL1678b-ME	{'INStex_REV_EG11035-MONOMER', 'INStex_FWD_EG11035-MONOMER'}	{'ins_e': -1.0, 'ins_p': 1.0}	{}	-1000.0	1000.0	StoichiometricData
IPDDI	iJL1678b-ME	{'IPDDI_REV_IPPISOM-MONOMER_mod_mn2_mod_zn2', 'IPDDI_FWD_IPPISOM-MONOMER_mod_mn2_mod_zn2', 'IPDDI_FWD_IPPISOM-MONOMER_mod_mg2_mod_zn2', 'IPDDI_REV_IPPISOM-MONOMER_mod_mg2_mod_zn2'}	{'dmpp_c': 1.0, 'ipdp_c': -1.0}	{}	-1000.0	1000.0	StoichiometricData
IPDPS	iJL1678b-ME	{'IPDPS_FWD_CPLX0-7564_mod_nadph_mod_nadh_mod_fad_mod_cobalt2'}	{'h2o_c': 1.0, 'ipdp_c': 1.0, 'h2mb4p_c': -1.0, 'h_c': -1.0, 'nad_c': 1.0, 'nadh_c': -1.0}	{}	0.0	1000.0	StoichiometricData
IPMD	iJL1678b-ME	{'IPMD_FWD_3-ISOPROPYLMALDEHYDROG-CPLX_mod_mg2_mod_mn2'}	{'3c4mop_c': 1.0, '3c2hmp_c': -1.0, 'nadh_c': 1.0, 'h_c': 1.0, 'nad_c': -1.0}	{}	0.0	1000.0	StoichiometricData
IPPMIa	iJL1678b-ME	{'IPPMIa_REV_3-ISOPROPYLMALISOM-CPLX', 'IPPMIa_FWD_3-ISOPROPYLMALISOM-CPLX'}	{'3c2hmp_c': -1.0, 'h2o_c': 1.0, '2ippm_c': 1.0}	{}	-1000.0	1000.0	StoichiometricData
IPPMIb	iJL1678b-ME	{'IPPMIb_REV_3-ISOPROPYLMALISOM-CPLX', 'IPPMIb_FWD_3-ISOPROPYLMALISOM-CPLX'}	{'2ippm_c': -1.0, 'h2o_c': -1.0, '3c3hmp_c': 1.0}	{}	-1000.0	1000.0	StoichiometricData
IPPS	iJL1678b-ME	{'IPPS_FWD_2-ISOPROPYLMALATESYN-MONOMER'}	{'h2o_c': -1.0, '3c3hmp_c': 1.0, '3mob_c': -1.0, 'coa_c': 1.0, 'h_c': 1.0, 'accoa_c': -1.0}	{}	0.0	1000.0	StoichiometricData
ISETACabcpp	iJL1678b-ME	{'ISETACabcpp_FWD_ABC-64-CPLX', 'ISETACabcpp_FWD_ABC-56-CPLX'}	{'isetac_c': 1.0, 'h2o_c': -1.0, 'atp_c': -1.0, 'isetac_p': -1.0, 'h_c': 1.0, 'adp_c': 1.0, 'pi_c': 1.0}	{}	0.0	1000.0	StoichiometricData
ISETACtex	iJL1678b-ME	{'ISETACtex_FWD_CPLX0-7530', 'ISETACtex_REV_CPLX0-7533', 'ISETACtex_REV_G6700-MONOMER', 'ISETACtex_FWD_CPLX0-7533', 'ISETACtex_FWD_G6700-MONOMER', 'ISETACtex_REV_CPLX0-7530', 'ISETACtex_REV_CPLX0-7534', 'ISETACtex_FWD_CPLX0-7534'}	{'isetac_p': 1.0, 'isetac_e': -1.0}	{}	-1000.0	1000.0	StoichiometricData
K2L4Aabcpp	iJL1678b-ME	{'K2L4Aabcpp_FWD_CPLX0-7704_mod_mg2'}	{'h2o_c': -1.0, 'atp_c': -1.0, 'kdo2lipid4_p': 1.0, 'h_c': 1.0, 'adp_c': 1.0, 'kdo2lipid4_c': -1.0, 'pi_c': 1.0}	{}	0.0	1000.0	StoichiometricData
K2L4Aabctex	iJL1678b-ME	{'K2L4Aabctex_FWD_ABC-53-CPLX'}	{'h2o_c': -1.0, 'atp_c': -1.0, 'kdo2lipid4_p': -1.0, 'h_c': 1.0, 'adp_c': 1.0, 'pi_c': 1.0, 'kdo2lipid4_e': 1.0}	{}	0.0	1000.0	StoichiometricData
KARA1	iJL1678b-ME	{'KARA1_FWD_CPLX0-7643_mod_mg2', 'KARA1_REV_CPLX0-7643_mod_mg2'}	{'nadp_c': -1.0, 'nadph_c': 1.0, 'h_c': 1.0, '23dhmb_c': -1.0, 'alac__S_c': 1.0}	{}	-1000.0	1000.0	StoichiometricData
KARA2	iJL1678b-ME	{'KARA2_REV_CPLX0-7643', 'KARA2_FWD_CPLX0-7643'}	{'2ahbut_c': -1.0, '23dhmp_c': 1.0, 'nadp_c': 1.0, 'nadph_c': -1.0, 'h_c': -1.0}	{}	-1000.0	1000.0	StoichiometricData
KDOCT2	iJL1678b-ME	{'KDOCT2_FWD_CPM-KDOSYNTH-MONOMER_mod_mg2'}	{'ctp_c': -1.0, 'ckdo_c': 1.0, 'ppi_c': 1.0, 'kdo_c': -1.0}	{}	0.0	1000.0	StoichiometricData
KDOPP	iJL1678b-ME	{'KDOPP_FWD_KDO-8PPHOSPHAT-CPLX_mod_mg2'}	{'kdo_c': 1.0, 'kdo8p_c': -1.0, 'h2o_c': -1.0, 'pi_c': 1.0}	{}	0.0	1000.0	StoichiometricData
KDOPS	iJL1678b-ME	{'KDOPS_FWD_KDO-8PSYNTH-CPLX'}	{'pep_c': -1.0, 'ara5p_c': -1.0, 'h2o_c': -1.0, 'pi_c': 1.0, 'kdo8p_c': 1.0}	{}	0.0	1000.0	StoichiometricData
KG6PDC	iJL1678b-ME	{'KG6PDC_FWD_CPLX0-7744_mod_mg2', 'KG6PDC_FWD_EG12285-MONOMER'}	{'xu5p__L_c': 1.0, '3dhgulnp_c': -1.0, 'co2_c': 1.0, 'h_c': -1.0}	{}	0.0	1000.0	StoichiometricData
Kabcpp	iJL1678b-ME	{'Kabcpp_FWD_ATPASE-1-CPLX_no_MONOMER0-12', 'Kabcpp_FWD_ATPASE-1-CPLX'}	{'h2o_c': -1.0, 'atp_c': -1.0, 'k_p': -1.0, 'h_c': 1.0, 'adp_c': 1.0, 'k_c': 1.0, 'pi_c': 1.0}	{}	0.0	1000.0	StoichiometricData
Kt2pp	iJL1678b-ME	{'Kt2pp_FWD_TRKA-MONOMER_SAPD-MONOMER_TRKG-MONOMER', 'Kt2pp_FWD_TRKA-MONOMER_SAPD-MONOMER_TRKH-MONOMER', 'Kt2pp_FWD_KUP-MONOMER', 'Kt2pp_FWD_CPLX0-7674'}	{'k_p': -1.0, 'k_c': 1.0, 'h_c': 1.0, 'h_p': -1.0}	{}	0.0	1000.0	StoichiometricData
Kt3pp	iJL1678b-ME	{'Kt3pp_FWD_KEFB-MONOMER', 'Kt3pp_FWD_CHAA-MONOMER', 'Kt3pp_FWD_CMR-MONOMER', 'Kt3pp_FWD_CPLX0-7819'}	{'k_p': 1.0, 'k_c': -1.0, 'h_c': 1.0, 'h_p': -1.0}	{}	0.0	1000.0	StoichiometricData
Ktex	iJL1678b-ME	{'Ktex_REV_CPLX0-7534', 'Ktex_REV_CPLX0-7530', 'Ktex_FWD_G6700-MONOMER', 'Ktex_REV_CPLX0-7533', 'Ktex_FWD_CPLX0-7534', 'Ktex_FWD_CPLX0-7533', 'Ktex_FWD_CPLX0-7530', 'Ktex_REV_G6700-MONOMER'}	{'k_p': 1.0, 'k_e': -1.0}	{}	-1000.0	1000.0	StoichiometricData
L__LACD2	iJL1678b-ME	{'L__LACD2_FWD_L-LACTDEHYDROGFMN-MONOMER_mod_fmn', 'L__LACD2_FWD_G6176-MONOMER_G6177-MONOMER_G6178-MONOMER'}	{'q8h2_c': 1.0, 'pyr_c': 1.0, 'lac__L_c': -1.0, 'q8_c': -1.0}	{}	0.0	1000.0	StoichiometricData
L__LACD3	iJL1678b-ME	{'L__LACD3_FWD_L-LACTDEHYDROGFMN-MONOMER_mod_fmn', 'L__LACD3_FWD_G6176-MONOMER_G6177-MONOMER_G6178-MONOMER'}	{'lac__L_c': -1.0, 'pyr_c': 1.0, 'mqn8_c': -1.0, 'mql8_c': 1.0}	{}	0.0	1000.0	StoichiometricData
L__LACt2rpp	iJL1678b-ME	{'L__LACt2rpp_REV_B2975-MONOMER', 'L__LACt2rpp_FWD_LCTP-MONOMER', 'L__LACt2rpp_REV_LCTP-MONOMER', 'L__LACt2rpp_FWD_B2975-MONOMER'}	{'lac__L_c': 1.0, 'h_c': 1.0, 'h_p': -1.0, 'lac__L_p': -1.0}	{}	-1000.0	1000.0	StoichiometricData
L__LACtex	iJL1678b-ME	{'L__LACtex_FWD_G6700-MONOMER', 'L__LACtex_REV_CPLX0-7534', 'L__LACtex_REV_CPLX0-7530', 'L__LACtex_FWD_CPLX0-7533', 'L__LACtex_REV_CPLX0-7533', 'L__LACtex_FWD_CPLX0-7534', 'L__LACtex_FWD_CPLX0-7530', 'L__LACtex_REV_G6700-MONOMER'}	{'lac__L_e': -1.0, 'lac__L_p': 1.0}	{}	-1000.0	1000.0	StoichiometricData
LA4NTpp	iJL1678b-ME	{'LA4NTpp_FWD_G7170-MONOMER'}	{'colipa_p': -1.0, 'udcpp_p': 1.0, 'acolipa_p': 1.0, 'uLa4n_p': -1.0}	{}	0.0	1000.0	StoichiometricData
LACZ	iJL1678b-ME	{'LACZ_FWD_BETAGALACTOSID-CPLX_mod_mg2'}	{'lcts_c': -1.0, 'glc__D_c': 1.0, 'h2o_c': -1.0, 'gal_c': 1.0}	{}	0.0	1000.0	StoichiometricData
LACZpp	iJL1678b-ME	{'LACZpp_FWD_EG12013-MONOMER'}	{'gal_p': 1.0, 'h2o_p': -1.0, 'glc__D_p': 1.0, 'lcts_p': -1.0}	{}	0.0	1000.0	StoichiometricData
LADGMDH	iJL1678b-ME	{'LADGMDH_FWD_G6662-MONOMER'}	{'h2o_c': -1.0, '26dap__M_c': 1.0, 'LalaDglu_c': 1.0, 'LalaDgluMdap_c': -1.0}	{}	0.0	1000.0	StoichiometricData
LALADGLUtex	iJL1678b-ME	{'LALADGLUtex_REV_CPLX0-7534', 'LALADGLUtex_REV_G6700-MONOMER', 'LALADGLUtex_REV_CPLX0-7530', 'LALADGLUtex_REV_CPLX0-7533', 'LALADGLUtex_FWD_CPLX0-7530', 'LALADGLUtex_FWD_CPLX0-7533', 'LALADGLUtex_FWD_G6700-MONOMER', 'LALADGLUtex_FWD_CPLX0-7534'}	{'LalaDglu_p': 1.0, 'LalaDglu_e': -1.0}	{}	-1000.0	1000.0	StoichiometricData
LALADGLUtpp	iJL1678b-ME	{'LALADGLUtpp_FWD_YHIP-MONOMER', 'LALADGLUtpp_FWD_YJDL-MONOMER', 'LALADGLUtpp_FWD_B0709-MONOMER', 'LALADGLUtpp_FWD_B1634-MONOMER'}	{'LalaDglu_p': -1.0, 'LalaDglu_c': 1.0, 'h_c': 1.0, 'h_p': -1.0}	{}	0.0	1000.0	StoichiometricData
LALALGLUtex	iJL1678b-ME	{'LALALGLUtex_FWD_CPLX0-7534', 'LALALGLUtex_REV_CPLX0-7533', 'LALALGLUtex_REV_CPLX0-7534', 'LALALGLUtex_FWD_G6700-MONOMER', 'LALALGLUtex_FWD_CPLX0-7533', 'LALALGLUtex_REV_G6700-MONOMER', 'LALALGLUtex_FWD_CPLX0-7530', 'LALALGLUtex_REV_CPLX0-7530'}	{'LalaLglu_p': 1.0, 'LalaLglu_e': -1.0}	{}	-1000.0	1000.0	StoichiometricData
LALALGLUtpp	iJL1678b-ME	{'LALALGLUtpp_FWD_YJDL-MONOMER', 'LALALGLUtpp_FWD_B0709-MONOMER', 'LALALGLUtpp_FWD_B1634-MONOMER', 'LALALGLUtpp_FWD_YHIP-MONOMER'}	{'LalaLglu_p': -1.0, 'LalaLglu_c': 1.0, 'h_c': 1.0, 'h_p': -1.0}	{}	0.0	1000.0	StoichiometricData
LALDO2x	iJL1678b-ME	{'LALDO2x_FWD_GLYCDEH-CPLX'}	{'nad_c': 1.0, 'nadh_c': -1.0, 'h_c': -1.0, 'mthgxl_c': -1.0, 'lald__D_c': 1.0}	{}	0.0	1000.0	StoichiometricData
LALDO3	iJL1678b-ME	{'LALDO3_FWD_CPLX_dummy'}	{'mthgxl_c': -1.0, 'nadph_c': -1.0, 'h_c': -1.0, 'lald__L_c': 1.0, 'nadp_c': 1.0}	{}	0.0	1000.0	StoichiometricData
LALGP	iJL1678b-ME	{'LALGP_FWD_CPLX0-3001'}	{'h2o_c': -1.0, 'ala__L_c': 1.0, 'glu__L_c': 1.0, 'LalaLglu_c': -1.0}	{}	0.0	1000.0	StoichiometricData
LCADi	iJL1678b-ME	{'LCADi_FWD_ALD-CPLX'}	{'h2o_c': -1.0, 'lald__L_c': -1.0, 'lac__L_c': 1.0, 'h_c': 2.0, 'nad_c': -1.0, 'nadh_c': 1.0}	{}	0.0	1000.0	StoichiometricData
LCARR	iJL1678b-ME	{'LCARR_REV_CPLX_dummy', 'LCARR_FWD_CPLX_dummy'}	{'nad_c': 1.0, 'nadh_c': -1.0, 'h_c': -1.0, 'lald__D_c': -1.0, '12ppd__R_c': 1.0}	{}	-1000.0	1000.0	StoichiometricData
LCARS	iJL1678b-ME	{'LCARS_FWD_LACTALDREDUCT-CPLX_mod_fe2', 'LCARS_REV_LACTALDREDUCT-CPLX_mod_fe2'}	{'nad_c': 1.0, 'nadh_c': -1.0, '12ppd__S_c': 1.0, 'h_c': -1.0, 'lald__L_c': -1.0}	{}	-1000.0	1000.0	StoichiometricData
LCTSt3ipp	iJL1678b-ME	{'LCTSt3ipp_FWD_B0070-MONOMER', 'LCTSt3ipp_FWD_YDEA-MONOMER', 'LCTSt3ipp_FWD_B2170-MONOMER'}	{'lcts_c': -1.0, 'lcts_p': 1.0, 'h_c': 1.0, 'h_p': -1.0}	{}	0.0	1000.0	StoichiometricData
LCTStex	iJL1678b-ME	{'LCTStex_FWD_CPLX0-7533', 'LCTStex_REV_CPLX0-7533', 'LCTStex_FWD_CPLX0-7530', 'LCTStex_REV_CPLX0-7530', 'LCTStex_REV_G6700-MONOMER', 'LCTStex_FWD_G6700-MONOMER', 'LCTStex_REV_CPLX0-7534', 'LCTStex_FWD_CPLX0-7534'}	{'lcts_p': 1.0, 'lcts_e': -1.0}	{}	-1000.0	1000.0	StoichiometricData
LCTStpp	iJL1678b-ME	{'LCTStpp_REV_LACY-MONOMER', 'LCTStpp_FWD_LACY-MONOMER'}	{'lcts_c': 1.0, 'lcts_p': -1.0, 'h_c': 1.0, 'h_p': -1.0}	{}	-1000.0	1000.0	StoichiometricData
LDH_D	iJL1678b-ME	{'LDH_D_REV_DLACTDEHYDROGFAD-MONOMER_mod_fad', 'LDH_D_FWD_DLACTDEHYDROGNAD-MONOMER', 'LDH_D_REV_DLACTDEHYDROGNAD-MONOMER', 'LDH_D_FWD_DLACTDEHYDROGFAD-MONOMER_mod_fad'}	{'pyr_c': 1.0, 'nadh_c': 1.0, 'lac__D_c': -1.0, 'h_c': 1.0, 'nad_c': -1.0}	{}	-1000.0	1000.0	StoichiometricData
LDH_D2	iJL1678b-ME	{'LDH_D2_FWD_DLACTDEHYDROGFAD-MONOMER_mod_fad'}	{'q8h2_c': 1.0, 'pyr_c': 1.0, 'lac__D_c': -1.0, 'q8_c': -1.0}	{}	0.0	1000.0	StoichiometricData
LEUTAi	iJL1678b-ME	{'LEUTAi_FWD_BRANCHED-CHAINAMINOTRANSFER-CPLX_mod_6:pydx5p', 'LEUTAi_FWD_BRANCHED-CHAINAMINOTRANSFER-CPLX_mod_pydx5p', 'LEUTAi_FWD_TYRB-DIMER_mod_pydx5p'}	{'akg_c': 1.0, 'leu__L_c': 1.0, '4mop_c': -1.0, 'glu__L_c': -1.0}	{}	0.0	1000.0	StoichiometricData
LEUabcpp	iJL1678b-ME	{'LEUabcpp_FWD_ABC-15-CPLX', 'LEUabcpp_FWD_ABC-304-CPLX'}	{'leu__L_c': 1.0, 'atp_c': -1.0, 'h2o_c': -1.0, 'leu__L_p': -1.0, 'h_c': 1.0, 'adp_c': 1.0, 'pi_c': 1.0}	{}	0.0	1000.0	StoichiometricData
LEUt2rpp	iJL1678b-ME	{'LEUt2rpp_REV_BRNQ-MONOMER', 'LEUt2rpp_FWD_BRNQ-MONOMER'}	{'leu__L_p': -1.0, 'leu__L_c': 1.0, 'h_c': 1.0, 'h_p': -1.0}	{}	-1000.0	1000.0	StoichiometricData
LEUtex	iJL1678b-ME	{'LEUtex_REV_G6700-MONOMER', 'LEUtex_FWD_CPLX0-7533', 'LEUtex_REV_CPLX0-7534', 'LEUtex_FWD_CPLX0-7530', 'LEUtex_REV_CPLX0-7530', 'LEUtex_FWD_CPLX0-7534', 'LEUtex_FWD_G6700-MONOMER', 'LEUtex_REV_CPLX0-7533'}	{'leu__L_p': 1.0, 'leu__L_e': -1.0}	{}	-1000.0	1000.0	StoichiometricData
LGTHL	iJL1678b-ME	{'LGTHL_FWD_GLYOXI-CPLX_mod_ni2'}	{'lgt__S_c': 1.0, 'gthrd_c': -1.0, 'mthgxl_c': -1.0}	{}	0.0	1000.0	StoichiometricData
LIPACabcpp	iJL1678b-ME	{'LIPACabcpp_FWD_CPLX0-7704_mod_mg2'}	{'h2o_c': -1.0, 'lipa_cold_c': -1.0, 'atp_c': -1.0, 'h_c': 1.0, 'adp_c': 1.0, 'lipa_cold_p': 1.0, 'pi_c': 1.0}	{}	0.0	1000.0	StoichiometricData
LIPAHT2ex	iJL1678b-ME	{'LIPAHT2ex_FWD_CPLX0-1581'}	{'hdca_e': -1.0, 'h_e': -1.0, 'h2o_e': 1.0, 'hacolipa_e': 1.0, 'colipa_e': -1.0}	{}	0.0	1000.0	StoichiometricData
LIPAHTex	iJL1678b-ME	{'LIPAHTex_FWD_CPLX0-1581'}	{'h2o_e': 1.0, 'hdca_e': -1.0, 'h_e': -1.0, 'lipa_e': -1.0, 'halipa_e': 1.0}	{}	0.0	1000.0	StoichiometricData
LIPATPT	iJL1678b-ME	{'LIPATPT_FWD_EG11796-MONOMER'}	{'ppi_c': 1.0, 'lipoate_c': -1.0, 'atp_c': -1.0, 'lipoamp_c': 1.0}	{}	0.0	1000.0	StoichiometricData
LIPAabcpp	iJL1678b-ME	{'LIPAabcpp_FWD_CPLX0-7704_mod_mg2'}	{'h2o_c': -1.0, 'atp_c': -1.0, 'lipa_p': 1.0, 'h_c': 1.0, 'adp_c': 1.0, 'pi_c': 1.0, 'lipa_c': -1.0}	{}	0.0	1000.0	StoichiometricData
LIPAabctex	iJL1678b-ME	{'LIPAabctex_FWD_ABC-53-CPLX'}	{'h2o_c': -1.0, 'atp_c': -1.0, 'lipa_p': -1.0, 'h_c': 1.0, 'adp_c': 1.0, 'lipa_e': 1.0, 'pi_c': 1.0}	{}	0.0	1000.0	StoichiometricData
LIPOt2pp	iJL1678b-ME	{'LIPOt2pp_FWD_CPLX_dummy'}	{'lipoate_p': -1.0, 'h_c': 1.0, 'h_p': -1.0, 'lipoate_c': 1.0}	{}	0.0	1000.0	StoichiometricData
LIPOtex	iJL1678b-ME	{'LIPOtex_REV_G6700-MONOMER', 'LIPOtex_REV_CPLX0-7533', 'LIPOtex_FWD_CPLX0-7533', 'LIPOtex_FWD_CPLX0-7530', 'LIPOtex_FWD_G6700-MONOMER', 'LIPOtex_FWD_CPLX0-7534', 'LIPOtex_REV_CPLX0-7534', 'LIPOtex_REV_CPLX0-7530'}	{'lipoate_e': -1.0, 'lipoate_p': 1.0}	{}	-1000.0	1000.0	StoichiometricData
LPADSS	iJL1678b-ME	{'LPADSS_FWD_CPLX0-7415'}	{'u23ga_c': -1.0, 'udp_c': 1.0, 'h_c': 1.0, 'lipidX_c': -1.0, 'lipidAds_c': 1.0}	{}	0.0	1000.0	StoichiometricData
LPLIPAL1A120pp	iJL1678b-ME	{'LPLIPAL1A120pp_FWD_CPLX0-7630_mod_ca2'}	{'h2o_p': -1.0, '1ddecg3p_p': -1.0, 'ddca_p': 1.0, 'h_p': 1.0, 'glyc3p_p': 1.0}	{}	0.0	1000.0	StoichiometricData
LPLIPAL1A140pp	iJL1678b-ME	{'LPLIPAL1A140pp_FWD_CPLX0-7630_mod_ca2'}	{'glyc3p_p': 1.0, '1tdecg3p_p': -1.0, 'h_p': 1.0, 'ttdca_p': 1.0, 'h2o_p': -1.0}	{}	0.0	1000.0	StoichiometricData
LPLIPAL1A141pp	iJL1678b-ME	{'LPLIPAL1A141pp_FWD_CPLX0-7630_mod_ca2'}	{'glyc3p_p': 1.0, 'ttdcea_p': 1.0, '1tdec7eg3p_p': -1.0, 'h_p': 1.0, 'h2o_p': -1.0}	{}	0.0	1000.0	StoichiometricData
LPLIPAL1A160pp	iJL1678b-ME	{'LPLIPAL1A160pp_FWD_CPLX0-7630_mod_ca2'}	{'h2o_p': -1.0, 'glyc3p_p': 1.0, 'h_p': 1.0, '1hdecg3p_p': -1.0, 'hdca_p': 1.0}	{}	0.0	1000.0	StoichiometricData
LPLIPAL1A161pp	iJL1678b-ME	{'LPLIPAL1A161pp_FWD_CPLX0-7630_mod_ca2'}	{'h2o_p': -1.0, '1hdec9eg3p_p': -1.0, 'hdcea_p': 1.0, 'h_p': 1.0, 'glyc3p_p': 1.0}	{}	0.0	1000.0	StoichiometricData
LPLIPAL1A180pp	iJL1678b-ME	{'LPLIPAL1A180pp_FWD_CPLX0-7630_mod_ca2'}	{'glyc3p_p': 1.0, 'ocdca_p': 1.0, '1odecg3p_p': -1.0, 'h_p': 1.0, 'h2o_p': -1.0}	{}	0.0	1000.0	StoichiometricData
LPLIPAL1A181pp	iJL1678b-ME	{'LPLIPAL1A181pp_FWD_CPLX0-7630_mod_ca2'}	{'h2o_p': -1.0, 'ocdcea_p': 1.0, '1odec11eg3p_p': -1.0, 'h_p': 1.0, 'glyc3p_p': 1.0}	{}	0.0	1000.0	StoichiometricData
LPLIPAL1E120pp	iJL1678b-ME	{'LPLIPAL1E120pp_FWD_CPLX0-7630_mod_ca2'}	{'1agpe120_p': -1.0, 'ddca_p': 1.0, 'g3pe_p': 1.0, 'h_p': 1.0, 'h2o_p': -1.0}	{}	0.0	1000.0	StoichiometricData
LPLIPAL1E140pp	iJL1678b-ME	{'LPLIPAL1E140pp_FWD_CPLX0-7630_mod_ca2'}	{'h_p': 1.0, 'h2o_p': -1.0, 'g3pe_p': 1.0, 'ttdca_p': 1.0, '1agpe140_p': -1.0}	{}	0.0	1000.0	StoichiometricData
LPLIPAL1E141pp	iJL1678b-ME	{'LPLIPAL1E141pp_FWD_CPLX0-7630_mod_ca2'}	{'h2o_p': -1.0, 'ttdcea_p': 1.0, 'g3pe_p': 1.0, 'h_p': 1.0, '1agpe141_p': -1.0}	{}	0.0	1000.0	StoichiometricData
LPLIPAL1E160pp	iJL1678b-ME	{'LPLIPAL1E160pp_FWD_CPLX0-7630_mod_ca2'}	{'1agpe160_p': -1.0, 'h2o_p': -1.0, 'g3pe_p': 1.0, 'h_p': 1.0, 'hdca_p': 1.0}	{}	0.0	1000.0	StoichiometricData
LPLIPAL1E161pp	iJL1678b-ME	{'LPLIPAL1E161pp_FWD_CPLX0-7630_mod_ca2'}	{'h2o_p': -1.0, 'hdcea_p': 1.0, 'g3pe_p': 1.0, 'h_p': 1.0, '1agpe161_p': -1.0}	{}	0.0	1000.0	StoichiometricData
LPLIPAL1E180pp	iJL1678b-ME	{'LPLIPAL1E180pp_FWD_CPLX0-7630_mod_ca2'}	{'h2o_p': -1.0, 'ocdca_p': 1.0, 'g3pe_p': 1.0, '1agpe180_p': -1.0, 'h_p': 1.0}	{}	0.0	1000.0	StoichiometricData
LPLIPAL1E181pp	iJL1678b-ME	{'LPLIPAL1E181pp_FWD_CPLX0-7630_mod_ca2'}	{'h2o_p': -1.0, 'ocdcea_p': 1.0, '1agpe181_p': -1.0, 'g3pe_p': 1.0, 'h_p': 1.0}	{}	0.0	1000.0	StoichiometricData
LPLIPAL1G120pp	iJL1678b-ME	{'LPLIPAL1G120pp_FWD_CPLX0-7630_mod_ca2'}	{'h2o_p': -1.0, 'g3pg_p': 1.0, 'ddca_p': 1.0, 'h_p': 1.0, '1agpg120_p': -1.0}	{}	0.0	1000.0	StoichiometricData
LPLIPAL1G140pp	iJL1678b-ME	{'LPLIPAL1G140pp_FWD_CPLX0-7630_mod_ca2'}	{'h2o_p': -1.0, 'g3pg_p': 1.0, '1agpg140_p': -1.0, 'h_p': 1.0, 'ttdca_p': 1.0}	{}	0.0	1000.0	StoichiometricData
LPLIPAL1G141pp	iJL1678b-ME	{'LPLIPAL1G141pp_FWD_CPLX0-7630_mod_ca2'}	{'h2o_p': -1.0, 'g3pg_p': 1.0, 'ttdcea_p': 1.0, '1agpg141_p': -1.0, 'h_p': 1.0}	{}	0.0	1000.0	StoichiometricData
LPLIPAL1G160pp	iJL1678b-ME	{'LPLIPAL1G160pp_FWD_CPLX0-7630_mod_ca2'}	{'h2o_p': -1.0, '1agpg160_p': -1.0, 'g3pg_p': 1.0, 'h_p': 1.0, 'hdca_p': 1.0}	{}	0.0	1000.0	StoichiometricData
LPLIPAL1G161pp	iJL1678b-ME	{'LPLIPAL1G161pp_FWD_CPLX0-7630_mod_ca2'}	{'hdcea_p': 1.0, 'h2o_p': -1.0, 'g3pg_p': 1.0, '1agpg161_p': -1.0, 'h_p': 1.0}	{}	0.0	1000.0	StoichiometricData
LPLIPAL1G180pp	iJL1678b-ME	{'LPLIPAL1G180pp_FWD_CPLX0-7630_mod_ca2'}	{'1agpg180_p': -1.0, 'h2o_p': -1.0, 'g3pg_p': 1.0, 'ocdca_p': 1.0, 'h_p': 1.0}	{}	0.0	1000.0	StoichiometricData
LPLIPAL1G181pp	iJL1678b-ME	{'LPLIPAL1G181pp_FWD_CPLX0-7630_mod_ca2'}	{'1agpg181_p': -1.0, 'ocdcea_p': 1.0, 'g3pg_p': 1.0, 'h_p': 1.0, 'h2o_p': -1.0}	{}	0.0	1000.0	StoichiometricData
LPLIPAL2A120	iJL1678b-ME	{'LPLIPAL2A120_FWD_EG10739-MONOMER'}	{'ddca_c': 1.0, 'glyc3p_c': 1.0, '2ddecg3p_c': -1.0, 'h_c': 2.0, 'h2o_c': -1.0}	{}	0.0	1000.0	StoichiometricData
LPLIPAL2A140	iJL1678b-ME	{'LPLIPAL2A140_FWD_EG10739-MONOMER'}	{'glyc3p_c': 1.0, 'h2o_c': -1.0, '2tdecg3p_c': -1.0, 'h_c': 2.0, 'ttdca_c': 1.0}	{}	0.0	1000.0	StoichiometricData
LPLIPAL2A141	iJL1678b-ME	{'LPLIPAL2A141_FWD_EG10739-MONOMER'}	{'h2o_c': -1.0, 'glyc3p_c': 1.0, 'h_c': 2.0, '2tdec7eg3p_c': -1.0, 'ttdcea_c': 1.0}	{}	0.0	1000.0	StoichiometricData
LPLIPAL2A160	iJL1678b-ME	{'LPLIPAL2A160_FWD_EG10739-MONOMER'}	{'2hdecg3p_c': -1.0, 'glyc3p_c': 1.0, 'hdca_c': 1.0, 'h2o_c': -1.0, 'h_c': 2.0}	{}	0.0	1000.0	StoichiometricData
LPLIPAL2A161	iJL1678b-ME	{'LPLIPAL2A161_FWD_EG10739-MONOMER'}	{'2hdec9eg3p_c': -1.0, 'hdcea_c': 1.0, 'h2o_c': -1.0, 'glyc3p_c': 1.0, 'h_c': 2.0}	{}	0.0	1000.0	StoichiometricData
LPLIPAL2A180	iJL1678b-ME	{'LPLIPAL2A180_FWD_EG10739-MONOMER'}	{'glyc3p_c': 1.0, 'h2o_c': -1.0, '2odecg3p_c': -1.0, 'h_c': 2.0, 'ocdca_c': 1.0}	{}	0.0	1000.0	StoichiometricData
LPLIPAL2A181	iJL1678b-ME	{'LPLIPAL2A181_FWD_EG10739-MONOMER'}	{'ocdcea_c': 1.0, 'glyc3p_c': 1.0, 'h_c': 2.0, 'h2o_c': -1.0, '2odec11eg3p_c': -1.0}	{}	0.0	1000.0	StoichiometricData
LPLIPAL2ATE120	iJL1678b-ME	{'LPLIPAL2ATE120_FWD_EG10739-MONOMER'}	{'2agpe120_c': -1.0, 'g3pe_c': 1.0, 'pg120_c': -1.0, 'apg120_c': 1.0}	{}	0.0	1000.0	StoichiometricData
LPLIPAL2ATE140	iJL1678b-ME	{'LPLIPAL2ATE140_FWD_EG10739-MONOMER'}	{'pg140_c': -1.0, '2agpe140_c': -1.0, 'apg140_c': 1.0, 'g3pe_c': 1.0}	{}	0.0	1000.0	StoichiometricData
LPLIPAL2ATE141	iJL1678b-ME	{'LPLIPAL2ATE141_FWD_EG10739-MONOMER'}	{'pg141_c': -1.0, 'apg141_c': 1.0, '2agpe141_c': -1.0, 'g3pe_c': 1.0}	{}	0.0	1000.0	StoichiometricData
LPLIPAL2ATE160	iJL1678b-ME	{'LPLIPAL2ATE160_FWD_EG10739-MONOMER'}	{'pg160_c': -1.0, 'apg160_c': 1.0, '2agpe160_c': -1.0, 'g3pe_c': 1.0}	{}	0.0	1000.0	StoichiometricData
LPLIPAL2ATE161	iJL1678b-ME	{'LPLIPAL2ATE161_FWD_EG10739-MONOMER'}	{'pg161_c': -1.0, 'g3pe_c': 1.0, 'apg161_c': 1.0, '2agpe161_c': -1.0}	{}	0.0	1000.0	StoichiometricData
LPLIPAL2ATE180	iJL1678b-ME	{'LPLIPAL2ATE180_FWD_EG10739-MONOMER'}	{'2agpe180_c': -1.0, 'apg180_c': 1.0, 'pg180_c': -1.0, 'g3pe_c': 1.0}	{}	0.0	1000.0	StoichiometricData
LPLIPAL2ATE181	iJL1678b-ME	{'LPLIPAL2ATE181_FWD_EG10739-MONOMER'}	{'apg181_c': 1.0, '2agpe181_c': -1.0, 'pg181_c': -1.0, 'g3pe_c': 1.0}	{}	0.0	1000.0	StoichiometricData
LPLIPAL2ATG120	iJL1678b-ME	{'LPLIPAL2ATG120_FWD_EG10739-MONOMER'}	{'g3pg_c': 1.0, 'pg120_c': -1.0, '2agpg120_c': -1.0, 'apg120_c': 1.0}	{}	0.0	1000.0	StoichiometricData
LPLIPAL2ATG140	iJL1678b-ME	{'LPLIPAL2ATG140_FWD_EG10739-MONOMER'}	{'pg140_c': -1.0, '2agpg140_c': -1.0, 'apg140_c': 1.0, 'g3pg_c': 1.0}	{}	0.0	1000.0	StoichiometricData
LPLIPAL2ATG141	iJL1678b-ME	{'LPLIPAL2ATG141_FWD_EG10739-MONOMER'}	{'pg141_c': -1.0, 'g3pg_c': 1.0, '2agpg141_c': -1.0, 'apg141_c': 1.0}	{}	0.0	1000.0	StoichiometricData
LPLIPAL2ATG160	iJL1678b-ME	{'LPLIPAL2ATG160_FWD_EG10739-MONOMER'}	{'2agpg160_c': -1.0, 'g3pg_c': 1.0, 'pg160_c': -1.0, 'apg160_c': 1.0}	{}	0.0	1000.0	StoichiometricData
LPLIPAL2ATG161	iJL1678b-ME	{'LPLIPAL2ATG161_FWD_EG10739-MONOMER'}	{'2agpg161_c': -1.0, 'pg161_c': -1.0, 'apg161_c': 1.0, 'g3pg_c': 1.0}	{}	0.0	1000.0	StoichiometricData
LPLIPAL2ATG180	iJL1678b-ME	{'LPLIPAL2ATG180_FWD_EG10739-MONOMER'}	{'apg180_c': 1.0, 'pg180_c': -1.0, '2agpg180_c': -1.0, 'g3pg_c': 1.0}	{}	0.0	1000.0	StoichiometricData
LPLIPAL2ATG181	iJL1678b-ME	{'LPLIPAL2ATG181_FWD_EG10739-MONOMER'}	{'apg181_c': 1.0, 'g3pg_c': 1.0, 'pg181_c': -1.0, '2agpg181_c': -1.0}	{}	0.0	1000.0	StoichiometricData
LPLIPAL2E120	iJL1678b-ME	{'LPLIPAL2E120_FWD_EG10739-MONOMER'}	{'ddca_c': 1.0, 'h2o_c': -1.0, '2agpe120_c': -1.0, 'h_c': 1.0, 'g3pe_c': 1.0}	{}	0.0	1000.0	StoichiometricData
LPLIPAL2E140	iJL1678b-ME	{'LPLIPAL2E140_FWD_EG10739-MONOMER'}	{'ttdca_c': 1.0, '2agpe140_c': -1.0, 'h_c': 1.0, 'h2o_c': -1.0, 'g3pe_c': 1.0}	{}	0.0	1000.0	StoichiometricData
LPLIPAL2E141	iJL1678b-ME	{'LPLIPAL2E141_FWD_EG10739-MONOMER'}	{'2agpe141_c': -1.0, 'h2o_c': -1.0, 'g3pe_c': 1.0, 'h_c': 1.0, 'ttdcea_c': 1.0}	{}	0.0	1000.0	StoichiometricData
LPLIPAL2E160	iJL1678b-ME	{'LPLIPAL2E160_FWD_EG10739-MONOMER'}	{'h2o_c': -1.0, 'hdca_c': 1.0, 'h_c': 1.0, '2agpe160_c': -1.0, 'g3pe_c': 1.0}	{}	0.0	1000.0	StoichiometricData
LPLIPAL2E161	iJL1678b-ME	{'LPLIPAL2E161_FWD_EG10739-MONOMER'}	{'hdcea_c': 1.0, 'h2o_c': -1.0, '2agpe161_c': -1.0, 'h_c': 1.0, 'g3pe_c': 1.0}	{}	0.0	1000.0	StoichiometricData
LPLIPAL2E180	iJL1678b-ME	{'LPLIPAL2E180_FWD_EG10739-MONOMER'}	{'2agpe180_c': -1.0, 'h2o_c': -1.0, 'ocdca_c': 1.0, 'h_c': 1.0, 'g3pe_c': 1.0}	{}	0.0	1000.0	StoichiometricData
LPLIPAL2E181	iJL1678b-ME	{'LPLIPAL2E181_FWD_EG10739-MONOMER'}	{'2agpe181_c': -1.0, 'h2o_c': -1.0, 'ocdcea_c': 1.0, 'h_c': 1.0, 'g3pe_c': 1.0}	{}	0.0	1000.0	StoichiometricData
LPLIPAL2G120	iJL1678b-ME	{'LPLIPAL2G120_FWD_EG10739-MONOMER'}	{'ddca_c': 1.0, 'g3pg_c': 1.0, 'h2o_c': -1.0, '2agpg120_c': -1.0, 'h_c': 1.0}	{}	0.0	1000.0	StoichiometricData
LPLIPAL2G140	iJL1678b-ME	{'LPLIPAL2G140_FWD_EG10739-MONOMER'}	{'g3pg_c': 1.0, '2agpg140_c': -1.0, 'h_c': 1.0, 'h2o_c': -1.0, 'ttdca_c': 1.0}	{}	0.0	1000.0	StoichiometricData
LPLIPAL2G141	iJL1678b-ME	{'LPLIPAL2G141_FWD_EG10739-MONOMER'}	{'g3pg_c': 1.0, 'h2o_c': -1.0, '2agpg141_c': -1.0, 'h_c': 1.0, 'ttdcea_c': 1.0}	{}	0.0	1000.0	StoichiometricData
LPLIPAL2G160	iJL1678b-ME	{'LPLIPAL2G160_FWD_EG10739-MONOMER'}	{'2agpg160_c': -1.0, 'g3pg_c': 1.0, 'h2o_c': -1.0, 'hdca_c': 1.0, 'h_c': 1.0}	{}	0.0	1000.0	StoichiometricData
LPLIPAL2G161	iJL1678b-ME	{'LPLIPAL2G161_FWD_EG10739-MONOMER'}	{'hdcea_c': 1.0, '2agpg161_c': -1.0, 'h2o_c': -1.0, 'h_c': 1.0, 'g3pg_c': 1.0}	{}	0.0	1000.0	StoichiometricData
LPLIPAL2G180	iJL1678b-ME	{'LPLIPAL2G180_FWD_EG10739-MONOMER'}	{'g3pg_c': 1.0, 'h2o_c': -1.0, 'h_c': 1.0, '2agpg180_c': -1.0, 'ocdca_c': 1.0}	{}	0.0	1000.0	StoichiometricData
LPLIPAL2G181	iJL1678b-ME	{'LPLIPAL2G181_FWD_EG10739-MONOMER'}	{'ocdcea_c': 1.0, 'h2o_c': -1.0, 'g3pg_c': 1.0, 'h_c': 1.0, '2agpg181_c': -1.0}	{}	0.0	1000.0	StoichiometricData
LSERDHr	iJL1678b-ME	{'LSERDHr_FWD_CPLX0-1962', 'LSERDHr_REV_CPLX0-1962'}	{'2amsa_c': 1.0, 'ser__L_c': -1.0, 'nadp_c': -1.0, 'nadph_c': 1.0, 'h_c': 1.0}	{}	-1000.0	1000.0	StoichiometricData
LYSDC	iJL1678b-ME	{'LYSDC_FWD_LYSDECARBOX-CPLX_mod_pydx5p', 'LYSDC_FWD_LDC2-CPLX_mod_pydx5p'}	{'15dap_c': 1.0, 'co2_c': 1.0, 'lys__L_c': -1.0, 'h_c': -1.0}	{}	0.0	1000.0	StoichiometricData
LYSabcpp	iJL1678b-ME	{'LYSabcpp_FWD_ABC-3-CPLX'}	{'h2o_c': -1.0, 'lys__L_c': 1.0, 'atp_c': -1.0, 'h_c': 1.0, 'adp_c': 1.0, 'lys__L_p': -1.0, 'pi_c': 1.0}	{}	0.0	1000.0	StoichiometricData
LYSt2pp	iJL1678b-ME	{'LYSt2pp_FWD_LYSP-MONOMER'}	{'lys__L_c': 1.0, 'h_c': 1.0, 'h_p': -1.0, 'lys__L_p': -1.0}	{}	0.0	1000.0	StoichiometricData
LYSt3pp	iJL1678b-ME	{'LYSt3pp_FWD_YGGA-MONOMER'}	{'lys__L_c': -1.0, 'h_c': 1.0, 'h_p': -1.0, 'lys__L_p': 1.0}	{}	0.0	1000.0	StoichiometricData
LYStex	iJL1678b-ME	{'LYStex_REV_G6700-MONOMER', 'LYStex_FWD_CPLX0-7533', 'LYStex_REV_CPLX0-7534', 'LYStex_REV_CPLX0-7530', 'LYStex_FWD_G6700-MONOMER', 'LYStex_FWD_CPLX0-7530', 'LYStex_FWD_CPLX0-7534', 'LYStex_REV_CPLX0-7533'}	{'lys__L_e': -1.0, 'lys__L_p': 1.0}	{}	-1000.0	1000.0	StoichiometricData
LYXI	iJL1678b-ME	{'LYXI_FWD_CPLX0-7652'}	{'xylu__L_c': 1.0, 'lyx__L_c': -1.0}	{}	0.0	1000.0	StoichiometricData
LYXt2pp	iJL1678b-ME	{'LYXt2pp_FWD_RHAT-MONOMER'}	{'lyx__L_p': -1.0, 'h_c': 1.0, 'h_p': -1.0, 'lyx__L_c': 1.0}	{}	0.0	1000.0	StoichiometricData
LYXtex	iJL1678b-ME	{'LYXtex_FWD_CPLX0-7533', 'LYXtex_FWD_CPLX0-7530', 'LYXtex_FWD_CPLX0-7534', 'LYXtex_REV_CPLX0-7530', 'LYXtex_FWD_G6700-MONOMER', 'LYXtex_REV_CPLX0-7533', 'LYXtex_REV_G6700-MONOMER', 'LYXtex_REV_CPLX0-7534'}	{'lyx__L_e': -1.0, 'lyx__L_p': 1.0}	{}	-1000.0	1000.0	StoichiometricData
M1PD	iJL1678b-ME	{'M1PD_REV_MANNPDEHYDROG-MONOMER', 'M1PD_FWD_MANNPDEHYDROG-MONOMER'}	{'mnl1p_c': -1.0, 'nadh_c': 1.0, 'h_c': 1.0, 'nad_c': -1.0, 'f6p_c': 1.0}	{}	-1000.0	1000.0	StoichiometricData
MALCOAMT	iJL1678b-ME	{'MALCOAMT_FWD_EG10119-MONOMER'}	{'malcoame_c': 1.0, 'ahcys_c': 1.0, 'malcoa_c': -1.0, 'amet_c': -1.0}	{}	0.0	1000.0	StoichiometricData
MALDDH	iJL1678b-ME	{'MALDDH_FWD_G6986-MONOMER_mod_k_mod_mg2'}	{'pyr_c': 1.0, 'mal__D_c': -1.0, 'co2_c': 1.0, 'nadh_c': 1.0, 'nad_c': -1.0}	{}	0.0	1000.0	StoichiometricData
MALDt2_2pp	iJL1678b-ME	{'MALDt2_2pp_FWD_DCTA-MONOMER'}	{'mal__D_p': -1.0, 'mal__D_c': 1.0, 'h_c': 2.0, 'h_p': -2.0}	{}	0.0	1000.0	StoichiometricData
MALDtex	iJL1678b-ME	{'MALDtex_REV_G6700-MONOMER', 'MALDtex_FWD_CPLX0-7533', 'MALDtex_REV_CPLX0-7530', 'MALDtex_FWD_CPLX0-7530', 'MALDtex_REV_CPLX0-7534', 'MALDtex_REV_CPLX0-7533', 'MALDtex_FWD_G6700-MONOMER', 'MALDtex_FWD_CPLX0-7534'}	{'mal__D_p': 1.0, 'mal__D_e': -1.0}	{}	-1000.0	1000.0	StoichiometricData
MALS	iJL1678b-ME	{'MALS_FWD_MALATE-SYNTHASE', 'MALS_FWD_MALSYNG-MONOMER_mod_mg2'}	{'h2o_c': -1.0, 'mal__L_c': 1.0, 'glx_c': -1.0, 'h_c': 1.0, 'accoa_c': -1.0, 'coa_c': 1.0}	{}	0.0	1000.0	StoichiometricData
MALTATr	iJL1678b-ME	{'MALTATr_REV_MALTACETYLTRAN-CPLX', 'MALTATr_FWD_MALTACETYLTRAN-CPLX'}	{'coa_c': 1.0, 'malt_c': -1.0, 'acmalt_c': 1.0, 'accoa_c': -1.0}	{}	-1000.0	1000.0	StoichiometricData
MALTHXabcpp	iJL1678b-ME	{'MALTHXabcpp_FWD_ABC-16-CPLX'}	{'h2o_c': -1.0, 'malthx_c': 1.0, 'atp_c': -1.0, 'h_c': 1.0, 'adp_c': 1.0, 'malthx_p': -1.0, 'pi_c': 1.0}	{}	0.0	1000.0	StoichiometricData
MALTHXtexi	iJL1678b-ME	{'MALTHXtexi_FWD_CPLX0-7655'}	{'malthx_e': -1.0, 'malthx_p': 1.0}	{}	0.0	1000.0	StoichiometricData
MALTPTabcpp	iJL1678b-ME	{'MALTPTabcpp_FWD_ABC-16-CPLX'}	{'h2o_c': -1.0, 'atp_c': -1.0, 'maltpt_p': -1.0, 'h_c': 1.0, 'adp_c': 1.0, 'maltpt_c': 1.0, 'pi_c': 1.0}	{}	0.0	1000.0	StoichiometricData
MALTPTtexi	iJL1678b-ME	{'MALTPTtexi_FWD_CPLX0-7655'}	{'maltpt_p': 1.0, 'maltpt_e': -1.0}	{}	0.0	1000.0	StoichiometricData
MALTTRabcpp	iJL1678b-ME	{'MALTTRabcpp_FWD_ABC-16-CPLX'}	{'h2o_c': -1.0, 'atp_c': -1.0, 'malttr_p': -1.0, 'h_c': 1.0, 'adp_c': 1.0, 'pi_c': 1.0, 'malttr_c': 1.0}	{}	0.0	1000.0	StoichiometricData
MALTTRtexi	iJL1678b-ME	{'MALTTRtexi_FWD_CPLX0-7655'}	{'malttr_e': -1.0, 'malttr_p': 1.0}	{}	0.0	1000.0	StoichiometricData
MALTTTRabcpp	iJL1678b-ME	{'MALTTTRabcpp_FWD_ABC-16-CPLX'}	{'h2o_c': -1.0, 'atp_c': -1.0, 'maltttr_c': 1.0, 'h_c': 1.0, 'adp_c': 1.0, 'pi_c': 1.0, 'maltttr_p': -1.0}	{}	0.0	1000.0	StoichiometricData
MALTTTRtexi	iJL1678b-ME	{'MALTTTRtexi_FWD_CPLX0-7655'}	{'maltttr_e': -1.0, 'maltttr_p': 1.0}	{}	0.0	1000.0	StoichiometricData
MALTabcpp	iJL1678b-ME	{'MALTabcpp_FWD_ABC-16-CPLX'}	{'h2o_c': -1.0, 'atp_c': -1.0, 'malt_p': -1.0, 'h_c': 1.0, 'adp_c': 1.0, 'malt_c': 1.0, 'pi_c': 1.0}	{}	0.0	1000.0	StoichiometricData
MALTptspp	iJL1678b-ME	{'MALTptspp_FWD_CPLX-164'}	{'pep_c': -1.0, 'malt_p': -1.0, 'pyr_c': 1.0, 'malt6p_c': 1.0}	{}	0.0	1000.0	StoichiometricData
MALTtexi	iJL1678b-ME	{'MALTtexi_FWD_CPLX0-7655'}	{'malt_p': 1.0, 'malt_e': -1.0}	{}	0.0	1000.0	StoichiometricData
MALt2_2pp	iJL1678b-ME	{'MALt2_2pp_FWD_DCTA-MONOMER'}	{'mal__L_p': -1.0, 'mal__L_c': 1.0, 'h_c': 2.0, 'h_p': -2.0}	{}	0.0	1000.0	StoichiometricData
MALt2_3pp	iJL1678b-ME	{'MALt2_3pp_FWD_DCUB-MONOMER', 'MALt2_3pp_FWD_DCUA-MONOMER'}	{'mal__L_p': -1.0, 'mal__L_c': 1.0, 'h_c': 3.0, 'h_p': -3.0}	{}	0.0	1000.0	StoichiometricData
MALt3pp	iJL1678b-ME	{'MALt3pp_FWD_CPLX_dummy'}	{'mal__L_p': 1.0, 'mal__L_c': -1.0, 'h_c': 1.0, 'h_p': -1.0}	{}	0.0	1000.0	StoichiometricData
MALtex	iJL1678b-ME	{'MALtex_FWD_CPLX0-7534', 'MALtex_FWD_CPLX0-7530', 'MALtex_REV_CPLX0-7534', 'MALtex_REV_CPLX0-7533', 'MALtex_FWD_G6700-MONOMER', 'MALtex_REV_CPLX0-7530', 'MALtex_REV_G6700-MONOMER', 'MALtex_FWD_CPLX0-7533'}	{'mal__L_p': 1.0, 'mal__L_e': -1.0}	{}	-1000.0	1000.0	StoichiometricData
MAN1PT2	iJL1678b-ME	{'MAN1PT2_FWD_MANNPGUANYLTRANGDP-MONOMER'}	{'gdp_c': -1.0, 'gdpmann_c': 1.0, 'pi_c': 1.0, 'man1p_c': -1.0, 'h_c': -1.0}	{}	0.0	1000.0	StoichiometricData
MAN6PI	iJL1678b-ME	{'MAN6PI_REV_MANNPISOM-MONOMER', 'MAN6PI_FWD_MANNPISOM-MONOMER'}	{'man6p_c': -1.0, 'f6p_c': 1.0}	{}	-1000.0	1000.0	StoichiometricData
MAN6Pt6_2pp	iJL1678b-ME	{'MAN6Pt6_2pp_FWD_UHPT-MONOMER'}	{'man6p_p': -1.0, 'pi_p': 2.0, 'man6p_c': 1.0, 'pi_c': -2.0}	{}	0.0	1000.0	StoichiometricData
MAN6Ptex	iJL1678b-ME	{'MAN6Ptex_FWD_CPLX0-7530', 'MAN6Ptex_FWD_CPLX0-7534', 'MAN6Ptex_REV_CPLX0-7533', 'MAN6Ptex_REV_CPLX0-7530', 'MAN6Ptex_FWD_CPLX0-7533', 'MAN6Ptex_REV_G6700-MONOMER', 'MAN6Ptex_REV_CPLX0-7534', 'MAN6Ptex_FWD_G6700-MONOMER'}	{'man6p_p': 1.0, 'man6p_e': -1.0}	{}	-1000.0	1000.0	StoichiometricData
MANAO	iJL1678b-ME	{'MANAO_FWD_MANNONOXIDOREDUCT-MONOMER', 'MANAO_REV_MANNONOXIDOREDUCT-MONOMER'}	{'mana_c': -1.0, 'nadh_c': 1.0, 'h_c': 1.0, 'nad_c': -1.0, 'fruur_c': 1.0}	{}	-1000.0	1000.0	StoichiometricData
MANGLYCptspp	iJL1678b-ME	{'MANGLYCptspp_FWD_CPLX-163'}	{'pep_c': -1.0, 'man6pglyc_c': 1.0, 'pyr_c': 1.0, 'manglyc_p': -1.0}	{}	0.0	1000.0	StoichiometricData
MANGLYCtex	iJL1678b-ME	{'MANGLYCtex_REV_G6700-MONOMER', 'MANGLYCtex_FWD_CPLX0-7530', 'MANGLYCtex_REV_CPLX0-7530', 'MANGLYCtex_FWD_CPLX0-7534', 'MANGLYCtex_REV_CPLX0-7533', 'MANGLYCtex_FWD_CPLX0-7533', 'MANGLYCtex_REV_CPLX0-7534', 'MANGLYCtex_FWD_G6700-MONOMER'}	{'manglyc_e': -1.0, 'manglyc_p': 1.0}	{}	-1000.0	1000.0	StoichiometricData
MANPGH	iJL1678b-ME	{'MANPGH_FWD_EG13236-MONOMER'}	{'h2o_c': -1.0, 'man6p_c': 1.0, 'glyc__R_c': 1.0, 'man6pglyc_c': -1.0}	{}	0.0	1000.0	StoichiometricData
MANptspp	iJL1678b-ME	{'MANptspp_FWD_CPLX-165'}	{'pep_c': -1.0, 'pyr_c': 1.0, 'man6p_c': 1.0, 'man_p': -1.0}	{}	0.0	1000.0	StoichiometricData
MANtex	iJL1678b-ME	{'MANtex_REV_CPLX0-7534', 'MANtex_REV_CPLX0-7533', 'MANtex_FWD_CPLX0-7533', 'MANtex_REV_G6700-MONOMER', 'MANtex_FWD_CPLX0-7530', 'MANtex_REV_CPLX0-7530', 'MANtex_FWD_G6700-MONOMER', 'MANtex_FWD_CPLX0-7534'}	{'man_e': -1.0, 'man_p': 1.0}	{}	-1000.0	1000.0	StoichiometricData
MCITD	iJL1678b-ME	{'MCITD_FWD_G6199-MONOMER'}	{'2mcit_c': -1.0, '2mcacn_c': 1.0, 'h2o_c': 1.0}	{}	0.0	1000.0	StoichiometricData
MCITL2	iJL1678b-ME	{'MCITL2_REV_CPLX0-1021_mod_mg2', 'MCITL2_FWD_CPLX0-1021_mod_mg2'}	{'succ_c': 1.0, 'pyr_c': 1.0, 'micit_c': -1.0}	{}	-1000.0	1000.0	StoichiometricData
MCITS	iJL1678b-ME	{'MCITS_FWD_CPLX0-251'}	{'h2o_c': -1.0, 'ppcoa_c': -1.0, '2mcit_c': 1.0, 'coa_c': 1.0, 'h_c': 1.0, 'oaa_c': -1.0}	{}	0.0	1000.0	StoichiometricData
MCPST	iJL1678b-ME	{'MCPST_FWD_EG11600-MONOMER'}	{'pyr_c': 1.0, 'tcynt_c': 1.0, 'h_c': 1.0, 'mercppyr_c': -1.0, 'cyan_c': -1.0}	{}	0.0	1000.0	StoichiometricData
MCTP1App	iJL1678b-ME	{'MCTP1App_FWD_EG10606-MONOMER', 'MCTP1App_FWD_EG10341-MONOMER', 'MCTP1App_FWD_CPLX0-7717', 'MCTP1App_FWD_CPLX0-3951'}	{'murein5p5p_p': -1.0, 'murein5px4p_p': 1.0, 'ala__D_p': 1.0}	{}	0.0	1000.0	StoichiometricData
MCTP1Bpp	iJL1678b-ME	{'MCTP1Bpp_FWD_CPLX0-3951', 'MCTP1Bpp_FWD_CPLX0-7717'}	{'murein5p5p_p': -1.0, 'murein5px3p_p': 1.0, 'alaala_p': 1.0}	{}	0.0	1000.0	StoichiometricData
MCTP2App	iJL1678b-ME	{'MCTP2App_FWD_CPLX0-3951', 'MCTP2App_FWD_CPLX0-7717', 'MCTP2App_FWD_EG10341-MONOMER', 'MCTP2App_FWD_EG10606-MONOMER'}	{'murein5p5p5p_p': -1.0, 'murein5px4px4p_p': 1.0, 'ala__D_p': 2.0}	{}	0.0	1000.0	StoichiometricData
MDDCP1pp	iJL1678b-ME	{'MDDCP1pp_FWD_EG10201-MONOMER', 'MDDCP1pp_FWD_EG10202-MONOMER', 'MDDCP1pp_FWD_EG10203-MONOMER', 'MDDCP1pp_FWD_RPOA-MONOMER'}	{'murein4px4p_p': 1.0, 'h2o_p': -1.0, 'murein5px4p_p': -1.0, 'ala__D_p': 1.0}	{}	0.0	1000.0	StoichiometricData
MDDCP2pp	iJL1678b-ME	{'MDDCP2pp_FWD_EG10202-MONOMER', 'MDDCP2pp_FWD_EG10201-MONOMER', 'MDDCP2pp_FWD_RPOA-MONOMER', 'MDDCP2pp_FWD_EG10203-MONOMER'}	{'h2o_p': -1.0, 'murein4px4px4p_p': 1.0, 'murein5px4px4p_p': -1.0, 'ala__D_p': 1.0}	{}	0.0	1000.0	StoichiometricData
MDDCP3pp	iJL1678b-ME	{'MDDCP3pp_FWD_RPOA-MONOMER', 'MDDCP3pp_FWD_EG10201-MONOMER', 'MDDCP3pp_FWD_EG10202-MONOMER', 'MDDCP3pp_FWD_EG10203-MONOMER'}	{'h2o_p': -1.0, 'murein5p5p_p': -1.0, 'murein5p4p_p': 1.0, 'ala__D_p': 1.0}	{}	0.0	1000.0	StoichiometricData
MDDCP4pp	iJL1678b-ME	{'MDDCP4pp_FWD_EG10203-MONOMER', 'MDDCP4pp_FWD_EG10201-MONOMER', 'MDDCP4pp_FWD_EG10202-MONOMER', 'MDDCP4pp_FWD_RPOA-MONOMER'}	{'murein4p4p_p': 1.0, 'h2o_p': -1.0, 'murein5p4p_p': -1.0, 'ala__D_p': 1.0}	{}	0.0	1000.0	StoichiometricData
MDDCP5pp	iJL1678b-ME	{'MDDCP5pp_FWD_EG10203-MONOMER', 'MDDCP5pp_FWD_EG10202-MONOMER', 'MDDCP5pp_FWD_RPOA-MONOMER', 'MDDCP5pp_FWD_EG10201-MONOMER'}	{'h2o_p': -1.0, 'murein5p3p_p': -1.0, 'murein4p3p_p': 1.0, 'ala__D_p': 1.0}	{}	0.0	1000.0	StoichiometricData
MDDEP1pp	iJL1678b-ME	{'MDDEP1pp_FWD_EG12015-MONOMER', 'MDDEP1pp_FWD_EG10202-MONOMER', 'MDDEP1pp_FWD_CPLX0-3201'}	{'murein4px4p_p': -1.0, 'h2o_p': -1.0, 'murein4p4p_p': 1.0}	{}	0.0	1000.0	StoichiometricData
MDDEP2pp	iJL1678b-ME	{'MDDEP2pp_FWD_CPLX0-3201', 'MDDEP2pp_FWD_EG10202-MONOMER', 'MDDEP2pp_FWD_EG12015-MONOMER'}	{'h2o_p': -1.0, 'murein3px4p_p': -1.0, 'murein4p3p_p': 1.0}	{}	0.0	1000.0	StoichiometricData
MDDEP3pp	iJL1678b-ME	{'MDDEP3pp_FWD_CPLX0-3201', 'MDDEP3pp_FWD_EG12015-MONOMER', 'MDDEP3pp_FWD_EG10202-MONOMER'}	{'h2o_p': -1.0, 'murein5p4p_p': 1.0, 'murein5px4p_p': -1.0}	{}	0.0	1000.0	StoichiometricData
MDDEP4pp	iJL1678b-ME	{'MDDEP4pp_FWD_EG12015-MONOMER', 'MDDEP4pp_FWD_EG10202-MONOMER', 'MDDEP4pp_FWD_CPLX0-3201'}	{'h2o_p': -1.0, 'murein4px4p4p_p': 1.0, 'murein4px4px4p_p': -1.0}	{}	0.0	1000.0	StoichiometricData
MDH	iJL1678b-ME	{'MDH_FWD_MALATE-DEHASE', 'MDH_REV_MALATE-DEHASE'}	{'mal__L_c': -1.0, 'oaa_c': 1.0, 'nadh_c': 1.0, 'h_c': 1.0, 'nad_c': -1.0}	{}	-1000.0	1000.0	StoichiometricData
MDH2	iJL1678b-ME	{'MDH2_FWD_EG12069-MONOMER_mod_fad'}	{'q8h2_c': 1.0, 'mal__L_c': -1.0, 'q8_c': -1.0, 'oaa_c': 1.0}	{}	0.0	1000.0	StoichiometricData
MDH3	iJL1678b-ME	{'MDH3_FWD_EG12069-MONOMER_mod_fad'}	{'mal__L_c': -1.0, 'mqn8_c': -1.0, 'mql8_c': 1.0, 'oaa_c': 1.0}	{}	0.0	1000.0	StoichiometricData
ME1	iJL1678b-ME	{'ME1_FWD_MALIC-NAD-CPLX_mod_mg2', 'ME1_FWD_MALIC-NAD-CPLX_mod_mn2'}	{'pyr_c': 1.0, 'co2_c': 1.0, 'nadh_c': 1.0, 'nad_c': -1.0, 'mal__L_c': -1.0}	{}	0.0	1000.0	StoichiometricData
ME2	iJL1678b-ME	{'ME2_FWD_MALIC-NADP-CPLX_mod_mg2', 'ME2_FWD_MALIC-NADP-CPLX_mod_mn2'}	{'nadph_c': 1.0, 'pyr_c': 1.0, 'nadp_c': -1.0, 'co2_c': 1.0, 'mal__L_c': -1.0}	{}	0.0	1000.0	StoichiometricData
MECDPS	iJL1678b-ME	{'MECDPS_FWD_CPLX0-721_mod_mn2'}	{'2mecdp_c': 1.0, '2p4c2me_c': -1.0, 'cmp_c': 1.0}	{}	0.0	1000.0	StoichiometricData
MELIBt2pp	iJL1678b-ME	{'MELIBt2pp_FWD_MELB-MONOMER'}	{'melib_p': -1.0, 'melib_c': 1.0, 'h_c': 1.0, 'h_p': -1.0}	{}	0.0	1000.0	StoichiometricData
MELIBt3ipp	iJL1678b-ME	{'MELIBt3ipp_FWD_YDEA-MONOMER'}	{'melib_p': 1.0, 'melib_c': -1.0, 'h_c': 1.0, 'h_p': -1.0}	{}	0.0	1000.0	StoichiometricData
MELIBtex	iJL1678b-ME	{'MELIBtex_REV_CPLX0-7533', 'MELIBtex_REV_CPLX0-7534', 'MELIBtex_REV_G6700-MONOMER', 'MELIBtex_REV_CPLX0-7530', 'MELIBtex_FWD_CPLX0-7533', 'MELIBtex_FWD_CPLX0-7530', 'MELIBtex_FWD_G6700-MONOMER', 'MELIBtex_FWD_CPLX0-7534'}	{'melib_p': 1.0, 'melib_e': -1.0}	{}	-1000.0	1000.0	StoichiometricData
MEOHtex	iJL1678b-ME	{'MEOHtex_REV_CPLX0-7533', 'MEOHtex_REV_CPLX0-7530', 'MEOHtex_FWD_G6700-MONOMER', 'MEOHtex_REV_CPLX0-7534', 'MEOHtex_REV_G6700-MONOMER', 'MEOHtex_FWD_CPLX0-7530', 'MEOHtex_FWD_CPLX0-7533', 'MEOHtex_FWD_CPLX0-7534'}	{'meoh_e': -1.0, 'meoh_p': 1.0}	{}	-1000.0	1000.0	StoichiometricData
MEOHtrpp	iJL1678b-ME	{'MEOHtrpp_FWD_SPONT', 'MEOHtrpp_REV_SPONT'}	{'meoh_p': -1.0, 'meoh_c': 1.0}	{}	-1000.0	1000.0	StoichiometricData
MEPCT	iJL1678b-ME	{'MEPCT_FWD_CPLX0-234_mod_mg2', 'MEPCT_FWD_CPLX0-234_mod_mn2', 'MEPCT_FWD_CPLX0-234_mod_cobalt2'}	{'ctp_c': -1.0, '2me4p_c': -1.0, 'ppi_c': 1.0, '4c2me_c': 1.0, 'h_c': -1.0}	{}	0.0	1000.0	StoichiometricData
METAT	iJL1678b-ME	{'METAT_FWD_S-ADENMETSYN-CPLX_mod_4:LI_mod_1:zn2', 'METAT_FWD_S-ADENMETSYN-CPLX_mod_4:na1_mod_1:zn2', 'METAT_FWD_S-ADENMETSYN-CPLX_mod_4:k_mod_1:ca2', 'METAT_FWD_S-ADENMETSYN-CPLX_mod_4:na1_mod_1:mn2', 'METAT_FWD_S-ADENMETSYN-CPLX_mod_4:LI_mod_1:ni2', 'METAT_FWD_S-ADENMETSYN-CPLX_mod_4:tl_mod_1:ni2', 'METAT_FWD_S-ADENMETSYN-CPLX_mod_4:tl_mod_1:zn2', 'METAT_FWD_S-ADENMETSYN-CPLX_mod_4:tl_mod_1:ca2…	{'h2o_c': -1.0, 'atp_c': -1.0, 'ppi_c': 1.0, 'met__L_c': -1.0, 'amet_c': 1.0, 'pi_c': 1.0}	{}	0.0	1000.0	StoichiometricData
METDabcpp	iJL1678b-ME	{'METDabcpp_FWD_METNIQ-METHIONINE-ABC-CPLX'}	{'h2o_c': -1.0, 'atp_c': -1.0, 'met__D_p': -1.0, 'h_c': 1.0, 'adp_c': 1.0, 'pi_c': 1.0, 'met__D_c': 1.0}	{}	0.0	1000.0	StoichiometricData
METDtex	iJL1678b-ME	{'METDtex_FWD_CPLX0-7533', 'METDtex_FWD_CPLX0-7534', 'METDtex_REV_CPLX0-7534', 'METDtex_FWD_CPLX0-7530', 'METDtex_REV_CPLX0-7530', 'METDtex_REV_G6700-MONOMER', 'METDtex_FWD_G6700-MONOMER', 'METDtex_REV_CPLX0-7533'}	{'met__D_e': -1.0, 'met__D_p': 1.0}	{}	-1000.0	1000.0	StoichiometricData
METOX1s	iJL1678b-ME	{'METOX1s_FWD_SPONT'}	{'h2o2_c': -1.0, 'h2o_c': 1.0, 'met__L_c': -1.0, 'metsox__S__L_c': 1.0}	{}	0.0	1000.0	StoichiometricData
METOX2s	iJL1678b-ME	{'METOX2s_FWD_SPONT'}	{'h2o2_c': -1.0, 'h2o_c': 1.0, 'metsox__R__L_c': 1.0, 'met__L_c': -1.0}	{}	0.0	1000.0	StoichiometricData
METS	iJL1678b-ME	{'METS_FWD_HOMOCYSMETB12-MONOMER_mod_zn2_mod_cbl1', 'METS_FWD_HOMOCYSMET-MONOMER_mod_zn2'}	{'hcys__L_c': -1.0, 'thf_c': 1.0, 'h_c': 1.0, 'met__L_c': 1.0, '5mthf_c': -1.0}	{}	0.0	1000.0	StoichiometricData
METSOX1abcpp	iJL1678b-ME	{'METSOX1abcpp_FWD_CPLX_dummy'}	{'metsox__S__L_p': -1.0, 'atp_c': -1.0, 'h2o_c': -1.0, 'metsox__S__L_c': 1.0, 'h_c': 1.0, 'adp_c': 1.0, 'pi_c': 1.0}	{}	0.0	1000.0	StoichiometricData
METSOX1tex	iJL1678b-ME	{'METSOX1tex_FWD_CPLX0-7533', 'METSOX1tex_FWD_G6700-MONOMER', 'METSOX1tex_REV_CPLX0-7530', 'METSOX1tex_FWD_CPLX0-7534', 'METSOX1tex_FWD_CPLX0-7530', 'METSOX1tex_REV_CPLX0-7534', 'METSOX1tex_REV_G6700-MONOMER', 'METSOX1tex_REV_CPLX0-7533'}	{'metsox__S__L_p': 1.0, 'metsox__S__L_e': -1.0}	{}	-1000.0	1000.0	StoichiometricData
METSOX2abcpp	iJL1678b-ME	{'METSOX2abcpp_FWD_CPLX_dummy'}	{'h2o_c': -1.0, 'atp_c': -1.0, 'metsox__R__L_p': -1.0, 'h_c': 1.0, 'adp_c': 1.0, 'metsox__R__L_c': 1.0, 'pi_c': 1.0}	{}	0.0	1000.0	StoichiometricData
METSOX2tex	iJL1678b-ME	{'METSOX2tex_REV_CPLX0-7530', 'METSOX2tex_REV_CPLX0-7534', 'METSOX2tex_FWD_CPLX0-7533', 'METSOX2tex_REV_CPLX0-7533', 'METSOX2tex_FWD_G6700-MONOMER', 'METSOX2tex_FWD_CPLX0-7530', 'METSOX2tex_REV_G6700-MONOMER', 'METSOX2tex_FWD_CPLX0-7534'}	{'metsox__R__L_p': 1.0, 'metsox__R__L_e': -1.0}	{}	-1000.0	1000.0	StoichiometricData
METabcpp	iJL1678b-ME	{'METabcpp_FWD_METNIQ-METHIONINE-ABC-CPLX'}	{'h2o_c': -1.0, 'met__L_p': -1.0, 'atp_c': -1.0, 'adp_c': 1.0, 'h_c': 1.0, 'met__L_c': 1.0, 'pi_c': 1.0}	{}	0.0	1000.0	StoichiometricData
METtex	iJL1678b-ME	{'METtex_FWD_G6700-MONOMER', 'METtex_FWD_CPLX0-7534', 'METtex_REV_G6700-MONOMER', 'METtex_FWD_CPLX0-7533', 'METtex_REV_CPLX0-7533', 'METtex_REV_CPLX0-7530', 'METtex_FWD_CPLX0-7530', 'METtex_REV_CPLX0-7534'}	{'met__L_e': -1.0, 'met__L_p': 1.0}	{}	-1000.0	1000.0	StoichiometricData
MG2t3_2pp	iJL1678b-ME	{'MG2t3_2pp_REV_CPLX_dummy', 'MG2t3_2pp_FWD_CPLX_dummy'}	{'h_p': 2.0, 'h_c': -2.0, 'mg2_p': -1.0, 'mg2_c': 1.0}	{}	-1000.0	1000.0	StoichiometricData
MG2tex	iJL1678b-ME	{'MG2tex_REV_CPLX0-7534', 'MG2tex_REV_CPLX0-7533', 'MG2tex_FWD_CPLX0-7530', 'MG2tex_REV_CPLX0-7530', 'MG2tex_REV_G6700-MONOMER', 'MG2tex_FWD_CPLX0-7533', 'MG2tex_FWD_CPLX0-7534', 'MG2tex_FWD_G6700-MONOMER'}	{'mg2_e': -1.0, 'mg2_p': 1.0}	{}	-1000.0	1000.0	StoichiometricData
MG2tpp	iJL1678b-ME	{'MG2tpp_FWD_CORA-MONOMER'}	{'mg2_c': 1.0, 'mg2_p': -1.0}	{}	0.0	1000.0	StoichiometricData
MG2uabcpp	iJL1678b-ME	{'MG2uabcpp_FWD_MGTA-MONOMER'}	{'h2o_c': -1.0, 'atp_c': -1.0, 'mg2_p': -1.0, 'h_c': 1.0, 'adp_c': 1.0, 'pi_c': 1.0, 'mg2_c': 1.0}	{}	0.0	1000.0	StoichiometricData
MGSA	iJL1678b-ME	{'MGSA_FWD_METHGLYSYN-CPLX'}	{'dhap_c': -1.0, 'pi_c': 1.0, 'mthgxl_c': 1.0}	{}	0.0	1000.0	StoichiometricData
MI1PP	iJL1678b-ME	{'MI1PP_FWD_EG10983-MONOMER_mod_mg2'}	{'h2o_c': -1.0, 'pi_c': 1.0, 'inost_c': 1.0, 'mi1p__D_c': -1.0}	{}	0.0	1000.0	StoichiometricData
MICITDr	iJL1678b-ME	{'MICITDr_FWD_CPLX0-7761_mod_4fe4s', 'MICITDr_REV_CPLX0-7761_mod_4fe4s'}	{'h2o_c': -1.0, '2mcacn_c': -1.0, 'micit_c': 1.0}	{}	-1000.0	1000.0	StoichiometricData
MINCYCtex	iJL1678b-ME	{'MINCYCtex_REV_G6700-MONOMER', 'MINCYCtex_REV_CPLX0-7530', 'MINCYCtex_FWD_CPLX0-7534', 'MINCYCtex_FWD_G6700-MONOMER', 'MINCYCtex_FWD_CPLX0-7530', 'MINCYCtex_REV_CPLX0-7533', 'MINCYCtex_REV_CPLX0-7534', 'MINCYCtex_FWD_CPLX0-7533'}	{'mincyc_e': -1.0, 'mincyc_p': 1.0}	{}	-1000.0	1000.0	StoichiometricData
MINCYCtpp	iJL1678b-ME	{'MINCYCtpp_FWD_CPLX0-3932', 'MINCYCtpp_FWD_TRANS-CPLX-201'}	{'mincyc_p': -1.0, 'mincyc_e': 1.0, 'h_c': 1.0, 'h_p': -1.0}	{}	0.0	1000.0	StoichiometricData
MINOHPtexi	iJL1678b-ME	{'MINOHPtexi_FWD_CPLX_dummy'}	{'minohp_p': 1.0, 'minohp_e': -1.0}	{}	0.0	1000.0	StoichiometricData
MLDCP1App	iJL1678b-ME	{'MLDCP1App_FWD_CPLX_dummy'}	{'h2o_p': -1.0, 'murein3px4p_p': 1.0, 'alaala_p': 1.0, 'murein5px4p_p': -1.0}	{}	0.0	1000.0	StoichiometricData
MLDCP1Bpp	iJL1678b-ME	{'MLDCP1Bpp_FWD_CPLX_dummy'}	{'h2o_p': -1.0, 'ala__D_p': 1.0, 'murein4p3p_p': 1.0, 'murein4p4p_p': -1.0}	{}	0.0	1000.0	StoichiometricData
MLDCP2App	iJL1678b-ME	{'MLDCP2App_FWD_CPLX_dummy'}	{'h2o_p': -1.0, 'murein5p5p_p': -1.0, 'alaala_p': 1.0, 'murein5p3p_p': 1.0}	{}	0.0	1000.0	StoichiometricData
MLDCP2Bpp	iJL1678b-ME	{'MLDCP2Bpp_FWD_CPLX_dummy'}	{'h2o_p': -1.0, 'murein3p3p_p': 1.0, 'murein4p3p_p': -1.0, 'ala__D_p': 1.0}	{}	0.0	1000.0	StoichiometricData
MLDCP3App	iJL1678b-ME	{'MLDCP3App_FWD_CPLX_dummy'}	{'h2o_p': -1.0, 'murein3px3p_p': 1.0, 'murein5px3p_p': -1.0, 'alaala_p': 1.0}	{}	0.0	1000.0	StoichiometricData
MLDEP1pp	iJL1678b-ME	{'MLDEP1pp_FWD_CPLX_dummy'}	{'h2o_p': -1.0, 'murein3px3p_p': -1.0, 'murein3p3p_p': 1.0}	{}	0.0	1000.0	StoichiometricData
MLDEP2pp	iJL1678b-ME	{'MLDEP2pp_FWD_CPLX_dummy'}	{'h2o_p': -1.0, 'murein5px3p_p': -1.0, 'murein5p3p_p': 1.0}	{}	0.0	1000.0	StoichiometricData
MLTG1	iJL1678b-ME	{'MLTG1_FWD_MALTODEXGLUCOSID-MONOMER'}	{'glc__D_c': 1.0, 'h2o_c': -1.0, 'malt_c': 1.0, 'malttr_c': -1.0}	{}	0.0	1000.0	StoichiometricData
MLTG2	iJL1678b-ME	{'MLTG2_FWD_MALTODEXGLUCOSID-MONOMER'}	{'glc__D_c': 1.0, 'h2o_c': -1.0, 'malttr_c': 1.0, 'maltttr_c': -1.0}	{}	0.0	1000.0	StoichiometricData
MLTG3	iJL1678b-ME	{'MLTG3_FWD_MALTODEXGLUCOSID-MONOMER'}	{'glc__D_c': 1.0, 'maltpt_c': -1.0, 'h2o_c': -1.0, 'maltttr_c': 1.0}	{}	0.0	1000.0	StoichiometricData
MLTG4	iJL1678b-ME	{'MLTG4_FWD_MALTODEXGLUCOSID-MONOMER'}	{'maltpt_c': 1.0, 'glc__D_c': 1.0, 'h2o_c': -1.0, 'malthx_c': -1.0}	{}	0.0	1000.0	StoichiometricData
MLTG5	iJL1678b-ME	{'MLTG5_FWD_MALTODEXGLUCOSID-MONOMER'}	{'glc__D_c': 1.0, 'malthx_c': 1.0, 'h2o_c': -1.0, 'malthp_c': -1.0}	{}	0.0	1000.0	StoichiometricData
MLTGY1pp	iJL1678b-ME	{'MLTGY1pp_FWD_EG10950-MONOMER', 'MLTGY1pp_FWD_G7533-MONOMER', 'MLTGY1pp_FWD_G6622-MONOMER', 'MLTGY1pp_FWD_G7410-MONOMER', 'MLTGY1pp_FWD_G7457-MONOMER', 'MLTGY1pp_FWD_EG11373-MONOMER'}	{'murein4p4p_p': -1.0, 'anhgm4p_p': 2.0}	{}	0.0	1000.0	StoichiometricData
MLTGY2pp	iJL1678b-ME	{'MLTGY2pp_FWD_G7533-MONOMER', 'MLTGY2pp_FWD_G7457-MONOMER', 'MLTGY2pp_FWD_G7410-MONOMER', 'MLTGY2pp_FWD_EG10950-MONOMER', 'MLTGY2pp_FWD_EG11373-MONOMER', 'MLTGY2pp_FWD_G6622-MONOMER'}	{'murein4p3p_p': -1.0, 'anhgm3p_p': 1.0, 'anhgm4p_p': 1.0}	{}	0.0	1000.0	StoichiometricData
MLTGY3pp	iJL1678b-ME	{'MLTGY3pp_FWD_G7533-MONOMER', 'MLTGY3pp_FWD_G7457-MONOMER', 'MLTGY3pp_FWD_EG11373-MONOMER', 'MLTGY3pp_FWD_G6622-MONOMER', 'MLTGY3pp_FWD_EG10950-MONOMER', 'MLTGY3pp_FWD_G7410-MONOMER'}	{'murein3p3p_p': -1.0, 'anhgm3p_p': 2.0}	{}	0.0	1000.0	StoichiometricData
MLTGY4pp	iJL1678b-ME	{'MLTGY4pp_FWD_EG10950-MONOMER', 'MLTGY4pp_FWD_EG11373-MONOMER', 'MLTGY4pp_FWD_G6622-MONOMER', 'MLTGY4pp_FWD_G7533-MONOMER', 'MLTGY4pp_FWD_G7457-MONOMER', 'MLTGY4pp_FWD_G7410-MONOMER'}	{'murein4px4p_p': 1.0, 'murein4px4p4p_p': -1.0, 'anhgm4p_p': 1.0}	{}	0.0	1000.0	StoichiometricData
MLTP1	iJL1678b-ME	{'MLTP1_FWD_MALDEXPHOSPHORYL-CPLX_mod_pydx5p', 'MLTP1_REV_MALDEXPHOSPHORYL-CPLX_mod_pydx5p'}	{'maltpt_c': -1.0, 'maltttr_c': 1.0, 'pi_c': -1.0, 'g1p_c': 1.0}	{}	-1000.0	1000.0	StoichiometricData
MLTP2	iJL1678b-ME	{'MLTP2_FWD_MALDEXPHOSPHORYL-CPLX_mod_pydx5p', 'MLTP2_REV_MALDEXPHOSPHORYL-CPLX_mod_pydx5p'}	{'maltpt_c': 1.0, 'pi_c': -1.0, 'malthx_c': -1.0, 'g1p_c': 1.0}	{}	-1000.0	1000.0	StoichiometricData
MLTP3	iJL1678b-ME	{'MLTP3_FWD_MALDEXPHOSPHORYL-CPLX_mod_pydx5p', 'MLTP3_REV_MALDEXPHOSPHORYL-CPLX_mod_pydx5p'}	{'malthx_c': 1.0, 'pi_c': -1.0, 'malthp_c': -1.0, 'g1p_c': 1.0}	{}	-1000.0	1000.0	StoichiometricData
MMCD	iJL1678b-ME	{'MMCD_FWD_CPLX0-254'}	{'mmcoa__S_c': -1.0, 'co2_c': 1.0, 'h_c': -1.0, 'ppcoa_c': 1.0}	{}	0.0	1000.0	StoichiometricData
MMETt2pp	iJL1678b-ME	{'MMETt2pp_FWD_B0260-MONOMER'}	{'mmet_p': -1.0, 'h_c': 1.0, 'h_p': -1.0, 'mmet_c': 1.0}	{}	0.0	1000.0	StoichiometricData
MMETtex	iJL1678b-ME	{'MMETtex_REV_CPLX0-7534', 'MMETtex_REV_CPLX0-7530', 'MMETtex_FWD_G6700-MONOMER', 'MMETtex_REV_G6700-MONOMER', 'MMETtex_FWD_CPLX0-7534', 'MMETtex_FWD_CPLX0-7530', 'MMETtex_REV_CPLX0-7533', 'MMETtex_FWD_CPLX0-7533'}	{'mmet_e': -1.0, 'mmet_p': 1.0}	{}	-1000.0	1000.0	StoichiometricData
MMM	iJL1678b-ME	{'MMM_FWD_CPLX0-7741_mod_adocbl'}	{'mmcoa__S_c': 1.0, 'succoa_c': -1.0}	{}	0.0	1000.0	StoichiometricData
MN2t3pp	iJL1678b-ME	{'MN2t3pp_FWD_B0752-MONOMER', 'MN2t3pp_FWD_CPLX0-7641'}	{'mn2_p': 1.0, 'mn2_c': -1.0, 'h_c': 1.0, 'h_p': -1.0}	{}	0.0	1000.0	StoichiometricData
MN2tpp	iJL1678b-ME	{'MN2tpp_FWD_EG11167-MONOMER'}	{'mn2_p': -1.0, 'mn2_c': 1.0}	{}	0.0	1000.0	StoichiometricData
MN6PP	iJL1678b-ME	{'MN6PP_FWD_G6425-MONOMER_mod_mg2'}	{'h2o_c': -1.0, 'pi_c': 1.0, 'man6p_c': -1.0, 'man_c': 1.0}	{}	0.0	1000.0	StoichiometricData
MNLptspp	iJL1678b-ME	{'MNLptspp_FWD_CPLX-166'}	{'pep_c': -1.0, 'pyr_c': 1.0, 'mnl_p': -1.0, 'mnl1p_c': 1.0}	{}	0.0	1000.0	StoichiometricData
MNLtex	iJL1678b-ME	{'MNLtex_REV_CPLX0-7534', 'MNLtex_REV_CPLX0-7533', 'MNLtex_FWD_CPLX0-7534', 'MNLtex_REV_CPLX0-7530', 'MNLtex_FWD_CPLX0-7530', 'MNLtex_FWD_G6700-MONOMER', 'MNLtex_FWD_CPLX0-7533', 'MNLtex_REV_G6700-MONOMER'}	{'mnl_p': 1.0, 'mnl_e': -1.0}	{}	-1000.0	1000.0	StoichiometricData
MNNH	iJL1678b-ME	{'MNNH_FWD_MANNONDEHYDRAT-MONOMER'}	{'h2o_c': 1.0, '2ddglcn_c': 1.0, 'mana_c': -1.0}	{}	0.0	1000.0	StoichiometricData
MNt2pp	iJL1678b-ME	{'MNt2pp_FWD_YFEP-MONOMER'}	{'mn2_p': -1.0, 'mn2_c': 1.0, 'h_c': 1.0, 'h_p': -1.0}	{}	0.0	1000.0	StoichiometricData
MNtex	iJL1678b-ME	{'MNtex_FWD_CPLX0-7534', 'MNtex_REV_CPLX0-7530', 'MNtex_REV_G6700-MONOMER', 'MNtex_REV_CPLX0-7533', 'MNtex_FWD_CPLX0-7530', 'MNtex_FWD_G6700-MONOMER', 'MNtex_REV_CPLX0-7534', 'MNtex_FWD_CPLX0-7533'}	{'mn2_p': 1.0, 'mn2_e': -1.0}	{}	-1000.0	1000.0	StoichiometricData
MOAT	iJL1678b-ME	{'MOAT_FWD_KDOTRANS-MONOMER'}	{'kdolipid4_c': 1.0, 'lipidA_c': -1.0, 'ckdo_c': -1.0, 'h_c': 1.0, 'cmp_c': 1.0}	{}	0.0	1000.0	StoichiometricData
MOAT2	iJL1678b-ME	{'MOAT2_FWD_KDOTRANS-MONOMER'}	{'kdo2lipid4_c': 1.0, 'ckdo_c': -1.0, 'kdolipid4_c': -1.0, 'h_c': 1.0, 'cmp_c': 1.0}	{}	0.0	1000.0	StoichiometricData
MOAT3C	iJL1678b-ME	{'MOAT3C_FWD_EG11426-MONOMER'}	{'phphhlipa_c': -1.0, 'kphphhlipa_c': 1.0, 'ckdo_c': -1.0, 'h_c': 1.0, 'cmp_c': 1.0}	{}	0.0	1000.0	StoichiometricData
MOBDabcpp	iJL1678b-ME	{'MOBDabcpp_FWD_ABC-19-CPLX', 'MOBDabcpp_FWD_ABC-7-CPLX', 'MOBDabcpp_FWD_ABC-70-CPLX'}	{'h2o_c': -1.0, 'mobd_c': 1.0, 'atp_c': -1.0, 'h_c': 1.0, 'adp_c': 1.0, 'pi_c': 1.0, 'mobd_p': -1.0}	{}	0.0	1000.0	StoichiometricData
MOBDtex	iJL1678b-ME	{'MOBDtex_FWD_CPLX0-7533', 'MOBDtex_REV_G6700-MONOMER', 'MOBDtex_REV_CPLX0-7533', 'MOBDtex_FWD_CPLX0-7534', 'MOBDtex_REV_CPLX0-7530', 'MOBDtex_FWD_G6700-MONOMER', 'MOBDtex_FWD_CPLX0-7530', 'MOBDtex_REV_CPLX0-7534'}	{'mobd_e': -1.0, 'mobd_p': 1.0}	{}	-1000.0	1000.0	StoichiometricData
MOCDS	iJL1678b-ME	{'MOCDS_FWD_G7496-MONOMER_mod_mg2'}	{'ctp_c': -1.0, 'moco_c': -1.0, 'ppi_c': 1.0, 'h_c': -1.0, 'mococdp_c': 1.0}	{}	0.0	1000.0	StoichiometricData
MOCOS	iJL1678b-ME	{'MOCOS_FWD_EG10153-MONOMER'}	{'cu2_c': 1.0, 'h2o_c': 1.0, 'mobd_c': -1.0, 'moco_c': 1.0, 'h_c': -2.0, 'mptamp_c': -1.0, 'amp_c': 1.0}	{}	0.0	1000.0	StoichiometricData
MOGDS	iJL1678b-ME	{'MOGDS_FWD_EG11829-MONOMER_mod_mg2', 'MOGDS_FWD_EG11829-MONOMER_EG11828-MONOMER', 'MOGDS_FWD_EG11829-MONOMER_mod_mn2'}	{'moco_c': -1.0, 'ppi_c': 1.0, 'gtp_c': -1.0, 'h_c': -1.0, 'mocogdp_c': 1.0}	{}	0.0	1000.0	StoichiometricData
MOHMT	iJL1678b-ME	{'MOHMT_FWD_3-METHYL-2-OXOBUT-OHCH3XFER-CPLX_mod_mg2'}	{'h2o_c': -1.0, '3mob_c': -1.0, 'mlthf_c': -1.0, '2dhp_c': 1.0, 'thf_c': 1.0}	{}	0.0	1000.0	StoichiometricData
MOX	iJL1678b-ME	{'MOX_FWD_CPLX_dummy', 'MOX_REV_CPLX_dummy'}	{'h2o2_c': 1.0, 'mal__L_c': -1.0, 'oaa_c': 1.0, 'o2_c': -1.0}	{}	-1000.0	1000.0	StoichiometricData
MPTAT	iJL1678b-ME	{'MPTAT_FWD_EG11511-MONOMER'}	{'mpt_c': -1.0, 'ppi_c': 1.0, 'h_c': -1.0, 'atp_c': -1.0, 'mptamp_c': 1.0}	{}	0.0	1000.0	StoichiometricData
MPTG	iJL1678b-ME	{'MPTG_FWD_CPLX0-3951_G6561-MONOMER', 'MPTG_FWD_CPLX0-7717_G6561-MONOMER', 'MPTG_FWD_G7322-MONOMER_G6561-MONOMER'}	{'udcpdp_c': 2.0, 'murein5p5p_p': 1.0, 'h_c': 2.0, 'uaagmda_c': -2.0}	{}	0.0	1000.0	StoichiometricData
MPTG2	iJL1678b-ME	{'MPTG2_FWD_G7322-MONOMER_G6561-MONOMER', 'MPTG2_FWD_CPLX0-7717_G6561-MONOMER', 'MPTG2_FWD_CPLX0-3951_G6561-MONOMER'}	{'murein5p5p5p_p': 1.0, 'murein5p5p_p': -1.0, 'udcpdp_c': 1.0, 'h_c': 1.0, 'uaagmda_c': -1.0}	{}	0.0	1000.0	StoichiometricData
MSAR	iJL1678b-ME	{'MSAR_FWD_G6519-MONOMER', 'MSAR_FWD_CPLX0-1962'}	{'3hpp_c': 1.0, 'nadp_c': 1.0, 'nadph_c': -1.0, 'h_c': -1.0, 'msa_c': -1.0}	{}	0.0	1000.0	StoichiometricData
MSO3abcpp	iJL1678b-ME	{'MSO3abcpp_FWD_ABC-56-CPLX'}	{'h2o_c': -1.0, 'mso3_c': 1.0, 'atp_c': -1.0, 'h_c': 1.0, 'adp_c': 1.0, 'pi_c': 1.0, 'mso3_p': -1.0}	{}	0.0	1000.0	StoichiometricData
MSO3tex	iJL1678b-ME	{'MSO3tex_REV_G6700-MONOMER', 'MSO3tex_FWD_CPLX0-7533', 'MSO3tex_FWD_CPLX0-7534', 'MSO3tex_FWD_CPLX0-7530', 'MSO3tex_REV_CPLX0-7534', 'MSO3tex_REV_CPLX0-7533', 'MSO3tex_FWD_G6700-MONOMER', 'MSO3tex_REV_CPLX0-7530'}	{'mso3_e': -1.0, 'mso3_p': 1.0}	{}	-1000.0	1000.0	StoichiometricData
MTAN	iJL1678b-ME	{'MTAN_FWD_CPLX0-1541'}	{'5mta_c': -1.0, 'h2o_c': -1.0, 'ade_c': 1.0, '5mtr_c': 1.0}	{}	0.0	1000.0	StoichiometricData
MTHFC	iJL1678b-ME	{'MTHFC_REV_FOLD-CPLX', 'MTHFC_FWD_FOLD-CPLX'}	{'h2o_c': -1.0, '10fthf_c': 1.0, 'h_c': 1.0, 'methf_c': -1.0}	{}	-1000.0	1000.0	StoichiometricData
MTHFD	iJL1678b-ME	{'MTHFD_REV_FOLD-CPLX', 'MTHFD_FWD_FOLD-CPLX'}	{'nadp_c': -1.0, 'nadph_c': 1.0, 'methf_c': 1.0, 'mlthf_c': -1.0}	{}	-1000.0	1000.0	StoichiometricData
MTHFR2	iJL1678b-ME	{'MTHFR2_FWD_METHYLENETHFREDUCT-CPLX_mod_fad'}	{'mlthf_c': -1.0, 'nadh_c': -1.0, 'h_c': -2.0, 'nad_c': 1.0, '5mthf_c': 1.0}	{}	0.0	1000.0	StoichiometricData
MTHTHFSs	iJL1678b-ME	{'MTHTHFSs_FWD_SPONT'}	{'h2o_c': -1.0, 'mdhdhf_c': -1.0, 'mththf_c': 1.0}	{}	0.0	1000.0	StoichiometricData
MTRPOX	iJL1678b-ME	{'MTRPOX_FWD_SARCOX-MONOMER_mod_fad'}	{'o2_c': -1.0, 'h2o_c': -1.0, 'Nmtrp_c': -1.0, 'fald_c': 1.0, 'h2o2_c': 1.0, 'trp__L_c': 1.0}	{}	0.0	1000.0	StoichiometricData
N2Otex	iJL1678b-ME	{'N2Otex_FWD_CPLX0-7530', 'N2Otex_REV_CPLX0-7533', 'N2Otex_REV_CPLX0-7534', 'N2Otex_FWD_G6700-MONOMER', 'N2Otex_REV_CPLX0-7530', 'N2Otex_REV_G6700-MONOMER', 'N2Otex_FWD_CPLX0-7533', 'N2Otex_FWD_CPLX0-7534'}	{'n2o_p': 1.0, 'n2o_e': -1.0}	{}	-1000.0	1000.0	StoichiometricData
N2Otpp	iJL1678b-ME	{'N2Otpp_FWD_SPONT', 'N2Otpp_REV_SPONT'}	{'n2o_c': 1.0, 'n2o_p': -1.0}	{}	-1000.0	1000.0	StoichiometricData
NACODA	iJL1678b-ME	{'NACODA_FWD_ACETYLORNDEACET-CPLX_mod_zn2'}	{'glu5sa_c': 1.0, 'h2o_c': -1.0, 'ac_c': 1.0, 'acg5sa_c': -1.0}	{}	0.0	1000.0	StoichiometricData
NACtex	iJL1678b-ME	{'NACtex_REV_CPLX0-7534', 'NACtex_REV_CPLX0-7533', 'NACtex_REV_CPLX0-7530', 'NACtex_FWD_CPLX0-7534', 'NACtex_FWD_CPLX0-7533', 'NACtex_FWD_CPLX0-7530', 'NACtex_FWD_G6700-MONOMER', 'NACtex_REV_G6700-MONOMER'}	{'nac_e': -1.0, 'nac_p': 1.0}	{}	-1000.0	1000.0	StoichiometricData
NACtpp	iJL1678b-ME	{'NACtpp_FWD_CPLX_dummy'}	{'nac_c': 1.0, 'nac_p': -1.0}	{}	0.0	1000.0	StoichiometricData
NADDP	iJL1678b-ME	{'NADDP_FWD_EG10534-MONOMER_mod_mg2', 'NADDP_FWD_EG11702-MONOMER'}	{'h2o_c': -1.0, 'nmn_c': 1.0, 'amp_c': 1.0, 'nad_c': -1.0, 'h_c': 2.0}	{}	0.0	1000.0	StoichiometricData
NADH10	iJL1678b-ME	{'NADH10_FWD_NADH-DHII-MONOMER_mod_mg2_mod_cu_mod_fad'}	{'mql8_c': 1.0, 'nadh_c': -1.0, 'mqn8_c': -1.0, 'h_c': -1.0, 'nad_c': 1.0}	{}	0.0	1000.0	StoichiometricData
NADH16pp	iJL1678b-ME	{'NADH16pp_FWD_NADH-DHI-CPLX_mod_2fe2s_mod_4fe4s_mod_fmn'}	{'h_p': 3.0, 'q8h2_c': 1.0, 'h_c': -4.0, 'nad_c': 1.0, 'nadh_c': -1.0, 'q8_c': -1.0}	{}	0.0	1000.0	StoichiometricData
NADH17pp	iJL1678b-ME	{'NADH17pp_FWD_NADH-DHI-CPLX_mod_2fe2s_mod_4fe4s_mod_fmn'}	{'mqn8_c': -1.0, 'h_p': 3.0, 'h_c': -4.0, 'nad_c': 1.0, 'nadh_c': -1.0, 'mql8_c': 1.0}	{}	0.0	1000.0	StoichiometricData
NADH18pp	iJL1678b-ME	{'NADH18pp_FWD_NADH-DHI-CPLX_mod_2fe2s_mod_4fe4s_mod_fmn'}	{'2dmmq8_c': -1.0, 'h_p': 3.0, '2dmmql8_c': 1.0, 'h_c': -4.0, 'nad_c': 1.0, 'nadh_c': -1.0}	{}	0.0	1000.0	StoichiometricData
NADH5	iJL1678b-ME	{'NADH5_FWD_NADH-DHII-MONOMER_mod_mg2_mod_cu_mod_fad'}	{'q8h2_c': 1.0, 'nadh_c': -1.0, 'h_c': -1.0, 'nad_c': 1.0, 'q8_c': -1.0}	{}	0.0	1000.0	StoichiometricData
NADH9	iJL1678b-ME	{'NADH9_FWD_NADH-DHII-MONOMER_mod_mg2_mod_cu_mod_fad'}	{'nadh_c': -1.0, '2dmmql8_c': 1.0, 'h_c': -1.0, 'nad_c': 1.0, '2dmmq8_c': -1.0}	{}	0.0	1000.0	StoichiometricData
NADK	iJL1678b-ME	{'NADK_FWD_CPLX0-682_mod_mg2'}	{'nad_c': -1.0, 'nadp_c': 1.0, 'h_c': 1.0, 'atp_c': -1.0, 'adp_c': 1.0}	{}	0.0	1000.0	StoichiometricData
NADN	iJL1678b-ME	{'NADN_FWD_CPLX_dummy'}	{'h2o_c': -1.0, 'nad_c': -1.0, 'h_c': 1.0, 'adprib_c': 1.0, 'ncam_c': 1.0}	{}	0.0	1000.0	StoichiometricData
NADPHQR2	iJL1678b-ME	{'NADPHQR2_FWD_CPLX0-253_mod_fad'}	{'q8h2_c': 1.0, 'nadp_c': 1.0, 'nadph_c': -1.0, 'h_c': -1.0, 'q8_c': -1.0}	{}	0.0	1000.0	StoichiometricData
NADPHQR3	iJL1678b-ME	{'NADPHQR3_FWD_CPLX0-253_mod_fad'}	{'nadph_c': -1.0, 'nadp_c': 1.0, 'mqn8_c': -1.0, 'h_c': -1.0, 'mql8_c': 1.0}	{}	0.0	1000.0	StoichiometricData
NADPHQR4	iJL1678b-ME	{'NADPHQR4_FWD_CPLX0-253_mod_fad'}	{'nadp_c': 1.0, 'nadph_c': -1.0, 'h_c': -1.0, '2dmmql8_c': 1.0, '2dmmq8_c': -1.0}	{}	0.0	1000.0	StoichiometricData
NADPPPS	iJL1678b-ME	{'NADPPPS_FWD_CPLX_dummy'}	{'h2o_c': -1.0, 'nadp_c': -1.0, 'pi_c': 1.0, 'nad_c': 1.0}	{}	0.0	1000.0	StoichiometricData
NADS1	iJL1678b-ME	{'NADS1_FWD_NAD-SYNTH-CPLX_mod_mn2', 'NADS1_FWD_NAD-SYNTH-CPLX_mod_mg2'}	{'dnad_c': -1.0, 'atp_c': -1.0, 'ppi_c': 1.0, 'h_c': 1.0, 'nad_c': 1.0, 'nh4_c': -1.0, 'amp_c': 1.0}	{}	0.0	1000.0	StoichiometricData
NADTRHD	iJL1678b-ME	{'NADTRHD_FWD_UDHA-CPLX_mod_fad', 'NADTRHD_FWD_PYRNUTRANSHYDROGEN-CPLX'}	{'nadp_c': 1.0, 'nadph_c': -1.0, 'nadh_c': 1.0, 'nad_c': -1.0}	{}	0.0	1000.0	StoichiometricData
NAMNPP	iJL1678b-ME	{'NAMNPP_FWD_NICOTINATEPRIBOSYLTRANS-MONOMER'}	{'h2o_c': -1.0, 'atp_c': -1.0, 'nicrnt_c': 1.0, 'ppi_c': 1.0, 'nac_c': -1.0, 'adp_c': 1.0, 'pi_c': 1.0, 'prpp_c': -1.0}	{}	0.0	1000.0	StoichiometricData
NAt3_1p5pp	iJL1678b-ME	{'NAt3_1p5pp_FWD_NHAB-MONOMER'}	{'na1_p': 2.0, 'na1_c': -2.0, 'h_c': 3.0, 'h_p': -3.0}	{}	0.0	1000.0	StoichiometricData
NAt3_2pp	iJL1678b-ME	{'NAt3_2pp_FWD_CPLX0-7629'}	{'na1_p': 1.0, 'na1_c': -1.0, 'h_c': 2.0, 'h_p': -2.0}	{}	0.0	1000.0	StoichiometricData
NAt3pp	iJL1678b-ME	{'NAt3pp_FWD_CMR-MONOMER', 'NAt3pp_FWD_CHAA-MONOMER'}	{'na1_p': 1.0, 'na1_c': -1.0, 'h_c': 1.0, 'h_p': -1.0}	{}	0.0	1000.0	StoichiometricData
NAtex	iJL1678b-ME	{'NAtex_REV_CPLX0-7534', 'NAtex_FWD_CPLX0-7533', 'NAtex_REV_CPLX0-7533', 'NAtex_FWD_CPLX0-7534', 'NAtex_REV_G6700-MONOMER', 'NAtex_FWD_G6700-MONOMER', 'NAtex_FWD_CPLX0-7530', 'NAtex_REV_CPLX0-7530'}	{'na1_p': 1.0, 'na1_e': -1.0}	{}	-1000.0	1000.0	StoichiometricData
NDPK1	iJL1678b-ME	{'NDPK1_FWD_NUCLEOSIDE-DIP-KIN-CPLX_mod_mg2', 'NDPK1_FWD_NUCLEOSIDE-DIP-KIN-CPLX_mod_mn2', 'NDPK1_REV_NUCLEOSIDE-DIP-KIN-CPLX_mod_ca2', 'NDPK1_REV_NUCLEOSIDE-DIP-KIN-CPLX_mod_mg2', 'NDPK1_FWD_NUCLEOSIDE-DIP-KIN-CPLX_mod_ca2', 'NDPK1_FWD_ADENYL-KIN-MONOMER_mod_mg2', 'NDPK1_REV_ADENYL-KIN-MONOMER_mod_mg2', 'NDPK1_REV_NUCLEOSIDE-DIP-KIN-CPLX_mod_mn2'}	{'gtp_c': 1.0, 'gdp_c': -1.0, 'atp_c': -1.0, 'adp_c': 1.0}	{}	-1000.0	1000.0	StoichiometricData
NDPK2	iJL1678b-ME	{'NDPK2_REV_NUCLEOSIDE-DIP-KIN-CPLX_mod_mg2', 'NDPK2_FWD_NUCLEOSIDE-DIP-KIN-CPLX_mod_ca2', 'NDPK2_FWD_NUCLEOSIDE-DIP-KIN-CPLX_mod_mg2', 'NDPK2_FWD_ADENYL-KIN-MONOMER_mod_mg2', 'NDPK2_REV_ADENYL-KIN-MONOMER_mod_mg2', 'NDPK2_REV_NUCLEOSIDE-DIP-KIN-CPLX_mod_ca2', 'NDPK2_FWD_NUCLEOSIDE-DIP-KIN-CPLX_mod_mn2', 'NDPK2_REV_NUCLEOSIDE-DIP-KIN-CPLX_mod_mn2'}	{'udp_c': -1.0, 'utp_c': 1.0, 'atp_c': -1.0, 'adp_c': 1.0}	{}	-1000.0	1000.0	StoichiometricData
NDPK3	iJL1678b-ME	{'NDPK3_REV_NUCLEOSIDE-DIP-KIN-CPLX_mod_mn2', 'NDPK3_REV_NUCLEOSIDE-DIP-KIN-CPLX_mod_mg2', 'NDPK3_REV_NUCLEOSIDE-DIP-KIN-CPLX_mod_ca2', 'NDPK3_REV_ADENYL-KIN-MONOMER_mod_mg2', 'NDPK3_FWD_NUCLEOSIDE-DIP-KIN-CPLX_mod_ca2', 'NDPK3_FWD_NUCLEOSIDE-DIP-KIN-CPLX_mod_mg2', 'NDPK3_FWD_ADENYL-KIN-MONOMER_mod_mg2', 'NDPK3_FWD_NUCLEOSIDE-DIP-KIN-CPLX_mod_mn2'}	{'cdp_c': -1.0, 'ctp_c': 1.0, 'atp_c': -1.0, 'adp_c': 1.0}	{}	-1000.0	1000.0	StoichiometricData
NDPK4	iJL1678b-ME	{'NDPK4_FWD_NUCLEOSIDE-DIP-KIN-CPLX_mod_ca2', 'NDPK4_FWD_NUCLEOSIDE-DIP-KIN-CPLX_mod_mg2', 'NDPK4_REV_NUCLEOSIDE-DIP-KIN-CPLX_mod_mg2', 'NDPK4_FWD_NUCLEOSIDE-DIP-KIN-CPLX_mod_mn2', 'NDPK4_REV_NUCLEOSIDE-DIP-KIN-CPLX_mod_mn2', 'NDPK4_REV_NUCLEOSIDE-DIP-KIN-CPLX_mod_ca2', 'NDPK4_FWD_ADENYL-KIN-MONOMER_mod_mg2', 'NDPK4_REV_ADENYL-KIN-MONOMER_mod_mg2'}	{'dttp_c': 1.0, 'dtdp_c': -1.0, 'adp_c': 1.0, 'atp_c': -1.0}	{}	-1000.0	1000.0	StoichiometricData
NDPK5	iJL1678b-ME	{'NDPK5_REV_NUCLEOSIDE-DIP-KIN-CPLX_mod_ca2', 'NDPK5_FWD_NUCLEOSIDE-DIP-KIN-CPLX_mod_mg2', 'NDPK5_REV_NUCLEOSIDE-DIP-KIN-CPLX_mod_mg2', 'NDPK5_FWD_NUCLEOSIDE-DIP-KIN-CPLX_mod_mn2', 'NDPK5_REV_ADENYL-KIN-MONOMER_mod_mg2', 'NDPK5_FWD_NUCLEOSIDE-DIP-KIN-CPLX_mod_ca2', 'NDPK5_REV_NUCLEOSIDE-DIP-KIN-CPLX_mod_mn2', 'NDPK5_FWD_ADENYL-KIN-MONOMER_mod_mg2'}	{'dgdp_c': -1.0, 'dgtp_c': 1.0, 'atp_c': -1.0, 'adp_c': 1.0}	{}	-1000.0	1000.0	StoichiometricData
NDPK6	iJL1678b-ME	{'NDPK6_FWD_ADENYL-KIN-MONOMER_mod_mg2', 'NDPK6_REV_ADENYL-KIN-MONOMER_mod_mg2', 'NDPK6_FWD_NUCLEOSIDE-DIP-KIN-CPLX_mod_mn2', 'NDPK6_REV_NUCLEOSIDE-DIP-KIN-CPLX_mod_mg2', 'NDPK6_REV_NUCLEOSIDE-DIP-KIN-CPLX_mod_ca2', 'NDPK6_FWD_NUCLEOSIDE-DIP-KIN-CPLX_mod_mg2', 'NDPK6_FWD_NUCLEOSIDE-DIP-KIN-CPLX_mod_ca2', 'NDPK6_REV_NUCLEOSIDE-DIP-KIN-CPLX_mod_mn2'}	{'adp_c': 1.0, 'dudp_c': -1.0, 'atp_c': -1.0, 'dutp_c': 1.0}	{}	-1000.0	1000.0	StoichiometricData
NDPK7	iJL1678b-ME	{'NDPK7_REV_NUCLEOSIDE-DIP-KIN-CPLX_mod_mn2', 'NDPK7_FWD_NUCLEOSIDE-DIP-KIN-CPLX_mod_mg2', 'NDPK7_FWD_NUCLEOSIDE-DIP-KIN-CPLX_mod_mn2', 'NDPK7_REV_NUCLEOSIDE-DIP-KIN-CPLX_mod_mg2', 'NDPK7_REV_NUCLEOSIDE-DIP-KIN-CPLX_mod_ca2', 'NDPK7_REV_ADENYL-KIN-MONOMER_mod_mg2', 'NDPK7_FWD_NUCLEOSIDE-DIP-KIN-CPLX_mod_ca2', 'NDPK7_FWD_ADENYL-KIN-MONOMER_mod_mg2'}	{'dctp_c': 1.0, 'atp_c': -1.0, 'adp_c': 1.0, 'dcdp_c': -1.0}	{}	-1000.0	1000.0	StoichiometricData
NDPK8	iJL1678b-ME	{'NDPK8_REV_NUCLEOSIDE-DIP-KIN-CPLX_mod_mn2', 'NDPK8_REV_ADENYL-KIN-MONOMER_mod_mg2', 'NDPK8_FWD_NUCLEOSIDE-DIP-KIN-CPLX_mod_ca2', 'NDPK8_REV_NUCLEOSIDE-DIP-KIN-CPLX_mod_ca2', 'NDPK8_FWD_ADENYL-KIN-MONOMER_mod_mg2', 'NDPK8_FWD_NUCLEOSIDE-DIP-KIN-CPLX_mod_mg2', 'NDPK8_FWD_NUCLEOSIDE-DIP-KIN-CPLX_mod_mn2', 'NDPK8_REV_NUCLEOSIDE-DIP-KIN-CPLX_mod_mg2'}	{'dadp_c': -1.0, 'atp_c': -1.0, 'adp_c': 1.0, 'datp_c': 1.0}	{}	-1000.0	1000.0	StoichiometricData
NH4tex	iJL1678b-ME	{'NH4tex_REV_CPLX0-7530', 'NH4tex_FWD_G6700-MONOMER', 'NH4tex_REV_CPLX0-7534', 'NH4tex_REV_G6700-MONOMER', 'NH4tex_REV_CPLX0-7533', 'NH4tex_FWD_CPLX0-7534', 'NH4tex_FWD_CPLX0-7533', 'NH4tex_FWD_CPLX0-7530'}	{'nh4_e': -1.0, 'nh4_p': 1.0}	{}	-1000.0	1000.0	StoichiometricData
NH4tpp	iJL1678b-ME	{'NH4tpp_FWD_CPLX0-7532', 'NH4tpp_REV_CPLX0-7532', 'NH4tpp_REV_SPONT', 'NH4tpp_FWD_SPONT'}	{'nh4_c': 1.0, 'nh4_p': -1.0}	{}	-1000.0	1000.0	StoichiometricData
NHFRBO	iJL1678b-ME	{'NHFRBO_FWD_CPLX0-1_mod_fad'}	{'h2o_c': 1.0, 'h_c': -1.0, 'nad_c': 1.0, 'no_c': -2.0, 'n2o_c': 1.0, 'nadh_c': -1.0}	{'EG12450-MONOMER_activity': 1}	0.0	1000.0	StoichiometricData
NI2abcpp	iJL1678b-ME	{'NI2abcpp_FWD_YHHO-MONOMER'}	{'h2o_c': -1.0, 'atp_c': -1.0, 'ni2_c': -1.0, 'h_c': 1.0, 'adp_c': 1.0, 'pi_c': 1.0, 'ni2_p': 1.0}	{}	0.0	1000.0	StoichiometricData
NI2t3pp	iJL1678b-ME	{'NI2t3pp_FWD_B0752-MONOMER', 'NI2t3pp_FWD_CPLX0-7641'}	{'ni2_c': -1.0, 'h_c': 1.0, 'h_p': -1.0, 'ni2_p': 1.0}	{}	0.0	1000.0	StoichiometricData
NI2tex	iJL1678b-ME	{'NI2tex_FWD_G6700-MONOMER', 'NI2tex_FWD_CPLX0-7534', 'NI2tex_REV_G6700-MONOMER', 'NI2tex_REV_CPLX0-7533', 'NI2tex_FWD_CPLX0-7530', 'NI2tex_FWD_CPLX0-7533', 'NI2tex_REV_CPLX0-7534', 'NI2tex_REV_CPLX0-7530'}	{'ni2_e': -1.0, 'ni2_p': 1.0}	{}	-1000.0	1000.0	StoichiometricData
NI2tpp	iJL1678b-ME	{'NI2tpp_FWD_CORA-MONOMER'}	{'ni2_c': 1.0, 'ni2_p': -1.0}	{}	0.0	1000.0	StoichiometricData
NI2uabcpp	iJL1678b-ME	{'NI2uabcpp_FWD_MGTA-MONOMER', 'NI2uabcpp_FWD_ABC-20-CPLX'}	{'h2o_c': -1.0, 'atp_c': -1.0, 'ni2_c': 1.0, 'h_c': 1.0, 'adp_c': 1.0, 'pi_c': 1.0, 'ni2_p': -1.0}	{}	0.0	1000.0	StoichiometricData
NMNAT	iJL1678b-ME	{'NMNAT_FWD_PD04413_mod_cu2', 'NMNAT_FWD_PD04413_mod_cd2', 'NMNAT_FWD_PD04413_mod_zn2', 'NMNAT_FWD_PD04413_mod_mg2', 'NMNAT_FWD_PD04413_mod_ca2', 'NMNAT_FWD_PD04413_mod_mn2', 'NMNAT_FWD_NICONUCADENYLYLTRAN-MONOMER_mod_mg2', 'NMNAT_FWD_PD04413_mod_ni2', 'NMNAT_FWD_PD04413_mod_cobalt2'}	{'ppi_c': 1.0, 'nmn_c': -1.0, 'h_c': -1.0, 'nad_c': 1.0, 'atp_c': -1.0}	{}	0.0	1000.0	StoichiometricData
NMNDA	iJL1678b-ME	{'NMNDA_FWD_CPLX_dummy'}	{'nicrnt_c': 1.0, 'h2o_c': -1.0, 'nmn_c': -1.0, 'nh4_c': 1.0}	{}	0.0	1000.0	StoichiometricData
NMNN	iJL1678b-ME	{'NMNN_FWD_CPLX_dummy'}	{'h2o_c': -1.0, 'r5p_c': 1.0, 'nmn_c': -1.0, 'h_c': 1.0, 'ncam_c': 1.0}	{}	0.0	1000.0	StoichiometricData
NMNPtpp	iJL1678b-ME	{'NMNPtpp_FWD_PNUC-MONOMER'}	{'nmn_c': 1.0, 'nmn_p': -1.0}	{}	0.0	1000.0	StoichiometricData
NMNt7pp	iJL1678b-ME	{'NMNt7pp_FWD_CPLX_dummy'}	{'h2o_c': -1.0, 'nmn_p': -1.0, 'r5p_c': 1.0, 'h_c': 1.0, 'ncam_c': 1.0}	{}	0.0	1000.0	StoichiometricData
NMNtex	iJL1678b-ME	{'NMNtex_FWD_CPLX0-7534', 'NMNtex_FWD_G6700-MONOMER', 'NMNtex_REV_CPLX0-7530', 'NMNtex_REV_CPLX0-7533', 'NMNtex_FWD_CPLX0-7533', 'NMNtex_REV_CPLX0-7534', 'NMNtex_FWD_CPLX0-7530', 'NMNtex_REV_G6700-MONOMER'}	{'nmn_e': -1.0, 'nmn_p': 1.0}	{}	-1000.0	1000.0	StoichiometricData
NNAM	iJL1678b-ME	{'NNAM_FWD_NICOTINAMID-MONOMER'}	{'nac_c': 1.0, 'h2o_c': -1.0, 'nh4_c': 1.0, 'ncam_c': -1.0}	{}	0.0	1000.0	StoichiometricData
NNATr	iJL1678b-ME	{'NNATr_FWD_NICONUCADENYLYLTRAN-MONOMER_mod_mg2', 'NNATr_REV_NICONUCADENYLYLTRAN-MONOMER_mod_mg2'}	{'nicrnt_c': -1.0, 'dnad_c': 1.0, 'ppi_c': 1.0, 'h_c': -1.0, 'atp_c': -1.0}	{}	-1000.0	1000.0	StoichiometricData
NNDMBRT	iJL1678b-ME	{'NNDMBRT_FWD_DMBPPRIBOSYLTRANS-CPLX'}	{'nicrnt_c': -1.0, '5prdmbz_c': 1.0, 'h_c': 1.0, 'dmbzid_c': -1.0, 'nac_c': 1.0}	{}	0.0	1000.0	StoichiometricData
NNDPR	iJL1678b-ME	{'NNDPR_FWD_QUINOPRIBOTRANS-CPLX_mod_mg2'}	{'nicrnt_c': 1.0, 'ppi_c': 1.0, 'quln_c': -1.0, 'h_c': -2.0, 'co2_c': 1.0, 'prpp_c': -1.0}	{}	0.0	1000.0	StoichiometricData
NO2t2rpp	iJL1678b-ME	{'NO2t2rpp_FWD_NIRC-MONOMER', 'NO2t2rpp_FWD_NARK-MONOMER', 'NO2t2rpp_REV_NARK-MONOMER', 'NO2t2rpp_REV_NIRC-MONOMER'}	{'no2_c': 1.0, 'h_c': 1.0, 'h_p': -1.0, 'no2_p': -1.0}	{}	-1000.0	1000.0	StoichiometricData
NO2tex	iJL1678b-ME	{'NO2tex_REV_CPLX0-7533', 'NO2tex_REV_CPLX0-7534', 'NO2tex_FWD_CPLX0-7534', 'NO2tex_REV_G6700-MONOMER', 'NO2tex_REV_CPLX0-7530', 'NO2tex_FWD_CPLX0-7530', 'NO2tex_FWD_CPLX0-7533', 'NO2tex_FWD_G6700-MONOMER'}	{'no2_e': -1.0, 'no2_p': 1.0}	{}	-1000.0	1000.0	StoichiometricData
NO3R1bpp	iJL1678b-ME	{'NO3R1bpp_FWD_NAP-CPLX_mod_bmocogdp'}	{'h2o_p': 1.0, 'q8h2_c': -1.0, 'no3_p': -1.0, 'no2_p': 1.0, 'q8_c': 1.0}	{}	0.0	1000.0	StoichiometricData
NO3R1pp	iJL1678b-ME	{'NO3R1pp_FWD_NITRATREDUCTA-CPLX_mod_bmocogdp_mod_3fe4s_mod_4fe4s', 'NO3R1pp_FWD_NITRATREDUCTZ-CPLX_mod_bmocogdp_mod_2:pheme_mod_3:4fe4s_mod_1:3fe4s'}	{'h2o_c': 1.0, 'h_p': 2.0, 'no3_c': -1.0, 'q8h2_c': -1.0, 'h_c': -2.0, 'q8_c': 1.0, 'no2_c': 1.0}	{}	0.0	1000.0	StoichiometricData
NO3R2bpp	iJL1678b-ME	{'NO3R2bpp_FWD_NAPAB-CPLX_NAPC-MONOMER_mod_bmocogdp'}	{'mqn8_c': 1.0, 'no3_p': -1.0, 'no2_p': 1.0, 'mql8_c': -1.0, 'h2o_p': 1.0}	{}	0.0	1000.0	StoichiometricData
NO3R2pp	iJL1678b-ME	{'NO3R2pp_FWD_NITRATREDUCTA-CPLX_mod_bmocogdp_mod_3fe4s_mod_4fe4s', 'NO3R2pp_FWD_NITRATREDUCTZ-CPLX_mod_bmocogdp_mod_2:pheme_mod_3:4fe4s_mod_1:3fe4s'}	{'h2o_c': 1.0, 'mqn8_c': 1.0, 'h_p': 2.0, 'no3_c': -1.0, 'mql8_c': -1.0, 'h_c': -2.0, 'no2_c': 1.0}	{}	0.0	1000.0	StoichiometricData
NO3t7pp	iJL1678b-ME	{'NO3t7pp_FWD_NARK-MONOMER', 'NO3t7pp_FWD_NARU-MONOMER'}	{'no3_p': -1.0, 'no2_p': 1.0, 'no2_c': -1.0, 'no3_c': 1.0}	{}	0.0	1000.0	StoichiometricData
NO3tex	iJL1678b-ME	{'NO3tex_REV_CPLX0-7530', 'NO3tex_REV_G6700-MONOMER', 'NO3tex_FWD_CPLX0-7530', 'NO3tex_REV_CPLX0-7533', 'NO3tex_FWD_CPLX0-7533', 'NO3tex_FWD_CPLX0-7534', 'NO3tex_REV_CPLX0-7534', 'NO3tex_FWD_G6700-MONOMER'}	{'no3_e': -1.0, 'no3_p': 1.0}	{}	-1000.0	1000.0	StoichiometricData
NODOx	iJL1678b-ME	{'NODOx_FWD_EG10456-MONOMER_mod_fad_mod_pheme'}	{'o2_c': -2.0, 'no3_c': 2.0, 'h_c': 1.0, 'nad_c': 1.0, 'no_c': -2.0, 'nadh_c': -1.0}	{}	0.0	1000.0	StoichiometricData
NODOy	iJL1678b-ME	{'NODOy_FWD_EG10456-MONOMER_mod_fad_mod_pheme'}	{'o2_c': -2.0, 'nadp_c': 1.0, 'nadph_c': -1.0, 'no3_c': 2.0, 'h_c': 1.0, 'no_c': -2.0}	{}	0.0	1000.0	StoichiometricData
NOVBCNtex	iJL1678b-ME	{'NOVBCNtex_FWD_SPONT', 'NOVBCNtex_REV_SPONT'}	{'novbcn_e': -1.0, 'novbcn_p': 1.0}	{}	-1000.0	1000.0	StoichiometricData
NOVBCNtpp	iJL1678b-ME	{'NOVBCNtpp_FWD_CPLX0-3932', 'NOVBCNtpp_FWD_TRANS-CPLX-201'}	{'novbcn_e': 1.0, 'h_c': 1.0, 'h_p': -1.0, 'novbcn_p': -1.0}	{}	0.0	1000.0	StoichiometricData
NOtex	iJL1678b-ME	{'NOtex_REV_CPLX0-7530', 'NOtex_FWD_G6700-MONOMER', 'NOtex_FWD_CPLX0-7533', 'NOtex_FWD_CPLX0-7534', 'NOtex_FWD_CPLX0-7530', 'NOtex_REV_G6700-MONOMER', 'NOtex_REV_CPLX0-7533', 'NOtex_REV_CPLX0-7534'}	{'no_e': -1.0, 'no_p': 1.0}	{}	-1000.0	1000.0	StoichiometricData
NOtpp	iJL1678b-ME	{'NOtpp_REV_SPONT', 'NOtpp_FWD_SPONT'}	{'no_p': -1.0, 'no_c': 1.0}	{}	-1000.0	1000.0	StoichiometricData
NTD1	iJL1678b-ME	{'NTD1_FWD_EG11817-MONOMER_mod_cobalt2', 'NTD1_FWD_CPLX0-7625_mod_cobalt2', 'NTD1_FWD_EG12115-MONOMER_mod_mn2'}	{'h2o_c': -1.0, 'pi_c': 1.0, 'dump_c': -1.0, 'duri_c': 1.0}	{}	0.0	1000.0	StoichiometricData
NTD10	iJL1678b-ME	{'NTD10_FWD_EG11817-MONOMER_mod_cobalt2'}	{'xmp_c': -1.0, 'h2o_c': -1.0, 'pi_c': 1.0, 'xtsn_c': 1.0}	{}	0.0	1000.0	StoichiometricData
NTD10pp	iJL1678b-ME	{'NTD10pp_FWD_APHA-CPLX_mod_mg2', 'NTD10pp_FWD_USHA-MONOMER_mod_zn2'}	{'pi_p': 1.0, 'h2o_p': -1.0, 'xmp_p': -1.0, 'xtsn_p': 1.0}	{}	0.0	1000.0	StoichiometricData
NTD11	iJL1678b-ME	{'NTD11_FWD_EG11817-MONOMER_mod_cobalt2'}	{'h2o_c': -1.0, 'pi_c': 1.0, 'imp_c': -1.0, 'ins_c': 1.0}	{}	0.0	1000.0	StoichiometricData
NTD11pp	iJL1678b-ME	{'NTD11pp_FWD_USHA-MONOMER_mod_zn2', 'NTD11pp_FWD_APHA-CPLX_mod_mg2'}	{'pi_p': 1.0, 'h2o_p': -1.0, 'ins_p': 1.0, 'imp_p': -1.0}	{}	0.0	1000.0	StoichiometricData
NTD12	iJL1678b-ME	{'NTD12_FWD_CPLX0-7625_mod_cobalt2', 'NTD12_FWD_EG11817-MONOMER_mod_cobalt2'}	{'h2o_c': -1.0, 'pi_c': 1.0, 'din_c': 1.0, 'dimp_c': -1.0}	{}	0.0	1000.0	StoichiometricData
NTD12pp	iJL1678b-ME	{'NTD12pp_FWD_USHA-MONOMER_mod_zn2', 'NTD12pp_FWD_APHA-CPLX_mod_mg2'}	{'pi_p': 1.0, 'dimp_p': -1.0, 'din_p': 1.0, 'h2o_p': -1.0}	{}	0.0	1000.0	StoichiometricData
NTD1pp	iJL1678b-ME	{'NTD1pp_FWD_USHA-MONOMER_mod_zn2', 'NTD1pp_FWD_APHA-CPLX_mod_mg2'}	{'pi_p': 1.0, 'h2o_p': -1.0, 'dump_p': -1.0, 'duri_p': 1.0}	{}	0.0	1000.0	StoichiometricData
NTD2	iJL1678b-ME	{'NTD2_FWD_EG12115-MONOMER_mod_mn2', 'NTD2_FWD_EG11817-MONOMER_mod_cobalt2'}	{'ump_c': -1.0, 'h2o_c': -1.0, 'pi_c': 1.0, 'uri_c': 1.0}	{}	0.0	1000.0	StoichiometricData
NTD2pp	iJL1678b-ME	{'NTD2pp_FWD_APHA-CPLX_mod_mg2', 'NTD2pp_FWD_USHA-MONOMER_mod_zn2'}	{'pi_p': 1.0, 'h2o_p': -1.0, 'ump_p': -1.0, 'uri_p': 1.0}	{}	0.0	1000.0	StoichiometricData
NTD3	iJL1678b-ME	{'NTD3_FWD_EG11817-MONOMER_mod_cobalt2', 'NTD3_FWD_CPLX0-7625_mod_cobalt2'}	{'dcmp_c': -1.0, 'dcyt_c': 1.0, 'h2o_c': -1.0, 'pi_c': 1.0}	{}	0.0	1000.0	StoichiometricData
NTD3pp	iJL1678b-ME	{'NTD3pp_FWD_USHA-MONOMER_mod_zn2', 'NTD3pp_FWD_APHA-CPLX_mod_mg2'}	{'pi_p': 1.0, 'h2o_p': -1.0, 'dcmp_p': -1.0, 'dcyt_p': 1.0}	{}	0.0	1000.0	StoichiometricData
NTD4	iJL1678b-ME	{'NTD4_FWD_EG11817-MONOMER_mod_cobalt2'}	{'cytd_c': 1.0, 'h2o_c': -1.0, 'pi_c': 1.0, 'cmp_c': -1.0}	{}	0.0	1000.0	StoichiometricData
NTD4pp	iJL1678b-ME	{'NTD4pp_FWD_USHA-MONOMER_mod_zn2', 'NTD4pp_FWD_APHA-CPLX_mod_mg2'}	{'pi_p': 1.0, 'h2o_p': -1.0, 'cytd_p': 1.0, 'cmp_p': -1.0}	{}	0.0	1000.0	StoichiometricData
NTD5	iJL1678b-ME	{'NTD5_FWD_EG12115-MONOMER_mod_mn2', 'NTD5_FWD_CPLX0-7625_mod_cobalt2', 'NTD5_FWD_EG11817-MONOMER_mod_cobalt2'}	{'h2o_c': -1.0, 'dtmp_c': -1.0, 'pi_c': 1.0, 'thymd_c': 1.0}	{}	0.0	1000.0	StoichiometricData
NTD5pp	iJL1678b-ME	{'NTD5pp_FWD_USHA-MONOMER_mod_zn2', 'NTD5pp_FWD_APHA-CPLX_mod_mg2'}	{'dtmp_p': -1.0, 'h2o_p': -1.0, 'pi_p': 1.0, 'thymd_p': 1.0}	{}	0.0	1000.0	StoichiometricData
NTD6	iJL1678b-ME	{'NTD6_FWD_EG11817-MONOMER_mod_cobalt2', 'NTD6_FWD_CPLX0-7625_mod_cobalt2'}	{'h2o_c': -1.0, 'dad__2_c': 1.0, 'damp_c': -1.0, 'pi_c': 1.0}	{}	0.0	1000.0	StoichiometricData
NTD6pp	iJL1678b-ME	{'NTD6pp_FWD_USHA-MONOMER_mod_zn2', 'NTD6pp_FWD_APHA-CPLX_mod_mg2'}	{'pi_p': 1.0, 'damp_p': -1.0, 'dad__2_p': 1.0, 'h2o_p': -1.0}	{}	0.0	1000.0	StoichiometricData
NTD7	iJL1678b-ME	{'NTD7_FWD_EG11817-MONOMER_mod_cobalt2'}	{'h2o_c': -1.0, 'pi_c': 1.0, 'adn_c': 1.0, 'amp_c': -1.0}	{}	0.0	1000.0	StoichiometricData
NTD7pp	iJL1678b-ME	{'NTD7pp_FWD_USHA-MONOMER_mod_zn2', 'NTD7pp_FWD_APHA-CPLX_mod_mg2'}	{'pi_p': 1.0, 'h2o_p': -1.0, 'amp_p': -1.0, 'adn_p': 1.0}	{}	0.0	1000.0	StoichiometricData
NTD8	iJL1678b-ME	{'NTD8_FWD_EG11817-MONOMER_mod_cobalt2', 'NTD8_FWD_CPLX0-7625_mod_cobalt2'}	{'dgsn_c': 1.0, 'h2o_c': -1.0, 'pi_c': 1.0, 'dgmp_c': -1.0}	{}	0.0	1000.0	StoichiometricData
NTD8pp	iJL1678b-ME	{'NTD8pp_FWD_APHA-CPLX_mod_mg2', 'NTD8pp_FWD_USHA-MONOMER_mod_zn2'}	{'pi_p': 1.0, 'h2o_p': -1.0, 'dgsn_p': 1.0, 'dgmp_p': -1.0}	{}	0.0	1000.0	StoichiometricData
NTD9	iJL1678b-ME	{'NTD9_FWD_EG11817-MONOMER_mod_cobalt2'}	{'h2o_c': -1.0, 'gmp_c': -1.0, 'pi_c': 1.0, 'gsn_c': 1.0}	{}	0.0	1000.0	StoichiometricData
NTD9pp	iJL1678b-ME	{'NTD9pp_FWD_APHA-CPLX_mod_mg2', 'NTD9pp_FWD_USHA-MONOMER_mod_zn2'}	{'pi_p': 1.0, 'h2o_p': -1.0, 'gmp_p': -1.0, 'gsn_p': 1.0}	{}	0.0	1000.0	StoichiometricData
NTP1	iJL1678b-ME	{'NTP1_FWD_G6357-MONOMER', 'NTP1_FWD_G7841-MONOMER'}	{'h2o_c': -1.0, 'pi_c': 1.0, 'h_c': 1.0, 'adp_c': 1.0, 'atp_c': -1.0}	{}	0.0	1000.0	StoichiometricData
NTP10	iJL1678b-ME	{'NTP10_FWD_G7841-MONOMER', 'NTP10_FWD_CPLX0-3948_mod_mg2'}	{'h2o_c': -1.0, 'pi_c': 1.0, 'h_c': 1.0, 'itp_c': -1.0, 'idp_c': 1.0}	{}	0.0	1000.0	StoichiometricData
NTP11	iJL1678b-ME	{'NTP11_FWD_CPLX0-3948_mod_mg2'}	{'ditp_c': -1.0, 'h2o_c': -1.0, 'pi_c': 1.0, 'h_c': 1.0, 'didp_c': 1.0}	{}	0.0	1000.0	StoichiometricData
NTP12	iJL1678b-ME	{'NTP12_FWD_CPLX0-3948_mod_mg2'}	{'h2o_c': -1.0, 'pi_c': 1.0, 'h_c': 1.0, 'xdp_c': 1.0, 'xtp_c': -1.0}	{}	0.0	1000.0	StoichiometricData
NTP3	iJL1678b-ME	{'NTP3_FWD_G7841-MONOMER'}	{'gtp_c': -1.0, 'h2o_c': -1.0, 'pi_c': 1.0, 'gdp_c': 1.0, 'h_c': 1.0}	{}	0.0	1000.0	StoichiometricData
NTP3pp	iJL1678b-ME	{'NTP3pp_FWD_CPLX-722'}	{'pi_p': 1.0, 'h2o_p': -1.0, 'gtp_p': -1.0, 'h_p': 1.0, 'gdp_p': 1.0}	{}	0.0	1000.0	StoichiometricData
NTP5	iJL1678b-ME	{'NTP5_FWD_G7841-MONOMER'}	{'cdp_c': 1.0, 'ctp_c': -1.0, 'h2o_c': -1.0, 'pi_c': 1.0, 'h_c': 1.0}	{}	0.0	1000.0	StoichiometricData
NTPP1	iJL1678b-ME	{'NTPP1_FWD_CPLX0-7692_mod_mg2', 'NTPP1_FWD_EG10626-MONOMER_mod_mn2_mod_mg2'}	{'dgtp_c': -1.0, 'h2o_c': -1.0, 'ppi_c': 1.0, 'dgmp_c': 1.0, 'h_c': 1.0}	{}	0.0	1000.0	StoichiometricData
NTPP10	iJL1678b-ME	{'NTPP10_FWD_CPLX0-7826_mod_mg2'}	{'ditp_c': -1.0, 'dimp_c': 1.0, 'ppi_c': 1.0, 'h_c': 1.0, 'h2o_c': -1.0}	{}	0.0	1000.0	StoichiometricData
NTPP11	iJL1678b-ME	{'NTPP11_FWD_CPLX0-7826_mod_mg2'}	{'xmp_c': 1.0, 'h2o_c': -1.0, 'ppi_c': 1.0, 'h_c': 1.0, 'xtp_c': -1.0}	{}	0.0	1000.0	StoichiometricData
NTPP2	iJL1678b-ME	{'NTPP2_FWD_EG10626-MONOMER_mod_mn2_mod_mg2', 'NTPP2_FWD_CPLX0-7692_mod_mg2'}	{'ppi_c': 1.0, 'gmp_c': 1.0, 'gtp_c': -1.0, 'h_c': 1.0, 'h2o_c': -1.0}	{}	0.0	1000.0	StoichiometricData
NTPP3	iJL1678b-ME	{'NTPP3_FWD_G7164-MONOMER', 'NTPP3_FWD_CPLX0-7692_mod_mg2', 'NTPP3_FWD_G6954-MONOMER_mod_mn2', 'NTPP3_FWD_G6954-MONOMER_mod_mg2'}	{'dcmp_c': 1.0, 'h2o_c': -1.0, 'ppi_c': 1.0, 'h_c': 1.0, 'dctp_c': -1.0}	{}	0.0	1000.0	StoichiometricData
NTPP4	iJL1678b-ME	{'NTPP4_FWD_CPLX0-7692_mod_mg2', 'NTPP4_FWD_G6954-MONOMER_mod_mg2', 'NTPP4_FWD_G6954-MONOMER_mod_mn2'}	{'ctp_c': -1.0, 'ppi_c': 1.0, 'h_c': 1.0, 'h2o_c': -1.0, 'cmp_c': 1.0}	{}	0.0	1000.0	StoichiometricData
NTPP5	iJL1678b-ME	{'NTPP5_FWD_CPLX0-7692_mod_mg2', 'NTPP5_FWD_H2NEOPTERINP3PYROPHOSPHOHYDRO-MONOMER_mod_mg2'}	{'datp_c': -1.0, 'h2o_c': -1.0, 'ppi_c': 1.0, 'damp_c': 1.0, 'h_c': 1.0}	{}	0.0	1000.0	StoichiometricData
NTPP6	iJL1678b-ME	{'NTPP6_FWD_CPLX0-7692_mod_mg2'}	{'h2o_c': -1.0, 'ppi_c': 1.0, 'amp_c': 1.0, 'atp_c': -1.0, 'h_c': 1.0}	{}	0.0	1000.0	StoichiometricData
NTPP7	iJL1678b-ME	{'NTPP7_FWD_CPLX0-7692_mod_mg2', 'NTPP7_FWD_G7164-MONOMER'}	{'ppi_c': 1.0, 'dtmp_c': 1.0, 'dttp_c': -1.0, 'h_c': 1.0, 'h2o_c': -1.0}	{}	0.0	1000.0	StoichiometricData
NTPP8	iJL1678b-ME	{'NTPP8_FWD_CPLX0-7692_mod_mg2'}	{'ump_c': 1.0, 'h2o_c': -1.0, 'ppi_c': 1.0, 'utp_c': -1.0, 'h_c': 1.0}	{}	0.0	1000.0	StoichiometricData
NTPP9	iJL1678b-ME	{'NTPP9_FWD_CPLX0-7826_mod_mg2'}	{'h2o_c': -1.0, 'ppi_c': 1.0, 'h_c': 1.0, 'itp_c': -1.0, 'imp_c': 1.0}	{}	0.0	1000.0	StoichiometricData
NTPTP1	iJL1678b-ME	{'NTPTP1_FWD_DGTPTRIPHYDRO-CPLX_mod_mg2'}	{'dgsn_c': 1.0, 'pppi_c': 1.0, 'h2o_c': -1.0, 'dgtp_c': -1.0}	{}	0.0	1000.0	StoichiometricData
NTPTP2	iJL1678b-ME	{'NTPTP2_FWD_DGTPTRIPHYDRO-CPLX_mod_mg2'}	{'pppi_c': 1.0, 'h2o_c': -1.0, 'gtp_c': -1.0, 'gsn_c': 1.0}	{}	0.0	1000.0	StoichiometricData
NTRIR2x	iJL1678b-ME	{'NTRIR2x_FWD_NITRITREDUCT-CPLX_mod_2fe2s_mod_fad_mod_sheme'}	{'h2o_c': 2.0, 'h_c': -5.0, 'nad_c': 3.0, 'nadh_c': -3.0, 'nh4_c': 1.0, 'no2_c': -1.0}	{}	0.0	1000.0	StoichiometricData
NTRIR3pp	iJL1678b-ME	{'NTRIR3pp_FWD_NRFMULTI-CPLX'}	{'h_p': -2.0, 'q8h2_c': -3.0, 'no2_p': -1.0, 'nh4_p': 1.0, 'h2o_p': 2.0, 'q8_c': 3.0}	{}	0.0	1000.0	StoichiometricData
NTRIR4pp	iJL1678b-ME	{'NTRIR4pp_FWD_NRFMULTI-CPLX'}	{'mqn8_c': 3.0, 'h_p': -2.0, 'no2_p': -1.0, 'nh4_p': 1.0, 'h2o_p': 2.0, 'mql8_c': -3.0}	{}	0.0	1000.0	StoichiometricData
O16A4COLIPAabctex	iJL1678b-ME	{'O16A4COLIPAabctex_FWD_ABC-53-CPLX'}	{'h2o_c': -1.0, 'atp_c': -1.0, 'o16a4colipa_p': -1.0, 'o16a4colipa_e': 1.0, 'h_c': 1.0, 'adp_c': 1.0, 'pi_c': 1.0}	{}	0.0	1000.0	StoichiometricData
O16A4Lpp	iJL1678b-ME	{'O16A4Lpp_FWD_EG11424-MONOMER'}	{'o16a4colipa_p': 1.0, 'colipa_p': -1.0, 'udcpdp_p': 1.0, 'h_p': 1.0, 'o16a4und_p': -1.0}	{}	0.0	1000.0	StoichiometricData
O16AP1pp	iJL1678b-ME	{'O16AP1pp_FWD_G7090-MONOMER_EG11982-MONOMER'}	{'o16aund_p': -2.0, 'udcpdp_p': 1.0, 'o16a2und_p': 1.0, 'h_p': 1.0}	{}	0.0	1000.0	StoichiometricData
O16AP2pp	iJL1678b-ME	{'O16AP2pp_FWD_G7090-MONOMER_EG11982-MONOMER'}	{'o16aund_p': -1.0, 'o16a3und_p': 1.0, 'udcpdp_p': 1.0, 'o16a2und_p': -1.0, 'h_p': 1.0}	{}	0.0	1000.0	StoichiometricData
O16AP3pp	iJL1678b-ME	{'O16AP3pp_FWD_G7090-MONOMER_EG11982-MONOMER'}	{'o16a3und_p': -1.0, 'udcpdp_p': 1.0, 'o16aund_p': -1.0, 'h_p': 1.0, 'o16a4und_p': 1.0}	{}	0.0	1000.0	StoichiometricData
O16AT	iJL1678b-ME	{'O16AT_FWD_EG11984-MONOMER'}	{'ragund_c': -1.0, 'coa_c': 1.0, 'accoa_c': -1.0, 'aragund_c': 1.0}	{}	0.0	1000.0	StoichiometricData
O16AUNDtpp	iJL1678b-ME	{'O16AUNDtpp_FWD_RFBX-MONOMER'}	{'o16aund_c': -1.0, 'o16aund_p': 1.0}	{}	0.0	1000.0	StoichiometricData
O16GALFT	iJL1678b-ME	{'O16GALFT_FWD_EG11983-MONOMER'}	{'gfgaragund_c': 1.0, 'garagund_c': -1.0, 'udp_c': 1.0, 'udpgalfur_c': -1.0, 'h_c': 1.0}	{}	0.0	1000.0	StoichiometricData
O16GLCT1	iJL1678b-ME	{'O16GLCT1_FWD_EG11985-MONOMER'}	{'garagund_c': 1.0, 'udp_c': 1.0, 'udpg_c': -1.0, 'h_c': 1.0, 'aragund_c': -1.0}	{}	0.0	1000.0	StoichiometricData
O16GLCT2	iJL1678b-ME	{'O16GLCT2_FWD_CPLX_dummy'}	{'gfgaragund_c': -1.0, 'udp_c': 1.0, 'udpg_c': -1.0, 'h_c': 1.0, 'o16aund_c': 1.0}	{}	0.0	1000.0	StoichiometricData
O2Stex	iJL1678b-ME	{'O2Stex_FWD_CPLX0-7530', 'O2Stex_FWD_G6700-MONOMER', 'O2Stex_REV_G6700-MONOMER', 'O2Stex_REV_CPLX0-7533', 'O2Stex_FWD_CPLX0-7534', 'O2Stex_REV_CPLX0-7530', 'O2Stex_FWD_CPLX0-7533', 'O2Stex_REV_CPLX0-7534'}	{'o2s_p': 1.0, 'o2s_e': -1.0}	{}	-1000.0	1000.0	StoichiometricData
O2tex	iJL1678b-ME	{'O2tex_REV_G6700-MONOMER', 'O2tex_REV_CPLX0-7530', 'O2tex_FWD_CPLX0-7530', 'O2tex_REV_CPLX0-7533', 'O2tex_REV_CPLX0-7534', 'O2tex_FWD_G6700-MONOMER', 'O2tex_FWD_CPLX0-7534', 'O2tex_FWD_CPLX0-7533'}	{'o2_p': 1.0, 'o2_e': -1.0}	{}	-1000.0	1000.0	StoichiometricData
O2tpp	iJL1678b-ME	{'O2tpp_FWD_SPONT', 'O2tpp_REV_SPONT'}	{'o2_c': 1.0, 'o2_p': -1.0}	{}	-1000.0	1000.0	StoichiometricData
OAADC	iJL1678b-ME	{'OAADC_FWD_KDPGALDOL-4OH2OXOGLUTARALDOL-CPLX'}	{'pyr_c': 1.0, 'co2_c': 1.0, 'h_c': -1.0, 'oaa_c': -1.0}	{}	0.0	1000.0	StoichiometricData
OBTFL	iJL1678b-ME	{'OBTFL_FWD_KETOBUTFORMLY-INACT-MONOMER_mod_glycyl', 'OBTFL_FWD_PYRUVFORMLY-INACTIVE-CPLX_mod_glycyl', 'OBTFL_FWD_PYRUVFORMLY-MONOMER_EG11784-MONOMER_mod_glycyl'}	{'2obut_c': -1.0, 'coa_c': -1.0, 'for_c': 1.0, 'ppcoa_c': 1.0}	{}	0.0	1000.0	StoichiometricData
OCBT	iJL1678b-ME	{'OCBT_FWD_ORNCARBAMTRANSFERI-CPLX', 'OCBT_REV_ORNCARBAMTRANSFERF-CPLX', 'OCBT_FWD_ORNCARBAMTRANSFERF-CPLX', 'OCBT_REV_ORNCARBAMTRANSFERI-CPLX'}	{'cbp_c': -1.0, 'citr__L_c': 1.0, 'orn_c': -1.0, 'h_c': 1.0, 'pi_c': 1.0}	{}	-1000.0	1000.0	StoichiometricData
OCDCAtexi	iJL1678b-ME	{'OCDCAtexi_FWD_EG10280-MONOMER'}	{'ocdca_e': -1.0, 'ocdca_p': 1.0}	{}	0.0	1000.0	StoichiometricData
OCDCEAtexi	iJL1678b-ME	{'OCDCEAtexi_FWD_EG10280-MONOMER'}	{'ocdcea_p': 1.0, 'ocdcea_e': -1.0}	{}	0.0	1000.0	StoichiometricData
OCTAtex	iJL1678b-ME	{'OCTAtex_REV_G6700-MONOMER', 'OCTAtex_REV_CPLX0-7533', 'OCTAtex_FWD_CPLX0-7534', 'OCTAtex_REV_CPLX0-7530', 'OCTAtex_FWD_G6700-MONOMER', 'OCTAtex_REV_CPLX0-7534', 'OCTAtex_FWD_CPLX0-7530', 'OCTAtex_FWD_CPLX0-7533'}	{'octa_e': -1.0, 'octa_p': 1.0}	{}	-1000.0	1000.0	StoichiometricData
OCTDPS	iJL1678b-ME	{'OCTDPS_FWD_CPLX0-7426_mod_mg2'}	{'ppi_c': 5.0, 'ipdp_c': -5.0, 'frdp_c': -1.0, 'octdp_c': 1.0}	{}	0.0	1000.0	StoichiometricData
OHPBAT	iJL1678b-ME	{'OHPBAT_FWD_PSERTRANSAM-CPLX_mod_pydx5p', 'OHPBAT_REV_PSERTRANSAM-CPLX_mod_pydx5p'}	{'akg_c': 1.0, 'phthr_c': 1.0, 'ohpb_c': -1.0, 'glu__L_c': -1.0}	{}	-1000.0	1000.0	StoichiometricData
OHPHM	iJL1678b-ME	{'OHPHM_FWD_DHHB-METHYLTRANSFER-CPLX'}	{'amet_c': -1.0, '2omph_c': 1.0, 'h_c': 1.0, '2ohph_c': -1.0, 'ahcys_c': 1.0}	{}	0.0	1000.0	StoichiometricData
OMBZLM	iJL1678b-ME	{'OMBZLM_FWD_2-OCTAPRENYL-METHOXY-BENZOQ-METH-MONOMER'}	{'2ombzl_c': -1.0, 'amet_c': -1.0, 'ahcys_c': 1.0, 'h_c': 1.0, '2ommbl_c': 1.0}	{}	0.0	1000.0	StoichiometricData
OMCDC	iJL1678b-ME	{'OMCDC_FWD_SPONT'}	{'3c4mop_c': -1.0, 'co2_c': 1.0, '4mop_c': 1.0, 'h_c': -1.0}	{}	0.0	1000.0	StoichiometricData
OMMBLHX	iJL1678b-ME	{'OMMBLHX_FWD_OCTAPRENYL-METHYL-METHOXY-BENZOQ-OH-MON'}	{'o2_c': -0.5, '2omhmbl_c': 1.0, '2ommbl_c': -1.0}	{}	0.0	1000.0	StoichiometricData
OMMBLHX3	iJL1678b-ME	{'OMMBLHX3_FWD_CPLX_dummy'}	{'2omhmbl_c': 1.0, 'nadh_c': 1.0, 'nad_c': -1.0, 'atp_c': -2.0, 'h2o_c': -3.0, '2ommbl_c': -1.0, 'h_c': 3.0, 'adp_c': 2.0, 'pi_c': 2.0}	{}	0.0	1000.0	StoichiometricData
OMPDC	iJL1678b-ME	{'OMPDC_FWD_OROTPDECARB-CPLX'}	{'ump_c': 1.0, 'co2_c': 1.0, 'h_c': -1.0, 'orot5p_c': -1.0}	{}	0.0	1000.0	StoichiometricData
OMPHHX	iJL1678b-ME	{'OMPHHX_FWD_OCTAPRENYL-METHOXYPHENOL-OH-MONOMER'}	{'2ombzl_c': 1.0, 'o2_c': -0.5, '2omph_c': -1.0}	{}	0.0	1000.0	StoichiometricData
OMPHHX3	iJL1678b-ME	{'OMPHHX3_FWD_CPLX_dummy'}	{'h2o_c': -3.0, 'pi_c': 2.0, 'nadh_c': 1.0, 'atp_c': -2.0, '2ombzl_c': 1.0, 'nad_c': -1.0, 'h_c': 3.0, 'adp_c': 2.0, '2omph_c': -1.0}	{}	0.0	1000.0	StoichiometricData
OP4ENH	iJL1678b-ME	{'OP4ENH_FWD_MHPDHYDROL-MONOMER'}	{'h2o_c': -1.0, '4h2opntn_c': 1.0, 'op4en_c': -1.0}	{}	0.0	1000.0	StoichiometricData
OPHBDC	iJL1678b-ME	{'OPHBDC_FWD_CPLX0-301_mod_mn2', 'OPHBDC_FWD_UBIX-MONOMER_DHHB-METHYLTRANSFER-MONOMER'}	{'3ophb_c': -1.0, 'co2_c': 1.0, 'h_c': -1.0, '2oph_c': 1.0}	{}	0.0	1000.0	StoichiometricData
OPHHX	iJL1678b-ME	{'OPHHX_FWD_2-OCTAPRENYLPHENOL-HYDROX-MONOMER'}	{'o2_c': -0.5, '2ohph_c': 1.0, '2oph_c': -1.0}	{}	0.0	1000.0	StoichiometricData
OPHHX3	iJL1678b-ME	{'OPHHX3_FWD_CPLX_dummy'}	{'h2o_c': -3.0, 'nadh_c': 1.0, 'atp_c': -2.0, '2ohph_c': 1.0, 'nad_c': -1.0, 'h_c': 3.0, 'adp_c': 2.0, '2oph_c': -1.0, 'pi_c': 2.0}	{}	0.0	1000.0	StoichiometricData
ORNDC	iJL1678b-ME	{'ORNDC_FWD_ORNDECARBOX-BIO-CPLX_mod_pydx5p', 'ORNDC_FWD_ORNDECARBOXDEG-CPLX_mod_pydx5p'}	{'ptrc_c': 1.0, 'co2_c': 1.0, 'orn_c': -1.0, 'h_c': -1.0}	{}	0.0	1000.0	StoichiometricData
ORNabcpp	iJL1678b-ME	{'ORNabcpp_FWD_ABC-3-CPLX'}	{'h2o_c': -1.0, 'atp_c': -1.0, 'orn_p': -1.0, 'orn_c': 1.0, 'h_c': 1.0, 'adp_c': 1.0, 'pi_c': 1.0}	{}	0.0	1000.0	StoichiometricData
ORNtex	iJL1678b-ME	{'ORNtex_REV_CPLX0-7530', 'ORNtex_FWD_CPLX0-7533', 'ORNtex_REV_G6700-MONOMER', 'ORNtex_REV_CPLX0-7534', 'ORNtex_FWD_CPLX0-7530', 'ORNtex_FWD_CPLX0-7534', 'ORNtex_FWD_G6700-MONOMER', 'ORNtex_REV_CPLX0-7533'}	{'orn_e': -1.0, 'orn_p': 1.0}	{}	-1000.0	1000.0	StoichiometricData
OROTt2_2pp	iJL1678b-ME	{'OROTt2_2pp_FWD_DCTA-MONOMER'}	{'orot_c': 1.0, 'h_c': 2.0, 'h_p': -2.0, 'orot_p': -1.0}	{}	0.0	1000.0	StoichiometricData
OROTtex	iJL1678b-ME	{'OROTtex_REV_CPLX0-7533', 'OROTtex_FWD_CPLX0-7530', 'OROTtex_FWD_CPLX0-7534', 'OROTtex_FWD_CPLX0-7533', 'OROTtex_REV_CPLX0-7530', 'OROTtex_REV_CPLX0-7534', 'OROTtex_FWD_G6700-MONOMER', 'OROTtex_REV_G6700-MONOMER'}	{'orot_e': -1.0, 'orot_p': 1.0}	{}	-1000.0	1000.0	StoichiometricData
ORPT	iJL1678b-ME	{'ORPT_REV_OROPRIBTRANS-CPLX_mod_mg2', 'ORPT_FWD_OROPRIBTRANS-CPLX_mod_mg2'}	{'ppi_c': -1.0, 'prpp_c': 1.0, 'orot_c': 1.0, 'orot5p_c': -1.0}	{}	-1000.0	1000.0	StoichiometricData
OXAMTC	iJL1678b-ME	{'OXAMTC_FWD_CPLX_dummy'}	{'oxam_c': 1.0, 'cbp_c': 1.0, 'pi_c': -1.0, 'oxur_c': -1.0}	{}	0.0	1000.0	StoichiometricData
OXCDC	iJL1678b-ME	{'OXCDC_FWD_CPLX0-7878'}	{'oxalcoa_c': -1.0, 'co2_c': 1.0, 'h_c': -1.0, 'forcoa_c': 1.0}	{}	0.0	1000.0	StoichiometricData
OXCOAHDH	iJL1678b-ME	{'OXCOAHDH_FWD_G6708-MONOMER'}	{'h2o_c': -2.0, 'nadp_c': -1.0, 'nadph_c': 1.0, '3oxdhscoa_c': 1.0, 'h_c': 2.0, '2oxpaccoa_c': -1.0}	{}	0.0	1000.0	StoichiometricData
OXDHCOAT	iJL1678b-ME	{'OXDHCOAT_FWD_G6718-MONOMER'}	{'3oxdhscoa_c': -1.0, 'coa_c': -1.0, '23dhacoa_c': 1.0, 'accoa_c': 1.0}	{}	0.0	1000.0	StoichiometricData
P5CD	iJL1678b-ME	{'P5CD_FWD_PUTA-CPLX'}	{'h2o_c': -2.0, 'glu__L_c': 1.0, 'h_c': 1.0, 'nad_c': -1.0, '1pyr5c_c': -1.0, 'nadh_c': 1.0}	{}	0.0	1000.0	StoichiometricData
P5CR	iJL1678b-ME	{'P5CR_FWD_PYRROLINECARBREDUCT-CPLX'}	{'1pyr5c_c': -1.0, 'pro__L_c': 1.0, 'nadph_c': -1.0, 'h_c': -2.0, 'nadp_c': 1.0}	{}	0.0	1000.0	StoichiometricData
PA120abcpp	iJL1678b-ME	{'PA120abcpp_FWD_CPLX0-7704_mod_mg2'}	{'h2o_c': -1.0, 'atp_c': -1.0, 'pa120_p': 1.0, 'pa120_c': -1.0, 'adp_c': 1.0, 'pi_c': 1.0, 'h_c': 1.0}	{}	0.0	1000.0	StoichiometricData
PA140abcpp	iJL1678b-ME	{'PA140abcpp_FWD_CPLX0-7704_mod_mg2'}	{'h2o_c': -1.0, 'pa140_c': -1.0, 'atp_c': -1.0, 'pa140_p': 1.0, 'h_c': 1.0, 'adp_c': 1.0, 'pi_c': 1.0}	{}	0.0	1000.0	StoichiometricData
PA141abcpp	iJL1678b-ME	{'PA141abcpp_FWD_CPLX0-7704_mod_mg2'}	{'h2o_c': -1.0, 'atp_c': -1.0, 'pa141_p': 1.0, 'h_c': 1.0, 'adp_c': 1.0, 'pa141_c': -1.0, 'pi_c': 1.0}	{}	0.0	1000.0	StoichiometricData
PA160abcpp	iJL1678b-ME	{'PA160abcpp_FWD_CPLX0-7704_mod_mg2'}	{'h2o_c': -1.0, 'atp_c': -1.0, 'pa160_p': 1.0, 'h_c': 1.0, 'adp_c': 1.0, 'pa160_c': -1.0, 'pi_c': 1.0}	{}	0.0	1000.0	StoichiometricData
PA161abcpp	iJL1678b-ME	{'PA161abcpp_FWD_CPLX0-7704_mod_mg2'}	{'h2o_c': -1.0, 'pa161_p': 1.0, 'atp_c': -1.0, 'pa161_c': -1.0, 'h_c': 1.0, 'adp_c': 1.0, 'pi_c': 1.0}	{}	0.0	1000.0	StoichiometricData
PA180abcpp	iJL1678b-ME	{'PA180abcpp_FWD_CPLX0-7704_mod_mg2'}	{'h2o_c': -1.0, 'atp_c': -1.0, 'pa180_c': -1.0, 'pa180_p': 1.0, 'h_c': 1.0, 'adp_c': 1.0, 'pi_c': 1.0}	{}	0.0	1000.0	StoichiometricData
PA181abcpp	iJL1678b-ME	{'PA181abcpp_FWD_CPLX0-7704_mod_mg2'}	{'h2o_c': -1.0, 'atp_c': -1.0, 'pa181_p': 1.0, 'h_c': 1.0, 'adp_c': 1.0, 'pi_c': 1.0, 'pa181_c': -1.0}	{}	0.0	1000.0	StoichiometricData
PACALDt2rpp	iJL1678b-ME	{'PACALDt2rpp_REV_CPLX_dummy', 'PACALDt2rpp_FWD_CPLX_dummy'}	{'pacald_p': -1.0, 'h_c': 1.0, 'h_p': -1.0, 'pacald_c': 1.0}	{}	-1000.0	1000.0	StoichiometricData
PACALDtex	iJL1678b-ME	{'PACALDtex_FWD_CPLX0-7534', 'PACALDtex_FWD_G6700-MONOMER', 'PACALDtex_FWD_CPLX0-7533', 'PACALDtex_REV_CPLX0-7530', 'PACALDtex_REV_G6700-MONOMER', 'PACALDtex_FWD_CPLX0-7530', 'PACALDtex_REV_CPLX0-7533', 'PACALDtex_REV_CPLX0-7534'}	{'pacald_e': -1.0, 'pacald_p': 1.0}	{}	-1000.0	1000.0	StoichiometricData
PACCOAE	iJL1678b-ME	{'PACCOAE_FWD_CPLX0-1762_mod_fad_mod_2fe2s'}	{'o2_c': -1.0, 'h2o_c': 1.0, 'nadp_c': 1.0, 'nadph_c': -1.0, 'phaccoa_c': -1.0, 'h_c': -1.0, 'rephaccoa_c': 1.0}	{}	0.0	1000.0	StoichiometricData
PACCOAL	iJL1678b-ME	{'PACCOAL_FWD_G6719-MONOMER'}	{'atp_c': -1.0, 'ppi_c': 1.0, 'pac_c': -1.0, 'phaccoa_c': 1.0, 'coa_c': -1.0, 'amp_c': 1.0}	{}	0.0	1000.0	StoichiometricData
PANTS	iJL1678b-ME	{'PANTS_FWD_PANTOATE-BETA-ALANINE-LIG-CPLX_mod_mg2_mod_nh4', 'PANTS_FWD_PANTOATE-BETA-ALANINE-LIG-CPLX_mod_mn2_mod_k', 'PANTS_FWD_PANTOATE-BETA-ALANINE-LIG-CPLX_mod_mn2_mod_nh4', 'PANTS_FWD_PANTOATE-BETA-ALANINE-LIG-CPLX_mod_mg2_mod_k'}	{'atp_c': -1.0, 'ppi_c': 1.0, 'pnto__R_c': 1.0, 'amp_c': 1.0, 'pant__R_c': -1.0, 'ala__B_c': -1.0, 'h_c': 1.0}	{}	0.0	1000.0	StoichiometricData
PAPA120	iJL1678b-ME	{'PAPA120_FWD_PGPPHOSPHAB-MONOMER'}	{'h2o_c': -1.0, 'pi_c': 1.0, 'pa120_c': -1.0, '12dgr120_c': 1.0}	{}	0.0	1000.0	StoichiometricData
PAPA120pp	iJL1678b-ME	{'PAPA120pp_FWD_PGPPHOSPHAB-MONOMER'}	{'pi_p': 1.0, 'h2o_p': -1.0, '12dgr120_p': 1.0, 'pa120_p': -1.0}	{}	0.0	1000.0	StoichiometricData
PAPA140	iJL1678b-ME	{'PAPA140_FWD_PGPPHOSPHAB-MONOMER'}	{'h2o_c': -1.0, 'pi_c': 1.0, 'pa140_c': -1.0, '12dgr140_c': 1.0}	{}	0.0	1000.0	StoichiometricData
PAPA140pp	iJL1678b-ME	{'PAPA140pp_FWD_PGPPHOSPHAB-MONOMER'}	{'pa140_p': -1.0, 'h2o_p': -1.0, 'pi_p': 1.0, '12dgr140_p': 1.0}	{}	0.0	1000.0	StoichiometricData
PAPA141	iJL1678b-ME	{'PAPA141_FWD_PGPPHOSPHAB-MONOMER'}	{'h2o_c': -1.0, 'pi_c': 1.0, '12dgr141_c': 1.0, 'pa141_c': -1.0}	{}	0.0	1000.0	StoichiometricData
PAPA141pp	iJL1678b-ME	{'PAPA141pp_FWD_PGPPHOSPHAB-MONOMER'}	{'pi_p': 1.0, 'h2o_p': -1.0, '12dgr141_p': 1.0, 'pa141_p': -1.0}	{}	0.0	1000.0	StoichiometricData
PAPA160	iJL1678b-ME	{'PAPA160_FWD_PGPPHOSPHAB-MONOMER'}	{'pa160_c': -1.0, 'h2o_c': -1.0, 'pi_c': 1.0, '12dgr160_c': 1.0}	{}	0.0	1000.0	StoichiometricData
PAPA160pp	iJL1678b-ME	{'PAPA160pp_FWD_PGPPHOSPHAB-MONOMER'}	{'pi_p': 1.0, 'h2o_p': -1.0, 'pa160_p': -1.0, '12dgr160_p': 1.0}	{}	0.0	1000.0	StoichiometricData
PAPA161	iJL1678b-ME	{'PAPA161_FWD_PGPPHOSPHAB-MONOMER'}	{'pa161_c': -1.0, 'h2o_c': -1.0, 'pi_c': 1.0, '12dgr161_c': 1.0}	{}	0.0	1000.0	StoichiometricData
PAPA161pp	iJL1678b-ME	{'PAPA161pp_FWD_PGPPHOSPHAB-MONOMER'}	{'pi_p': 1.0, 'h2o_p': -1.0, 'pa161_p': -1.0, '12dgr161_p': 1.0}	{}	0.0	1000.0	StoichiometricData
PAPA180	iJL1678b-ME	{'PAPA180_FWD_PGPPHOSPHAB-MONOMER'}	{'12dgr180_c': 1.0, 'h2o_c': -1.0, 'pi_c': 1.0, 'pa180_c': -1.0}	{}	0.0	1000.0	StoichiometricData
PAPA180pp	iJL1678b-ME	{'PAPA180pp_FWD_PGPPHOSPHAB-MONOMER'}	{'pi_p': 1.0, 'h2o_p': -1.0, '12dgr180_p': 1.0, 'pa180_p': -1.0}	{}	0.0	1000.0	StoichiometricData
PAPA181	iJL1678b-ME	{'PAPA181_FWD_PGPPHOSPHAB-MONOMER'}	{'12dgr181_c': 1.0, 'h2o_c': -1.0, 'pi_c': 1.0, 'pa181_c': -1.0}	{}	0.0	1000.0	StoichiometricData
PAPA181pp	iJL1678b-ME	{'PAPA181pp_FWD_PGPPHOSPHAB-MONOMER'}	{'pi_p': 1.0, 'h2o_p': -1.0, '12dgr181_p': 1.0, 'pa181_p': -1.0}	{}	0.0	1000.0	StoichiometricData
PAPPT3	iJL1678b-ME	{'PAPPT3_FWD_PHOSNACMURPENTATRANS-MONOMER'}	{'ugmda_c': -1.0, 'uagmda_c': 1.0, 'ump_c': 1.0, 'udcpp_c': -1.0}	{}	0.0	1000.0	StoichiometricData
PDE1	iJL1678b-ME	{'PDE1_FWD_CPLX0-1622_mod_mg2'}	{'h2o_c': -1.0, 'camp_c': -1.0, 'amp_c': 1.0, 'h_c': 1.0}	{}	0.0	1000.0	StoichiometricData
PDE4	iJL1678b-ME	{'PDE4_FWD_CPLX0-1622_mod_mg2'}	{'h2o_c': -1.0, 'gmp_c': 1.0, 'h_c': 1.0, '35cgmp_c': -1.0}	{}	0.0	1000.0	StoichiometricData
PDH	iJL1678b-ME	{'PDH_FWD_PYRUVATEDEH-CPLX_mod_mg2_mod_fad_mod_thmpp_mod_lipo'}	{'nadh_c': 1.0, 'nad_c': -1.0, 'pyr_c': -1.0, 'coa_c': -1.0, 'accoa_c': 1.0, 'co2_c': 1.0}	{}	0.0	1000.0	StoichiometricData
PDX5PO2	iJL1678b-ME	{'PDX5PO2_FWD_CPLX_dummy'}	{'nadh_c': 1.0, 'pydx5p_c': 1.0, 'h_c': 1.0, 'nad_c': -1.0, 'pdx5p_c': -1.0}	{}	0.0	1000.0	StoichiometricData
PDX5POi	iJL1678b-ME	{'PDX5POi_FWD_PDXH-CPLX_mod_fmn'}	{'h2o2_c': 1.0, 'pydx5p_c': 1.0, 'pdx5p_c': -1.0, 'o2_c': -1.0}	{}	0.0	1000.0	StoichiometricData
PDXPP	iJL1678b-ME	{'PDXPP_FWD_EG11239-MONOMER_mod_mg2'}	{'pydxn_c': 1.0, 'h2o_c': -1.0, 'pi_c': 1.0, 'pdx5p_c': -1.0}	{}	0.0	1000.0	StoichiometricData
PE120abcpp	iJL1678b-ME	{'PE120abcpp_FWD_CPLX0-7704_mod_mg2'}	{'pe120_c': -1.0, 'h2o_c': -1.0, 'atp_c': -1.0, 'pe120_p': 1.0, 'h_c': 1.0, 'adp_c': 1.0, 'pi_c': 1.0}	{}	0.0	1000.0	StoichiometricData
PE140abcpp	iJL1678b-ME	{'PE140abcpp_FWD_CPLX0-7704_mod_mg2'}	{'h2o_c': -1.0, 'atp_c': -1.0, 'pe140_c': -1.0, 'pe140_p': 1.0, 'h_c': 1.0, 'adp_c': 1.0, 'pi_c': 1.0}	{}	0.0	1000.0	StoichiometricData
PE141abcpp	iJL1678b-ME	{'PE141abcpp_FWD_CPLX0-7704_mod_mg2'}	{'h2o_c': -1.0, 'atp_c': -1.0, 'pe141_p': 1.0, 'h_c': 1.0, 'adp_c': 1.0, 'pi_c': 1.0, 'pe141_c': -1.0}	{}	0.0	1000.0	StoichiometricData
PE160abcpp	iJL1678b-ME	{'PE160abcpp_FWD_CPLX0-7704_mod_mg2'}	{'h2o_c': -1.0, 'atp_c': -1.0, 'pe160_p': 1.0, 'h_c': 1.0, 'adp_c': 1.0, 'pi_c': 1.0, 'pe160_c': -1.0}	{}	0.0	1000.0	StoichiometricData
PE161abcpp	iJL1678b-ME	{'PE161abcpp_FWD_CPLX0-7704_mod_mg2'}	{'h2o_c': -1.0, 'atp_c': -1.0, 'pe161_p': 1.0, 'pe161_c': -1.0, 'h_c': 1.0, 'adp_c': 1.0, 'pi_c': 1.0}	{}	0.0	1000.0	StoichiometricData
PE180abcpp	iJL1678b-ME	{'PE180abcpp_FWD_CPLX0-7704_mod_mg2'}	{'h2o_c': -1.0, 'pe180_c': -1.0, 'atp_c': -1.0, 'pe180_p': 1.0, 'h_c': 1.0, 'adp_c': 1.0, 'pi_c': 1.0}	{}	0.0	1000.0	StoichiometricData
PE181abcpp	iJL1678b-ME	{'PE181abcpp_FWD_CPLX0-7704_mod_mg2'}	{'h2o_c': -1.0, 'atp_c': -1.0, 'pe181_p': 1.0, 'h_c': 1.0, 'adp_c': 1.0, 'pe181_c': -1.0, 'pi_c': 1.0}	{}	0.0	1000.0	StoichiometricData
PEAMNOpp	iJL1678b-ME	{'PEAMNOpp_FWD_AMINEOXID-CPLX'}	{'h2o2_p': 1.0, 'pacald_p': 1.0, 'peamn_p': -1.0, 'nh4_p': 1.0, 'h2o_p': -1.0, 'o2_p': -1.0}	{}	0.0	1000.0	StoichiometricData
PEAMNtex	iJL1678b-ME	{'PEAMNtex_FWD_CPLX0-7534', 'PEAMNtex_REV_CPLX0-7534', 'PEAMNtex_REV_CPLX0-7530', 'PEAMNtex_REV_G6700-MONOMER', 'PEAMNtex_FWD_G6700-MONOMER', 'PEAMNtex_REV_CPLX0-7533', 'PEAMNtex_FWD_CPLX0-7533', 'PEAMNtex_FWD_CPLX0-7530'}	{'peamn_e': -1.0, 'peamn_p': 1.0}	{}	-1000.0	1000.0	StoichiometricData
PERD	iJL1678b-ME	{'PERD_REV_ERYTHRON4PDEHYDROG-MONOMER', 'PERD_FWD_ERYTHRON4PDEHYDROG-MONOMER'}	{'4per_c': -1.0, 'ohpb_c': 1.0, 'nadh_c': 1.0, 'h_c': 1.0, 'nad_c': -1.0}	{}	-1000.0	1000.0	StoichiometricData
PETNT161pp	iJL1678b-ME	{'PETNT161pp_FWD_EG12267-MONOMER'}	{'enlipa_p': 1.0, '12dgr161_p': 1.0, 'pe161_p': -1.0, 'lipa_p': -1.0}	{}	0.0	1000.0	StoichiometricData
PETNT181pp	iJL1678b-ME	{'PETNT181pp_FWD_EG12267-MONOMER'}	{'enlipa_p': 1.0, 'pe181_p': -1.0, '12dgr181_p': 1.0, 'lipa_p': -1.0}	{}	0.0	1000.0	StoichiometricData
PFK	iJL1678b-ME	{'PFK_FWD_6PFK-2-CPX_mod_mg2', 'PFK_FWD_6PFK-1-CPX_mod_mg2'}	{'fdp_c': 1.0, 'f6p_c': -1.0, 'h_c': 1.0, 'adp_c': 1.0, 'atp_c': -1.0}	{}	0.0	1000.0	StoichiometricData
PFK_2	iJL1678b-ME	{'PFK_2_FWD_6PFK-1-CPX'}	{'tagdp__D_c': 1.0, 'tag6p__D_c': -1.0, 'h_c': 1.0, 'adp_c': 1.0, 'atp_c': -1.0}	{}	0.0	1000.0	StoichiometricData
PFK_3	iJL1678b-ME	{'PFK_3_FWD_6PFK-1-CPX'}	{'s7p_c': -1.0, 's17bp_c': 1.0, 'h_c': 1.0, 'adp_c': 1.0, 'atp_c': -1.0}	{}	0.0	1000.0	StoichiometricData
PFL	iJL1678b-ME	{'PFL_FWD_EG11910-MONOMER_dimer_EG11911-MONOMER_mod_glycyl', 'PFL_FWD_PYRUVFORMLY-MONOMER_EG11784-MONOMER_mod_glycyl', 'PFL_FWD_PYRUVFORMLY-INACTIVE-CPLX_mod_glycyl', 'PFL_FWD_KETOBUTFORMLY-INACT-MONOMER_mod_glycyl'}	{'pyr_c': -1.0, 'coa_c': -1.0, 'accoa_c': 1.0, 'for_c': 1.0}	{}	0.0	1000.0	StoichiometricData
PG120abcpp	iJL1678b-ME	{'PG120abcpp_FWD_CPLX0-7704_mod_mg2'}	{'h2o_c': -1.0, 'pg120_p': 1.0, 'atp_c': -1.0, 'h_c': 1.0, 'adp_c': 1.0, 'pg120_c': -1.0, 'pi_c': 1.0}	{}	0.0	1000.0	StoichiometricData
PG140abcpp	iJL1678b-ME	{'PG140abcpp_FWD_CPLX0-7704_mod_mg2'}	{'pg140_p': 1.0, 'atp_c': -1.0, 'h2o_c': -1.0, 'pg140_c': -1.0, 'h_c': 1.0, 'adp_c': 1.0, 'pi_c': 1.0}	{}	0.0	1000.0	StoichiometricData
PG141abcpp	iJL1678b-ME	{'PG141abcpp_FWD_CPLX0-7704_mod_mg2'}	{'h2o_c': -1.0, 'pi_c': 1.0, 'atp_c': -1.0, 'pg141_c': -1.0, 'h_c': 1.0, 'adp_c': 1.0, 'pg141_p': 1.0}	{}	0.0	1000.0	StoichiometricData
PG160abcpp	iJL1678b-ME	{'PG160abcpp_FWD_CPLX0-7704_mod_mg2'}	{'h2o_c': -1.0, 'pi_c': 1.0, 'atp_c': -1.0, 'pg160_p': 1.0, 'h_c': 1.0, 'adp_c': 1.0, 'pg160_c': -1.0}	{}	0.0	1000.0	StoichiometricData
PG161abcpp	iJL1678b-ME	{'PG161abcpp_FWD_CPLX0-7704_mod_mg2'}	{'pg161_p': 1.0, 'h2o_c': -1.0, 'atp_c': -1.0, 'pg161_c': -1.0, 'h_c': 1.0, 'adp_c': 1.0, 'pi_c': 1.0}	{}	0.0	1000.0	StoichiometricData
PG180abcpp	iJL1678b-ME	{'PG180abcpp_FWD_CPLX0-7704_mod_mg2'}	{'h2o_c': -1.0, 'adp_c': 1.0, 'atp_c': -1.0, 'h_c': 1.0, 'pg180_p': 1.0, 'pi_c': 1.0, 'pg180_c': -1.0}	{}	0.0	1000.0	StoichiometricData
PG181abcpp	iJL1678b-ME	{'PG181abcpp_FWD_CPLX0-7704_mod_mg2'}	{'h2o_c': -1.0, 'atp_c': -1.0, 'pg181_p': 1.0, 'h_c': 1.0, 'adp_c': 1.0, 'pi_c': 1.0, 'pg181_c': -1.0}	{}	0.0	1000.0	StoichiometricData
PGAMT	iJL1678b-ME	{'PGAMT_REV_PHOSGLUCOSAMINEMUT-MONOMER', 'PGAMT_FWD_PHOSGLUCOSAMINEMUT-MONOMER'}	{'gam6p_c': 1.0, 'gam1p_c': -1.0}	{}	-1000.0	1000.0	StoichiometricData
PGCD	iJL1678b-ME	{'PGCD_FWD_PGLYCDEHYDROG-CPLX'}	{'3php_c': 1.0, 'nadh_c': 1.0, 'h_c': 1.0, 'nad_c': -1.0, '3pg_c': -1.0}	{}	0.0	1000.0	StoichiometricData
PGI	iJL1678b-ME	{'PGI_REV_CPLX0-7877', 'PGI_FWD_CPLX0-7877'}	{'g6p_c': -1.0, 'f6p_c': 1.0}	{}	-1000.0	1000.0	StoichiometricData
PGK	iJL1678b-ME	{'PGK_REV_PGK-CPLX', 'PGK_FWD_PGK-CPLX'}	{'atp_c': -1.0, 'adp_c': 1.0, '13dpg_c': 1.0, '3pg_c': -1.0}	{}	-1000.0	1000.0	StoichiometricData
PGL	iJL1678b-ME	{'PGL_FWD_6PGLUCONOLACT-MONOMER'}	{'6pgc_c': 1.0, 'h2o_c': -1.0, '6pgl_c': -1.0, 'h_c': 1.0}	{}	0.0	1000.0	StoichiometricData
PGLYCP	iJL1678b-ME	{'PGLYCP_FWD_GPH-MONOMER_mod_mg2_mod_cl'}	{'2pglyc_c': -1.0, 'h2o_c': -1.0, 'pi_c': 1.0, 'glyclt_c': 1.0}	{}	0.0	1000.0	StoichiometricData
PGM	iJL1678b-ME	{'PGM_FWD_PGAM2-MONOMER', 'PGM_REV_PHOSGLYCMUTASE_mod_23bpg', 'PGM_REV_PGAM2-MONOMER', 'PGM_REV_PGMI-MONOMER_mod_mn2', 'PGM_FWD_PHOSGLYCMUTASE_mod_23bpg', 'PGM_FWD_PGMI-MONOMER_mod_mn2'}	{'2pg_c': -1.0, '3pg_c': 1.0}	{}	-1000.0	1000.0	StoichiometricData
PGMT	iJL1678b-ME	{'PGMT_FWD_PHOSPHOGLUCMUT-MONOMER_mod_mg2', 'PGMT_REV_PHOSPHOGLUCMUT-MONOMER_mod_mg2', 'PGMT_REV_G7408-MONOMER_mod_mg2', 'PGMT_FWD_G7408-MONOMER_mod_mg2'}	{'g6p_c': 1.0, 'g1p_c': -1.0}	{}	-1000.0	1000.0	StoichiometricData
PGP120abcpp	iJL1678b-ME	{'PGP120abcpp_FWD_CPLX0-7704_mod_mg2'}	{'h2o_c': -1.0, 'atp_c': -1.0, 'pgp120_c': -1.0, 'h_c': 1.0, 'adp_c': 1.0, 'pi_c': 1.0, 'pgp120_p': 1.0}	{}	0.0	1000.0	StoichiometricData
PGP140abcpp	iJL1678b-ME	{'PGP140abcpp_FWD_CPLX0-7704_mod_mg2'}	{'h2o_c': -1.0, 'pi_c': 1.0, 'atp_c': -1.0, 'pgp140_c': -1.0, 'h_c': 1.0, 'adp_c': 1.0, 'pgp140_p': 1.0}	{}	0.0	1000.0	StoichiometricData
PGP141abcpp	iJL1678b-ME	{'PGP141abcpp_FWD_CPLX0-7704_mod_mg2'}	{'h2o_c': -1.0, 'atp_c': -1.0, 'pgp141_p': 1.0, 'pgp141_c': -1.0, 'h_c': 1.0, 'adp_c': 1.0, 'pi_c': 1.0}	{}	0.0	1000.0	StoichiometricData
PGP160abcpp	iJL1678b-ME	{'PGP160abcpp_FWD_CPLX0-7704_mod_mg2'}	{'pgp160_p': 1.0, 'h2o_c': -1.0, 'atp_c': -1.0, 'pgp160_c': -1.0, 'h_c': 1.0, 'adp_c': 1.0, 'pi_c': 1.0}	{}	0.0	1000.0	StoichiometricData
PGP161abcpp	iJL1678b-ME	{'PGP161abcpp_FWD_CPLX0-7704_mod_mg2'}	{'h2o_c': -1.0, 'pi_c': 1.0, 'atp_c': -1.0, 'pgp161_p': 1.0, 'h_c': 1.0, 'adp_c': 1.0, 'pgp161_c': -1.0}	{}	0.0	1000.0	StoichiometricData
PGP180abcpp	iJL1678b-ME	{'PGP180abcpp_FWD_CPLX0-7704_mod_mg2'}	{'h2o_c': -1.0, 'atp_c': -1.0, 'pgp180_c': -1.0, 'h_c': 1.0, 'adp_c': 1.0, 'pi_c': 1.0, 'pgp180_p': 1.0}	{}	0.0	1000.0	StoichiometricData
PGP181abcpp	iJL1678b-ME	{'PGP181abcpp_FWD_CPLX0-7704_mod_mg2'}	{'h2o_c': -1.0, 'atp_c': -1.0, 'pgp181_p': 1.0, 'h_c': 1.0, 'adp_c': 1.0, 'pi_c': 1.0, 'pgp181_c': -1.0}	{}	0.0	1000.0	StoichiometricData
PGPP120	iJL1678b-ME	{'PGPP120_FWD_PGPPHOSPHAA-MONOMER_mod_mg2', 'PGPP120_FWD_PGPPHOSPHAB-MONOMER'}	{'h2o_c': -1.0, 'pi_c': 1.0, 'pgp120_c': -1.0, 'pg120_c': 1.0}	{}	0.0	1000.0	StoichiometricData
PGPP120pp	iJL1678b-ME	{'PGPP120pp_FWD_PGPPHOSPHAA-MONOMER_mod_mg2', 'PGPP120pp_FWD_PGPPHOSPHAB-MONOMER'}	{'pi_p': 1.0, 'h2o_p': -1.0, 'pg120_p': 1.0, 'pgp120_p': -1.0}	{}	0.0	1000.0	StoichiometricData
PGPP140	iJL1678b-ME	{'PGPP140_FWD_PGPPHOSPHAA-MONOMER_mod_mg2', 'PGPP140_FWD_PGPPHOSPHAB-MONOMER'}	{'pgp140_c': -1.0, 'pg140_c': 1.0, 'h2o_c': -1.0, 'pi_c': 1.0}	{}	0.0	1000.0	StoichiometricData
PGPP140pp	iJL1678b-ME	{'PGPP140pp_FWD_PGPPHOSPHAA-MONOMER_mod_mg2', 'PGPP140pp_FWD_PGPPHOSPHAB-MONOMER'}	{'pi_p': 1.0, 'h2o_p': -1.0, 'pg140_p': 1.0, 'pgp140_p': -1.0}	{}	0.0	1000.0	StoichiometricData
PGPP141	iJL1678b-ME	{'PGPP141_FWD_PGPPHOSPHAB-MONOMER', 'PGPP141_FWD_PGPPHOSPHAA-MONOMER_mod_mg2'}	{'pg141_c': 1.0, 'pgp141_c': -1.0, 'h2o_c': -1.0, 'pi_c': 1.0}	{}	0.0	1000.0	StoichiometricData
PGPP141pp	iJL1678b-ME	{'PGPP141pp_FWD_PGPPHOSPHAA-MONOMER_mod_mg2', 'PGPP141pp_FWD_PGPPHOSPHAB-MONOMER'}	{'pi_p': 1.0, 'h2o_p': -1.0, 'pgp141_p': -1.0, 'pg141_p': 1.0}	{}	0.0	1000.0	StoichiometricData
PGPP160	iJL1678b-ME	{'PGPP160_FWD_PGPPHOSPHAB-MONOMER', 'PGPP160_FWD_PGPPHOSPHAA-MONOMER_mod_mg2'}	{'pg160_c': 1.0, 'h2o_c': -1.0, 'pi_c': 1.0, 'pgp160_c': -1.0}	{}	0.0	1000.0	StoichiometricData
PGPP160pp	iJL1678b-ME	{'PGPP160pp_FWD_PGPPHOSPHAA-MONOMER_mod_mg2', 'PGPP160pp_FWD_PGPPHOSPHAB-MONOMER'}	{'pi_p': 1.0, 'h2o_p': -1.0, 'pg160_p': 1.0, 'pgp160_p': -1.0}	{}	0.0	1000.0	StoichiometricData
PGPP161	iJL1678b-ME	{'PGPP161_FWD_PGPPHOSPHAA-MONOMER_mod_mg2', 'PGPP161_FWD_PGPPHOSPHAB-MONOMER'}	{'h2o_c': -1.0, 'pi_c': 1.0, 'pg161_c': 1.0, 'pgp161_c': -1.0}	{}	0.0	1000.0	StoichiometricData
PGPP161pp	iJL1678b-ME	{'PGPP161pp_FWD_PGPPHOSPHAB-MONOMER', 'PGPP161pp_FWD_PGPPHOSPHAA-MONOMER_mod_mg2'}	{'pgp161_p': -1.0, 'h2o_p': -1.0, 'pi_p': 1.0, 'pg161_p': 1.0}	{}	0.0	1000.0	StoichiometricData
PGPP180	iJL1678b-ME	{'PGPP180_FWD_PGPPHOSPHAB-MONOMER', 'PGPP180_FWD_PGPPHOSPHAA-MONOMER_mod_mg2'}	{'h2o_c': -1.0, 'pi_c': 1.0, 'pgp180_c': -1.0, 'pg180_c': 1.0}	{}	0.0	1000.0	StoichiometricData
PGPP180pp	iJL1678b-ME	{'PGPP180pp_FWD_PGPPHOSPHAB-MONOMER', 'PGPP180pp_FWD_PGPPHOSPHAA-MONOMER_mod_mg2'}	{'pi_p': 1.0, 'h2o_p': -1.0, 'pg180_p': 1.0, 'pgp180_p': -1.0}	{}	0.0	1000.0	StoichiometricData
PGPP181	iJL1678b-ME	{'PGPP181_FWD_PGPPHOSPHAB-MONOMER', 'PGPP181_FWD_PGPPHOSPHAA-MONOMER_mod_mg2'}	{'h2o_c': -1.0, 'pi_c': 1.0, 'pg181_c': 1.0, 'pgp181_c': -1.0}	{}	0.0	1000.0	StoichiometricData
PGPP181pp	iJL1678b-ME	{'PGPP181pp_FWD_PGPPHOSPHAA-MONOMER_mod_mg2', 'PGPP181pp_FWD_PGPPHOSPHAB-MONOMER'}	{'pi_p': 1.0, 'h2o_p': -1.0, 'pgp181_p': -1.0, 'pg181_p': 1.0}	{}	0.0	1000.0	StoichiometricData
PGSA120	iJL1678b-ME	{'PGSA120_FWD_PHOSPHAGLYPSYN-MONOMER_mod_mg2'}	{'cdpdddecg_c': -1.0, 'glyc3p_c': -1.0, 'h_c': 1.0, 'pgp120_c': 1.0, 'cmp_c': 1.0}	{}	0.0	1000.0	StoichiometricData
PGSA140	iJL1678b-ME	{'PGSA140_FWD_PHOSPHAGLYPSYN-MONOMER_mod_mg2'}	{'pgp140_c': 1.0, 'cdpdtdecg_c': -1.0, 'glyc3p_c': -1.0, 'h_c': 1.0, 'cmp_c': 1.0}	{}	0.0	1000.0	StoichiometricData
PGSA141	iJL1678b-ME	{'PGSA141_FWD_PHOSPHAGLYPSYN-MONOMER_mod_mg2'}	{'pgp141_c': 1.0, 'glyc3p_c': -1.0, 'cmp_c': 1.0, 'h_c': 1.0, 'cdpdtdec7eg_c': -1.0}	{}	0.0	1000.0	StoichiometricData
PGSA160	iJL1678b-ME	{'PGSA160_FWD_PHOSPHAGLYPSYN-MONOMER_mod_mg2'}	{'glyc3p_c': -1.0, 'pgp160_c': 1.0, 'cdpdhdecg_c': -1.0, 'h_c': 1.0, 'cmp_c': 1.0}	{}	0.0	1000.0	StoichiometricData
PGSA161	iJL1678b-ME	{'PGSA161_FWD_PHOSPHAGLYPSYN-MONOMER_mod_mg2'}	{'glyc3p_c': -1.0, 'pgp161_c': 1.0, 'cdpdhdec9eg_c': -1.0, 'h_c': 1.0, 'cmp_c': 1.0}	{}	0.0	1000.0	StoichiometricData
PGSA180	iJL1678b-ME	{'PGSA180_FWD_PHOSPHAGLYPSYN-MONOMER_mod_mg2'}	{'cdpdodecg_c': -1.0, 'glyc3p_c': -1.0, 'pgp180_c': 1.0, 'h_c': 1.0, 'cmp_c': 1.0}	{}	0.0	1000.0	StoichiometricData
PGSA181	iJL1678b-ME	{'PGSA181_FWD_PHOSPHAGLYPSYN-MONOMER_mod_mg2'}	{'pgp181_c': 1.0, 'glyc3p_c': -1.0, 'h_c': 1.0, 'cdpdodec11eg_c': -1.0, 'cmp_c': 1.0}	{}	0.0	1000.0	StoichiometricData
PHEMEabcpp	iJL1678b-ME	{'PHEMEabcpp_FWD_ABC-35-CPLX'}	{'h2o_c': -1.0, 'atp_c': -1.0, 'pheme_c': -1.0, 'h_c': 1.0, 'adp_c': 1.0, 'pi_c': 1.0, 'pheme_p': 1.0}	{}	0.0	1000.0	StoichiometricData
PHEMEtiex	iJL1678b-ME	{'PHEMEtiex_FWD_CPLX_dummy'}	{'pheme_e': 1.0, 'pheme_p': -1.0}	{}	0.0	1000.0	StoichiometricData
PHETA1	iJL1678b-ME	{'PHETA1_FWD_TYRB-DIMER_mod_pydx5p', 'PHETA1_REV_TYRB-DIMER_mod_pydx5p', 'PHETA1_FWD_ASPAMINOTRANS-DIMER_mod_pydx5p', 'PHETA1_FWD_BRANCHED-CHAINAMINOTRANSFER-CPLX_mod_6:pydx5p', 'PHETA1_REV_ASPAMINOTRANS-DIMER_mod_pydx5p', 'PHETA1_REV_BRANCHED-CHAINAMINOTRANSFER-CPLX_mod_6:pydx5p'}	{'akg_c': -1.0, 'phpyr_c': 1.0, 'glu__L_c': 1.0, 'phe__L_c': -1.0}	{}	-1000.0	1000.0	StoichiometricData
PHEt2rpp	iJL1678b-ME	{'PHEt2rpp_REV_PHEP-MONOMER', 'PHEt2rpp_REV_EG12713-MONOMER', 'PHEt2rpp_FWD_EG12713-MONOMER', 'PHEt2rpp_FWD_PHEP-MONOMER', 'PHEt2rpp_REV_AROP-MONOMER', 'PHEt2rpp_FWD_AROP-MONOMER'}	{'phe__L_p': -1.0, 'h_c': 1.0, 'h_p': -1.0, 'phe__L_c': 1.0}	{}	-1000.0	1000.0	StoichiometricData
PHEtex	iJL1678b-ME	{'PHEtex_REV_CPLX0-7533', 'PHEtex_REV_G6700-MONOMER', 'PHEtex_FWD_G6700-MONOMER', 'PHEtex_FWD_CPLX0-7530', 'PHEtex_FWD_CPLX0-7534', 'PHEtex_FWD_CPLX0-7533', 'PHEtex_REV_CPLX0-7534', 'PHEtex_REV_CPLX0-7530'}	{'phe__L_e': -1.0, 'phe__L_p': 1.0}	{}	-1000.0	1000.0	StoichiometricData
PHYTSpp	iJL1678b-ME	{'PHYTSpp_FWD_CPLX-722'}	{'pi_p': 6.0, 'h2o_p': -6.0, 'minohp_p': -1.0, 'inost_p': 1.0}	{}	0.0	1000.0	StoichiometricData
PIt2rpp	iJL1678b-ME	{'PIt2rpp_FWD_PITA-MONOMER', 'PIt2rpp_REV_PITB-MONOMER', 'PIt2rpp_REV_PITA-MONOMER', 'PIt2rpp_FWD_PITB-MONOMER'}	{'pi_p': -1.0, 'pi_c': 1.0, 'h_c': 1.0, 'h_p': -1.0}	{}	-1000.0	1000.0	StoichiometricData
PItex	iJL1678b-ME	{'PItex_FWD_G6700-MONOMER', 'PItex_REV_CPLX0-7534', 'PItex_FWD_CPLX0-7533', 'PItex_REV_CPLX0-7533', 'PItex_REV_G6700-MONOMER', 'PItex_REV_CPLX0-7530', 'PItex_FWD_CPLX0-7534', 'PItex_FWD_CPLX0-7530'}	{'pi_p': 1.0, 'pi_e': -1.0}	{}	-1000.0	1000.0	StoichiometricData
PIuabcpp	iJL1678b-ME	{'PIuabcpp_FWD_ABC-27-CPLX'}	{'h2o_c': -1.0, 'atp_c': -1.0, 'pi_p': -1.0, 'h_c': 1.0, 'adp_c': 1.0, 'pi_c': 2.0}	{}	0.0	1000.0	StoichiometricData
PLIPA1A120pp	iJL1678b-ME	{'PLIPA1A120pp_FWD_MONOMER0-341'}	{'h2o_p': -1.0, 'ddca_p': 1.0, 'pa120_p': -1.0, '2ddecg3p_p': 1.0}	{}	0.0	1000.0	StoichiometricData
PLIPA1A140pp	iJL1678b-ME	{'PLIPA1A140pp_FWD_MONOMER0-341'}	{'pa140_p': -1.0, 'h2o_p': -1.0, 'ttdca_p': 1.0, '2tdecg3p_p': 1.0}	{}	0.0	1000.0	StoichiometricData
PLIPA1A141pp	iJL1678b-ME	{'PLIPA1A141pp_FWD_MONOMER0-341'}	{'h2o_p': -1.0, 'ttdcea_p': 1.0, '2tdec7eg3p_p': 1.0, 'pa141_p': -1.0}	{}	0.0	1000.0	StoichiometricData
PLIPA1A160pp	iJL1678b-ME	{'PLIPA1A160pp_FWD_MONOMER0-341'}	{'h2o_p': -1.0, 'pa160_p': -1.0, '2hdecg3p_p': 1.0, 'hdca_p': 1.0}	{}	0.0	1000.0	StoichiometricData
PLIPA1A161pp	iJL1678b-ME	{'PLIPA1A161pp_FWD_MONOMER0-341'}	{'hdcea_p': 1.0, 'h2o_p': -1.0, 'pa161_p': -1.0, '2hdec9eg3p_p': 1.0}	{}	0.0	1000.0	StoichiometricData
PLIPA1A180pp	iJL1678b-ME	{'PLIPA1A180pp_FWD_MONOMER0-341'}	{'2odecg3p_p': 1.0, 'h2o_p': -1.0, 'ocdca_p': 1.0, 'pa180_p': -1.0}	{}	0.0	1000.0	StoichiometricData
PLIPA1A181pp	iJL1678b-ME	{'PLIPA1A181pp_FWD_MONOMER0-341'}	{'h2o_p': -1.0, 'ocdcea_p': 1.0, '2odec11eg3p_p': 1.0, 'pa181_p': -1.0}	{}	0.0	1000.0	StoichiometricData
PLIPA1E120pp	iJL1678b-ME	{'PLIPA1E120pp_FWD_MONOMER0-341'}	{'h2o_p': -1.0, 'pe120_p': -1.0, 'ddca_p': 1.0, 'h_p': 1.0, '2agpe120_p': 1.0}	{}	0.0	1000.0	StoichiometricData
PLIPA1E140pp	iJL1678b-ME	{'PLIPA1E140pp_FWD_MONOMER0-341'}	{'h2o_p': -1.0, 'pe140_p': -1.0, 'ttdca_p': 1.0, 'h_p': 1.0, '2agpe140_p': 1.0}	{}	0.0	1000.0	StoichiometricData
PLIPA1E141pp	iJL1678b-ME	{'PLIPA1E141pp_FWD_MONOMER0-341'}	{'h_p': 1.0, 'h2o_p': -1.0, 'ttdcea_p': 1.0, 'pe141_p': -1.0, '2agpe141_p': 1.0}	{}	0.0	1000.0	StoichiometricData
PLIPA1E160pp	iJL1678b-ME	{'PLIPA1E160pp_FWD_MONOMER0-341'}	{'h_p': 1.0, 'h2o_p': -1.0, '2agpe160_p': 1.0, 'pe160_p': -1.0, 'hdca_p': 1.0}	{}	0.0	1000.0	StoichiometricData
PLIPA1E161pp	iJL1678b-ME	{'PLIPA1E161pp_FWD_MONOMER0-341'}	{'h2o_p': -1.0, 'hdcea_p': 1.0, '2agpe161_p': 1.0, 'h_p': 1.0, 'pe161_p': -1.0}	{}	0.0	1000.0	StoichiometricData
PLIPA1E180pp	iJL1678b-ME	{'PLIPA1E180pp_FWD_MONOMER0-341'}	{'pe180_p': -1.0, 'h2o_p': -1.0, '2agpe180_p': 1.0, 'ocdca_p': 1.0, 'h_p': 1.0}	{}	0.0	1000.0	StoichiometricData
PLIPA1E181pp	iJL1678b-ME	{'PLIPA1E181pp_FWD_MONOMER0-341'}	{'h2o_p': -1.0, '2agpe181_p': 1.0, 'ocdcea_p': 1.0, 'h_p': 1.0, 'pe181_p': -1.0}	{}	0.0	1000.0	StoichiometricData
PLIPA1G120pp	iJL1678b-ME	{'PLIPA1G120pp_FWD_MONOMER0-341'}	{'h2o_p': -1.0, 'ddca_p': 1.0, 'pg120_p': -1.0, 'h_p': 1.0, '2agpg120_p': 1.0}	{}	0.0	1000.0	StoichiometricData
PLIPA1G140pp	iJL1678b-ME	{'PLIPA1G140pp_FWD_MONOMER0-341'}	{'h2o_p': -1.0, 'pg140_p': -1.0, 'h_p': 1.0, 'ttdca_p': 1.0, '2agpg140_p': 1.0}	{}	0.0	1000.0	StoichiometricData
PLIPA1G141pp	iJL1678b-ME	{'PLIPA1G141pp_FWD_MONOMER0-341'}	{'2agpg141_p': 1.0, 'h2o_p': -1.0, 'pg141_p': -1.0, 'ttdcea_p': 1.0, 'h_p': 1.0}	{}	0.0	1000.0	StoichiometricData
PLIPA1G160pp	iJL1678b-ME	{'PLIPA1G160pp_FWD_MONOMER0-341'}	{'pg160_p': -1.0, 'h2o_p': -1.0, '2agpg160_p': 1.0, 'h_p': 1.0, 'hdca_p': 1.0}	{}	0.0	1000.0	StoichiometricData
PLIPA1G161pp	iJL1678b-ME	{'PLIPA1G161pp_FWD_MONOMER0-341'}	{'h2o_p': -1.0, '2agpg161_p': 1.0, 'hdcea_p': 1.0, 'h_p': 1.0, 'pg161_p': -1.0}	{}	0.0	1000.0	StoichiometricData
PLIPA1G180pp	iJL1678b-ME	{'PLIPA1G180pp_FWD_MONOMER0-341'}	{'h_p': 1.0, 'h2o_p': -1.0, 'ocdca_p': 1.0, '2agpg180_p': 1.0, 'pg180_p': -1.0}	{}	0.0	1000.0	StoichiometricData
PLIPA1G181pp	iJL1678b-ME	{'PLIPA1G181pp_FWD_MONOMER0-341'}	{'h2o_p': -1.0, 'ocdcea_p': 1.0, '2agpg181_p': 1.0, 'h_p': 1.0, 'pg181_p': -1.0}	{}	0.0	1000.0	StoichiometricData
PLIPA2A120pp	iJL1678b-ME	{'PLIPA2A120pp_FWD_MONOMER0-341'}	{'h2o_p': -1.0, '1ddecg3p_p': 1.0, 'ddca_p': 1.0, 'pa120_p': -1.0, 'h_p': 1.0}	{}	0.0	1000.0	StoichiometricData
PLIPA2A140pp	iJL1678b-ME	{'PLIPA2A140pp_FWD_MONOMER0-341'}	{'pa140_p': -1.0, 'h2o_p': -1.0, '1tdecg3p_p': 1.0, 'h_p': 1.0, 'ttdca_p': 1.0}	{}	0.0	1000.0	StoichiometricData
PLIPA2A141pp	iJL1678b-ME	{'PLIPA2A141pp_FWD_MONOMER0-341'}	{'h2o_p': -1.0, 'ttdcea_p': 1.0, '1tdec7eg3p_p': 1.0, 'h_p': 1.0, 'pa141_p': -1.0}	{}	0.0	1000.0	StoichiometricData
PLIPA2A160pp	iJL1678b-ME	{'PLIPA2A160pp_FWD_MONOMER0-341'}	{'h2o_p': -1.0, 'pa160_p': -1.0, 'h_p': 1.0, '1hdecg3p_p': 1.0, 'hdca_p': 1.0}	{}	0.0	1000.0	StoichiometricData
PLIPA2A161pp	iJL1678b-ME	{'PLIPA2A161pp_FWD_MONOMER0-341'}	{'hdcea_p': 1.0, 'h2o_p': -1.0, '1hdec9eg3p_p': 1.0, 'pa161_p': -1.0, 'h_p': 1.0}	{}	0.0	1000.0	StoichiometricData
PLIPA2A180pp	iJL1678b-ME	{'PLIPA2A180pp_FWD_MONOMER0-341'}	{'h2o_p': -1.0, 'ocdca_p': 1.0, 'pa180_p': -1.0, '1odecg3p_p': 1.0, 'h_p': 1.0}	{}	0.0	1000.0	StoichiometricData
PLIPA2A181pp	iJL1678b-ME	{'PLIPA2A181pp_FWD_MONOMER0-341'}	{'h2o_p': -1.0, 'ocdcea_p': 1.0, '1odec11eg3p_p': 1.0, 'pa181_p': -1.0, 'h_p': 1.0}	{}	0.0	1000.0	StoichiometricData
PLIPA2E120pp	iJL1678b-ME	{'PLIPA2E120pp_FWD_MONOMER0-341'}	{'h2o_p': -1.0, 'pe120_p': -1.0, 'ddca_p': 1.0, '1agpe120_p': 1.0, 'h_p': 1.0}	{}	0.0	1000.0	StoichiometricData
PLIPA2E140pp	iJL1678b-ME	{'PLIPA2E140pp_FWD_MONOMER0-341'}	{'h_p': 1.0, 'h2o_p': -1.0, 'pe140_p': -1.0, 'ttdca_p': 1.0, '1agpe140_p': 1.0}	{}	0.0	1000.0	StoichiometricData
PLIPA2E141pp	iJL1678b-ME	{'PLIPA2E141pp_FWD_MONOMER0-341'}	{'h2o_p': -1.0, 'ttdcea_p': 1.0, 'pe141_p': -1.0, 'h_p': 1.0, '1agpe141_p': 1.0}	{}	0.0	1000.0	StoichiometricData
PLIPA2E160pp	iJL1678b-ME	{'PLIPA2E160pp_FWD_MONOMER0-341'}	{'1agpe160_p': 1.0, 'h2o_p': -1.0, 'h_p': 1.0, 'pe160_p': -1.0, 'hdca_p': 1.0}	{}	0.0	1000.0	StoichiometricData
PLIPA2E161pp	iJL1678b-ME	{'PLIPA2E161pp_FWD_MONOMER0-341'}	{'h2o_p': -1.0, 'hdcea_p': 1.0, 'h_p': 1.0, '1agpe161_p': 1.0, 'pe161_p': -1.0}	{}	0.0	1000.0	StoichiometricData
PLIPA2E180pp	iJL1678b-ME	{'PLIPA2E180pp_FWD_MONOMER0-341'}	{'pe180_p': -1.0, 'h2o_p': -1.0, '1agpe180_p': 1.0, 'ocdca_p': 1.0, 'h_p': 1.0}	{}	0.0	1000.0	StoichiometricData
PLIPA2E181pp	iJL1678b-ME	{'PLIPA2E181pp_FWD_MONOMER0-341'}	{'h2o_p': -1.0, 'ocdcea_p': 1.0, '1agpe181_p': 1.0, 'h_p': 1.0, 'pe181_p': -1.0}	{}	0.0	1000.0	StoichiometricData
PLIPA2G120pp	iJL1678b-ME	{'PLIPA2G120pp_FWD_MONOMER0-341'}	{'h2o_p': -1.0, 'ddca_p': 1.0, 'pg120_p': -1.0, '1agpg120_p': 1.0, 'h_p': 1.0}	{}	0.0	1000.0	StoichiometricData
PLIPA2G140pp	iJL1678b-ME	{'PLIPA2G140pp_FWD_MONOMER0-341'}	{'h2o_p': -1.0, 'pg140_p': -1.0, '1agpg140_p': 1.0, 'h_p': 1.0, 'ttdca_p': 1.0}	{}	0.0	1000.0	StoichiometricData
PLIPA2G141pp	iJL1678b-ME	{'PLIPA2G141pp_FWD_MONOMER0-341'}	{'h2o_p': -1.0, 'pg141_p': -1.0, 'ttdcea_p': 1.0, '1agpg141_p': 1.0, 'h_p': 1.0}	{}	0.0	1000.0	StoichiometricData
PLIPA2G160pp	iJL1678b-ME	{'PLIPA2G160pp_FWD_MONOMER0-341'}	{'pg160_p': -1.0, 'h2o_p': -1.0, '1agpg160_p': 1.0, 'h_p': 1.0, 'hdca_p': 1.0}	{}	0.0	1000.0	StoichiometricData
PLIPA2G161pp	iJL1678b-ME	{'PLIPA2G161pp_FWD_MONOMER0-341'}	{'hdcea_p': 1.0, 'h2o_p': -1.0, '1agpg161_p': 1.0, 'h_p': 1.0, 'pg161_p': -1.0}	{}	0.0	1000.0	StoichiometricData
PLIPA2G180pp	iJL1678b-ME	{'PLIPA2G180pp_FWD_MONOMER0-341'}	{'1agpg180_p': 1.0, 'h2o_p': -1.0, 'ocdca_p': 1.0, 'h_p': 1.0, 'pg180_p': -1.0}	{}	0.0	1000.0	StoichiometricData
PLIPA2G181pp	iJL1678b-ME	{'PLIPA2G181pp_FWD_MONOMER0-341'}	{'1agpg181_p': 1.0, 'ocdcea_p': 1.0, 'pg181_p': -1.0, 'h_p': 1.0, 'h2o_p': -1.0}	{}	0.0	1000.0	StoichiometricData
PMANM	iJL1678b-ME	{'PMANM_FWD_PHOSMANMUT-MONOMER', 'PMANM_REV_PHOSMANMUT-MONOMER'}	{'man1p_c': -1.0, 'man6p_c': 1.0}	{}	-1000.0	1000.0	StoichiometricData
PMDPHT	iJL1678b-ME	{'PMDPHT_FWD_CPLX_dummy'}	{'4r5au_c': 1.0, 'h2o_c': -1.0, 'pi_c': 1.0, '5aprbu_c': -1.0}	{}	0.0	1000.0	StoichiometricData
PMPK	iJL1678b-ME	{'PMPK_FWD_HMP-P-KIN-CPLX'}	{'4ampm_c': -1.0, 'adp_c': 1.0, 'atp_c': -1.0, '2mahmp_c': 1.0}	{}	0.0	1000.0	StoichiometricData
PNTK	iJL1678b-ME	{'PNTK_FWD_PANTOTHENATE-KIN-CPLX_mod_mg2'}	{'4ppan_c': 1.0, 'pnto__R_c': -1.0, 'h_c': 1.0, 'atp_c': -1.0, 'adp_c': 1.0}	{}	0.0	1000.0	StoichiometricData
PNTOt4pp	iJL1678b-ME	{'PNTOt4pp_FWD_PANF-MONOMER'}	{'na1_p': -1.0, 'na1_c': 1.0, 'pnto__R_c': 1.0, 'pnto__R_p': -1.0}	{}	0.0	1000.0	StoichiometricData
PNTOtex	iJL1678b-ME	{'PNTOtex_REV_CPLX0-7530', 'PNTOtex_FWD_CPLX0-7533', 'PNTOtex_REV_CPLX0-7533', 'PNTOtex_FWD_CPLX0-7530', 'PNTOtex_REV_G6700-MONOMER', 'PNTOtex_REV_CPLX0-7534', 'PNTOtex_FWD_CPLX0-7534', 'PNTOtex_FWD_G6700-MONOMER'}	{'pnto__R_e': -1.0, 'pnto__R_p': 1.0}	{}	-1000.0	1000.0	StoichiometricData
POAACR	iJL1678b-ME	{'POAACR_FWD_G6521-MONOMER'}	{'3amac_c': 1.0, 'h2o_c': 1.0, 'nadh_c': -1.0, 'poaac_c': -1.0, 'nad_c': 1.0}	{}	0.0	1000.0	StoichiometricData
POX	iJL1678b-ME	{'POX_FWD_PYRUVOXID-CPLX_mod_mg2_mod_thmpp_mod_fad'}	{'h2o_c': -1.0, 'q8h2_c': 1.0, 'pyr_c': -1.0, 'ac_c': 1.0, 'co2_c': 1.0, 'q8_c': -1.0}	{}	0.0	1000.0	StoichiometricData
PPA	iJL1678b-ME	{'PPA_FWD_CPLX0-243_mod_mg2', 'PPA_FWD_EG11817-MONOMER_mod_cobalt2', 'PPA_FWD_PPX-CPLX_mod_mg2'}	{'ppi_c': -1.0, 'h2o_c': -1.0, 'pi_c': 2.0, 'h_c': 1.0}	{}	0.0	1000.0	StoichiometricData
PPA2	iJL1678b-ME	{'PPA2_FWD_PPX-CPLX_mod_mg2', 'PPA2_FWD_EG11817-MONOMER_mod_cobalt2'}	{'pppi_c': -1.0, 'h2o_c': -1.0, 'pi_c': 1.0, 'ppi_c': 1.0, 'h_c': 1.0}	{}	0.0	1000.0	StoichiometricData
PPAKr	iJL1678b-ME	{'PPAKr_REV_PROPKIN-MONOMER', 'PPAKr_FWD_PROPKIN-MONOMER'}	{'ppa_c': 1.0, 'atp_c': 1.0, 'adp_c': -1.0, 'ppap_c': -1.0}	{}	-1000.0	1000.0	StoichiometricData
PPALtex	iJL1678b-ME	{'PPALtex_REV_CPLX0-7534', 'PPALtex_REV_CPLX0-7530', 'PPALtex_REV_G6700-MONOMER', 'PPALtex_FWD_CPLX0-7534', 'PPALtex_FWD_CPLX0-7530', 'PPALtex_REV_CPLX0-7533', 'PPALtex_FWD_CPLX0-7533', 'PPALtex_FWD_G6700-MONOMER'}	{'ppal_p': 1.0, 'ppal_e': -1.0}	{}	-1000.0	1000.0	StoichiometricData
PPALtpp	iJL1678b-ME	{'PPALtpp_FWD_CPLX_dummy', 'PPALtpp_REV_CPLX_dummy'}	{'ppal_p': 1.0, 'ppal_c': -1.0}	{}	-1000.0	1000.0	StoichiometricData
PPAt4pp	iJL1678b-ME	{'PPAt4pp_FWD_PUTP-MONOMER'}	{'na1_p': -1.0, 'ppa_p': -1.0, 'ppa_c': 1.0, 'na1_c': 1.0}	{}	0.0	1000.0	StoichiometricData
PPAtex	iJL1678b-ME	{'PPAtex_FWD_G6700-MONOMER', 'PPAtex_FWD_CPLX0-7533', 'PPAtex_REV_CPLX0-7533', 'PPAtex_FWD_CPLX0-7530', 'PPAtex_REV_CPLX0-7534', 'PPAtex_REV_G6700-MONOMER', 'PPAtex_REV_CPLX0-7530', 'PPAtex_FWD_CPLX0-7534'}	{'ppa_p': 1.0, 'ppa_e': -1.0}	{}	-1000.0	1000.0	StoichiometricData
PPBNGS	iJL1678b-ME	{'PPBNGS_FWD_PORPHOBILSYNTH-CPLX_mod_zn2'}	{'ppbng_c': 1.0, '5aop_c': -2.0, 'h2o_c': 2.0, 'h_c': 1.0}	{}	0.0	1000.0	StoichiometricData
PPC	iJL1678b-ME	{'PPC_FWD_PEPCARBOX-CPLX_mod_mg2'}	{'h2o_c': -1.0, 'pi_c': 1.0, 'pep_c': -1.0, 'h_c': 1.0, 'oaa_c': 1.0, 'co2_c': -1.0}	{}	0.0	1000.0	StoichiometricData
PPCDC	iJL1678b-ME	{'PPCDC_FWD_CPLX0-341_mod_fmn'}	{'pan4p_c': 1.0, 'co2_c': 1.0, 'h_c': -1.0, '4ppcys_c': -1.0}	{}	0.0	1000.0	StoichiometricData
PPCK	iJL1678b-ME	{'PPCK_FWD_PEPCARBOXYKIN-MONOMER_mod_mn2', 'PPCK_FWD_PEPCARBOXYKIN-MONOMER_mod_mg2', 'PPCK_FWD_PEPCARBOXYKIN-MONOMER_mod_ca2'}	{'pep_c': 1.0, 'co2_c': 1.0, 'atp_c': -1.0, 'oaa_c': -1.0, 'adp_c': 1.0}	{}	0.0	1000.0	StoichiometricData
PPCSCT	iJL1678b-ME	{'PPCSCT_FWD_G7517-MONOMER'}	{'succ_c': -1.0, 'succoa_c': 1.0, 'ppa_c': 1.0, 'ppcoa_c': -1.0}	{}	0.0	1000.0	StoichiometricData
PPGPPDP	iJL1678b-ME	{'PPGPPDP_FWD_SPOT-MONOMER_mod_mn2'}	{'h2o_c': -1.0, 'ppi_c': 1.0, 'gdp_c': 1.0, 'ppgpp_c': -1.0}	{}	0.0	1000.0	StoichiometricData
PPK2r	iJL1678b-ME	{'PPK2r_FWD_PPK-CPLX', 'PPK2r_REV_PPK-CPLX'}	{'pppi_c': 1.0, 'ppi_c': -1.0, 'atp_c': -1.0, 'adp_c': 1.0}	{}	-1000.0	1000.0	StoichiometricData
PPKr	iJL1678b-ME	{'PPKr_REV_PPK-CPLX', 'PPKr_FWD_PPK-CPLX'}	{'ppi_c': 1.0, 'pi_c': -1.0, 'atp_c': -1.0, 'adp_c': 1.0}	{}	0.0	1000.0	StoichiometricData
PPM	iJL1678b-ME	{'PPM_FWD_G7732-MONOMER', 'PPM_REV_PPENTOMUT-MONOMER_mod_mn2', 'PPM_FWD_PPENTOMUT-MONOMER_mod_mn2', 'PPM_REV_G7732-MONOMER'}	{'r5p_c': 1.0, 'r1p_c': -1.0}	{}	-1000.0	1000.0	StoichiometricData
PPM2	iJL1678b-ME	{'PPM2_FWD_PPENTOMUT-MONOMER_mod_mn2', 'PPM2_REV_PPENTOMUT-MONOMER_mod_mn2'}	{'2dr1p_c': -1.0, '2dr5p_c': 1.0}	{}	-1000.0	1000.0	StoichiometricData
PPNCL2	iJL1678b-ME	{'PPNCL2_FWD_CPLX0-341_mod_mg2'}	{'cys__L_c': -1.0, 'cmp_c': 1.0, 'ppi_c': 1.0, '4ppcys_c': 1.0, '4ppan_c': -1.0, 'h_c': 1.0, 'ctp_c': -1.0}	{}	0.0	1000.0	StoichiometricData
PPND	iJL1678b-ME	{'PPND_FWD_CHORISMUTPREPHENDEHYDROG-CPLX'}	{'34hpp_c': 1.0, 'nadh_c': 1.0, 'co2_c': 1.0, 'pphn_c': -1.0, 'nad_c': -1.0}	{}	0.0	1000.0	StoichiometricData
PPNDH	iJL1678b-ME	{'PPNDH_FWD_CHORISMUTPREPHENDEHYDRAT-CPLX'}	{'pphn_c': -1.0, 'phpyr_c': 1.0, 'h2o_c': 1.0, 'co2_c': 1.0, 'h_c': -1.0}	{}	0.0	1000.0	StoichiometricData
PPPGO	iJL1678b-ME	{'PPPGO_FWD_CPLX0-7811'}	{'o2_c': -1.5, 'h2o_c': 3.0, 'pppg9_c': -1.0, 'ppp9_c': 1.0}	{}	0.0	1000.0	StoichiometricData
PPPGO3	iJL1678b-ME	{'PPPGO3_FWD_CPLX0-7811'}	{'ppp9_c': 1.0, 'succ_c': 3.0, 'fum_c': -3.0, 'pppg9_c': -1.0}	{}	0.0	1000.0	StoichiometricData
PPPNDO	iJL1678b-ME	{'PPPNDO_FWD_HCAMULTI-CPLX'}	{'o2_c': -1.0, 'pppn_c': -1.0, 'h_c': -1.0, 'nad_c': 1.0, 'cechddd_c': 1.0, 'nadh_c': -1.0}	{}	0.0	1000.0	StoichiometricData
PPPNt2rpp	iJL1678b-ME	{'PPPNt2rpp_FWD_HCAT-MONOMER', 'PPPNt2rpp_REV_HCAT-MONOMER'}	{'pppn_p': -1.0, 'pppn_c': 1.0, 'h_c': 1.0, 'h_p': -1.0}	{}	-1000.0	1000.0	StoichiometricData
PPPNtex	iJL1678b-ME	{'PPPNtex_REV_CPLX0-7533', 'PPPNtex_FWD_CPLX0-7534', 'PPPNtex_REV_G6700-MONOMER', 'PPPNtex_FWD_CPLX0-7533', 'PPPNtex_REV_CPLX0-7530', 'PPPNtex_FWD_G6700-MONOMER', 'PPPNtex_FWD_CPLX0-7530', 'PPPNtex_REV_CPLX0-7534'}	{'pppn_p': 1.0, 'pppn_e': -1.0}	{}	-1000.0	1000.0	StoichiometricData
PPS	iJL1678b-ME	{'PPS_FWD_PEPSYNTH-CPLX_mod_mg2'}	{'h2o_c': -1.0, 'atp_c': -1.0, 'pyr_c': -1.0, 'pep_c': 1.0, 'amp_c': 1.0, 'pi_c': 1.0, 'h_c': 2.0}	{}	0.0	1000.0	StoichiometricData
PPTHpp	iJL1678b-ME	{'PPTHpp_FWD_ALKAPHOSPHA-CPLX_mod_zn2_mod_mg2'}	{'pi_p': 1.0, 'h2o_p': -1.0, 'ppt_p': -1.0, 'h2_p': 1.0}	{}	0.0	1000.0	StoichiometricData
PPTtex	iJL1678b-ME	{'PPTtex_REV_CPLX0-7534', 'PPTtex_REV_G6700-MONOMER', 'PPTtex_FWD_CPLX0-7530', 'PPTtex_FWD_CPLX0-7533', 'PPTtex_FWD_CPLX0-7534', 'PPTtex_FWD_G6700-MONOMER', 'PPTtex_REV_CPLX0-7533', 'PPTtex_REV_CPLX0-7530'}	{'ppt_e': -1.0, 'ppt_p': 1.0}	{}	-1000.0	1000.0	StoichiometricData
PRAGSr	iJL1678b-ME	{'PRAGSr_FWD_GLYCRIBONUCSYN-MONOMER_mod_mg2', 'PRAGSr_REV_GLYCRIBONUCSYN-MONOMER_mod_mg2'}	{'pram_c': -1.0, 'atp_c': -1.0, 'h_c': 1.0, 'adp_c': 1.0, 'gar_c': 1.0, 'pi_c': 1.0, 'gly_c': -1.0}	{}	-1000.0	1000.0	StoichiometricData
PRAIS	iJL1678b-ME	{'PRAIS_FWD_AIRS-CPLX_mod_k_mod_mg2'}	{'atp_c': -1.0, 'air_c': 1.0, 'h_c': 2.0, 'adp_c': 1.0, 'fpram_c': -1.0, 'pi_c': 1.0}	{}	0.0	1000.0	StoichiometricData
PRAIi	iJL1678b-ME	{'PRAIi_FWD_PRAI-IGPS'}	{'2cpr5p_c': 1.0, 'pran_c': -1.0}	{}	0.0	1000.0	StoichiometricData
PRAMPC	iJL1678b-ME	{'PRAMPC_FWD_HISTCYCLOPRATPPHOS'}	{'prfp_c': 1.0, 'h2o_c': -1.0, 'prbamp_c': -1.0}	{}	0.0	1000.0	StoichiometricData
PRASCSi	iJL1678b-ME	{'PRASCSi_FWD_SAICARSYN-CPLX'}	{'atp_c': -1.0, '5aizc_c': -1.0, 'asp__L_c': -1.0, '25aics_c': 1.0, 'h_c': 1.0, 'adp_c': 1.0, 'pi_c': 1.0}	{}	0.0	1000.0	StoichiometricData
PRATPP	iJL1678b-ME	{'PRATPP_FWD_HISTCYCLOPRATPPHOS'}	{'ppi_c': 1.0, 'prbamp_c': 1.0, 'h_c': 1.0, 'h2o_c': -1.0, 'prbatp_c': -1.0}	{}	0.0	1000.0	StoichiometricData
PRFGS	iJL1678b-ME	{'PRFGS_FWD_FGAMSYN-MONOMER_mod_mg2'}	{'h2o_c': -1.0, 'atp_c': -1.0, 'glu__L_c': 1.0, 'fgam_c': -1.0, 'h_c': 1.0, 'adp_c': 1.0, 'fpram_c': 1.0, 'pi_c': 1.0, 'gln__L_c': -1.0}	{}	0.0	1000.0	StoichiometricData
PRMICI	iJL1678b-ME	{'PRMICI_FWD_PRIBFAICARPISOM-MONOMER', 'PRMICI_REV_PRIBFAICARPISOM-MONOMER'}	{'prfp_c': -1.0, 'prlp_c': 1.0}	{}	-1000.0	1000.0	StoichiometricData
PROD2	iJL1678b-ME	{'PROD2_FWD_PUTA-CPLX_mod_fad'}	{'1pyr5c_c': 1.0, 'fadh2_c': 1.0, 'pro__L_c': -1.0, 'h_c': 1.0, 'fad_c': -1.0}	{}	0.0	1000.0	StoichiometricData
PROGLYabcpp	iJL1678b-ME	{'PROGLYabcpp_FWD_ABC-8-CPLX'}	{'h2o_c': -1.0, 'atp_c': -1.0, 'progly_c': 1.0, 'h_c': 1.0, 'adp_c': 1.0, 'pi_c': 1.0, 'progly_p': -1.0}	{}	0.0	1000.0	StoichiometricData
PROGLYtex	iJL1678b-ME	{'PROGLYtex_FWD_G6700-MONOMER', 'PROGLYtex_REV_CPLX0-7534', 'PROGLYtex_FWD_CPLX0-7533', 'PROGLYtex_REV_CPLX0-7530', 'PROGLYtex_FWD_CPLX0-7534', 'PROGLYtex_FWD_CPLX0-7530', 'PROGLYtex_REV_CPLX0-7533', 'PROGLYtex_REV_G6700-MONOMER'}	{'progly_e': -1.0, 'progly_p': 1.0}	{}	-1000.0	1000.0	StoichiometricData
PROabcpp	iJL1678b-ME	{'PROabcpp_FWD_ABC-26-CPLX'}	{'h2o_c': -1.0, 'atp_c': -1.0, 'pro__L_c': 1.0, 'h_c': 1.0, 'adp_c': 1.0, 'pro__L_p': -1.0, 'pi_c': 1.0}	{}	0.0	1000.0	StoichiometricData
PROt2rpp	iJL1678b-ME	{'PROt2rpp_FWD_CPLX0-7642', 'PROt2rpp_REV_CPLX0-7642'}	{'pro__L_p': -1.0, 'pro__L_c': 1.0, 'h_c': 1.0, 'h_p': -1.0}	{}	-1000.0	1000.0	StoichiometricData
PROt4pp	iJL1678b-ME	{'PROt4pp_FWD_PUTP-MONOMER'}	{'pro__L_p': -1.0, 'na1_p': -1.0, 'pro__L_c': 1.0, 'na1_c': 1.0}	{}	0.0	1000.0	StoichiometricData
PROtex	iJL1678b-ME	{'PROtex_REV_CPLX0-7530', 'PROtex_FWD_CPLX0-7533', 'PROtex_FWD_CPLX0-7534', 'PROtex_REV_CPLX0-7534', 'PROtex_FWD_CPLX0-7530', 'PROtex_FWD_G6700-MONOMER', 'PROtex_REV_G6700-MONOMER', 'PROtex_REV_CPLX0-7533'}	{'pro__L_p': 1.0, 'pro__L_e': -1.0}	{}	-1000.0	1000.0	StoichiometricData
PRPPS	iJL1678b-ME	{'PRPPS_FWD_PRPPSYN-MONOMER_mod_mn2_mod_pi', 'PRPPS_REV_PRPPSYN-MONOMER_mod_mn2_mod_pi', 'PRPPS_REV_PRPPSYN-MONOMER_mod_mg2_mod_pi', 'PRPPS_FWD_PRPPSYN-MONOMER_mod_mg2_mod_pi'}	{'prpp_c': 1.0, 'r5p_c': -1.0, 'h_c': 1.0, 'atp_c': -1.0, 'amp_c': 1.0}	{}	-1000.0	1000.0	StoichiometricData
PSCLYSt2pp	iJL1678b-ME	{'PSCLYSt2pp_FWD_YHFM-MONOMER'}	{'psclys_c': 1.0, 'h_c': 1.0, 'h_p': -1.0, 'psclys_p': -1.0}	{}	0.0	1000.0	StoichiometricData
PSCLYStex	iJL1678b-ME	{'PSCLYStex_REV_CPLX0-7533', 'PSCLYStex_FWD_G6700-MONOMER', 'PSCLYStex_FWD_CPLX0-7534', 'PSCLYStex_FWD_CPLX0-7530', 'PSCLYStex_REV_G6700-MONOMER', 'PSCLYStex_FWD_CPLX0-7533', 'PSCLYStex_REV_CPLX0-7530', 'PSCLYStex_REV_CPLX0-7534'}	{'psclys_e': -1.0, 'psclys_p': 1.0}	{}	-1000.0	1000.0	StoichiometricData
PSCVT	iJL1678b-ME	{'PSCVT_FWD_AROA-MONOMER', 'PSCVT_REV_AROA-MONOMER'}	{'pep_c': -1.0, 'pi_c': 1.0, 'skm5p_c': -1.0, '3psme_c': 1.0}	{}	-1000.0	1000.0	StoichiometricData
PSD120	iJL1678b-ME	{'PSD120_FWD_PSD-MONOMER'}	{'pe120_c': 1.0, 'ps120_c': -1.0, 'co2_c': 1.0, 'h_c': -1.0}	{}	0.0	1000.0	StoichiometricData
PSD140	iJL1678b-ME	{'PSD140_FWD_PSD-MONOMER'}	{'pe140_c': 1.0, 'co2_c': 1.0, 'ps140_c': -1.0, 'h_c': -1.0}	{}	0.0	1000.0	StoichiometricData
PSD141	iJL1678b-ME	{'PSD141_FWD_PSD-MONOMER'}	{'co2_c': 1.0, 'ps141_c': -1.0, 'h_c': -1.0, 'pe141_c': 1.0}	{}	0.0	1000.0	StoichiometricData
PSD160	iJL1678b-ME	{'PSD160_FWD_PSD-MONOMER'}	{'co2_c': 1.0, 'pe160_c': 1.0, 'h_c': -1.0, 'ps160_c': -1.0}	{}	0.0	1000.0	StoichiometricData
PSD161	iJL1678b-ME	{'PSD161_FWD_PSD-MONOMER'}	{'co2_c': 1.0, 'pe161_c': 1.0, 'h_c': -1.0, 'ps161_c': -1.0}	{}	0.0	1000.0	StoichiometricData
PSD180	iJL1678b-ME	{'PSD180_FWD_PSD-MONOMER'}	{'ps180_c': -1.0, 'co2_c': 1.0, 'h_c': -1.0, 'pe180_c': 1.0}	{}	0.0	1000.0	StoichiometricData
PSD181	iJL1678b-ME	{'PSD181_FWD_PSD-MONOMER'}	{'ps181_c': -1.0, 'pe181_c': 1.0, 'co2_c': 1.0, 'h_c': -1.0}	{}	0.0	1000.0	StoichiometricData
PSERT	iJL1678b-ME	{'PSERT_FWD_PSERTRANSAM-CPLX_mod_pydx5p'}	{'akg_c': 1.0, '3php_c': -1.0, 'glu__L_c': -1.0, 'pser__L_c': 1.0}	{}	0.0	1000.0	StoichiometricData
PSERtex	iJL1678b-ME	{'PSERtex_REV_G6700-MONOMER', 'PSERtex_FWD_G6700-MONOMER', 'PSERtex_FWD_CPLX0-7533', 'PSERtex_FWD_CPLX0-7534', 'PSERtex_REV_CPLX0-7533', 'PSERtex_REV_CPLX0-7534', 'PSERtex_FWD_CPLX0-7530', 'PSERtex_REV_CPLX0-7530'}	{'pser__L_p': 1.0, 'pser__L_e': -1.0}	{}	-1000.0	1000.0	StoichiometricData
PSP_L	iJL1678b-ME	{'PSP_L_FWD_PSERPHOSPHA-MONOMER_mod_mg2'}	{'ser__L_c': 1.0, 'h2o_c': -1.0, 'pser__L_c': -1.0, 'pi_c': 1.0}	{}	0.0	1000.0	StoichiometricData
PSP_Lpp	iJL1678b-ME	{'PSP_Lpp_FWD_APHA-CPLX_mod_mg2'}	{'pi_p': 1.0, 'h2o_p': -1.0, 'pser__L_p': -1.0, 'ser__L_p': 1.0}	{}	0.0	1000.0	StoichiometricData
PSSA120	iJL1678b-ME	{'PSSA120_FWD_PHOSPHASERSYN-CPLX'}	{'cdpdddecg_c': -1.0, 'ser__L_c': -1.0, 'ps120_c': 1.0, 'h_c': 1.0, 'cmp_c': 1.0}	{}	0.0	1000.0	StoichiometricData
PSSA140	iJL1678b-ME	{'PSSA140_FWD_PHOSPHASERSYN-CPLX'}	{'cdpdtdecg_c': -1.0, 'ser__L_c': -1.0, 'cmp_c': 1.0, 'ps140_c': 1.0, 'h_c': 1.0}	{}	0.0	1000.0	StoichiometricData
PSSA141	iJL1678b-ME	{'PSSA141_FWD_PHOSPHASERSYN-CPLX'}	{'ser__L_c': -1.0, 'cmp_c': 1.0, 'ps141_c': 1.0, 'h_c': 1.0, 'cdpdtdec7eg_c': -1.0}	{}	0.0	1000.0	StoichiometricData
PSSA160	iJL1678b-ME	{'PSSA160_FWD_PHOSPHASERSYN-CPLX'}	{'ser__L_c': -1.0, 'cmp_c': 1.0, 'cdpdhdecg_c': -1.0, 'h_c': 1.0, 'ps160_c': 1.0}	{}	0.0	1000.0	StoichiometricData
PSSA161	iJL1678b-ME	{'PSSA161_FWD_PHOSPHASERSYN-CPLX'}	{'ser__L_c': -1.0, 'cdpdhdec9eg_c': -1.0, 'h_c': 1.0, 'ps161_c': 1.0, 'cmp_c': 1.0}	{}	0.0	1000.0	StoichiometricData
PSSA180	iJL1678b-ME	{'PSSA180_FWD_PHOSPHASERSYN-CPLX'}	{'ps180_c': 1.0, 'ser__L_c': -1.0, 'cdpdodecg_c': -1.0, 'h_c': 1.0, 'cmp_c': 1.0}	{}	0.0	1000.0	StoichiometricData
PSSA181	iJL1678b-ME	{'PSSA181_FWD_PHOSPHASERSYN-CPLX'}	{'ps181_c': 1.0, 'ser__L_c': -1.0, 'h_c': 1.0, 'cdpdodec11eg_c': -1.0, 'cmp_c': 1.0}	{}	0.0	1000.0	StoichiometricData
PTA2	iJL1678b-ME	{'PTA2_FWD_PHOSACETYLTRANS-CPLX'}	{'pi_c': -1.0, 'coa_c': 1.0, 'ppcoa_c': -1.0, 'ppap_c': 1.0}	{}	0.0	1000.0	StoichiometricData
PTAr	iJL1678b-ME	{'PTAr_FWD_CPLX0-7912', 'PTAr_REV_PHOSACETYLTRANS-CPLX', 'PTAr_FWD_PHOSACETYLTRANS-CPLX', 'PTAr_REV_CPLX0-7912'}	{'coa_c': 1.0, 'pi_c': -1.0, 'actp_c': 1.0, 'accoa_c': -1.0}	{}	-1000.0	1000.0	StoichiometricData
PTHRpp	iJL1678b-ME	{'PTHRpp_FWD_APHA-CPLX_mod_mg2'}	{'pi_p': 1.0, 'h2o_p': -1.0, 'thrp_p': -1.0, 'thr__L_p': 1.0}	{}	0.0	1000.0	StoichiometricData
PTPATi	iJL1678b-ME	{'PTPATi_FWD_COADTRI-CPLX_mod_mg2'}	{'pan4p_c': -1.0, 'dpcoa_c': 1.0, 'ppi_c': 1.0, 'atp_c': -1.0, 'h_c': -1.0}	{}	0.0	1000.0	StoichiometricData
PTRCORNt7pp	iJL1678b-ME	{'PTRCORNt7pp_FWD_POTE-MONOMER', 'PTRCORNt7pp_REV_POTE-MONOMER'}	{'ptrc_c': 1.0, 'ptrc_p': -1.0, 'orn_c': -1.0, 'orn_p': 1.0}	{}	-1000.0	1000.0	StoichiometricData
PTRCTA	iJL1678b-ME	{'PTRCTA_FWD_G7596-MONOMER_mod_pydx5p'}	{'akg_c': -1.0, 'ptrc_c': -1.0, 'glu__L_c': 1.0, '4abutn_c': 1.0}	{}	0.0	1000.0	StoichiometricData
PTRCabcpp	iJL1678b-ME	{'PTRCabcpp_FWD_ABC-24-CPLX', 'PTRCabcpp_FWD_ABC-51-CPLX', 'PTRCabcpp_FWD_ABC-25-CPLX'}	{'h2o_c': -1.0, 'atp_c': -1.0, 'ptrc_p': -1.0, 'h_c': 1.0, 'adp_c': 1.0, 'ptrc_c': 1.0, 'pi_c': 1.0}	{}	0.0	1000.0	StoichiometricData
PTRCt2pp	iJL1678b-ME	{'PTRCt2pp_FWD_B1296-MONOMER', 'PTRCt2pp_FWD_POTE-MONOMER'}	{'ptrc_c': 1.0, 'ptrc_p': -1.0, 'h_c': 1.0, 'h_p': -1.0}	{}	0.0	1000.0	StoichiometricData
PTRCtex	iJL1678b-ME	{'PTRCtex_REV_CPLX0-7530', 'PTRCtex_REV_CPLX0-7534', 'PTRCtex_FWD_CPLX0-7530', 'PTRCtex_FWD_CPLX0-7533', 'PTRCtex_REV_CPLX0-7533', 'PTRCtex_FWD_CPLX0-7534', 'PTRCtex_REV_G6700-MONOMER', 'PTRCtex_FWD_G6700-MONOMER'}	{'ptrc_p': 1.0, 'ptrc_e': -1.0}	{}	-1000.0	1000.0	StoichiometricData
PUNP1	iJL1678b-ME	{'PUNP1_REV_DEOD-CPLX', 'PUNP1_FWD_DEOD-CPLX'}	{'ade_c': 1.0, 'adn_c': -1.0, 'pi_c': -1.0, 'r1p_c': 1.0}	{}	-1000.0	1000.0	StoichiometricData
PUNP2	iJL1678b-ME	{'PUNP2_FWD_DEOD-CPLX', 'PUNP2_REV_DEOD-CPLX'}	{'2dr1p_c': 1.0, 'ade_c': 1.0, 'pi_c': -1.0, 'dad__2_c': -1.0}	{}	-1000.0	1000.0	StoichiometricData
PUNP3	iJL1678b-ME	{'PUNP3_FWD_DEOD-CPLX', 'PUNP3_REV_DEOD-CPLX', 'PUNP3_REV_XANTHOSINEPHOSPHORY-CPLX', 'PUNP3_FWD_XANTHOSINEPHOSPHORY-CPLX'}	{'gua_c': 1.0, 'pi_c': -1.0, 'r1p_c': 1.0, 'gsn_c': -1.0}	{}	-1000.0	1000.0	StoichiometricData
PUNP4	iJL1678b-ME	{'PUNP4_REV_XANTHOSINEPHOSPHORY-CPLX', 'PUNP4_FWD_DEOD-CPLX', 'PUNP4_REV_DEOD-CPLX', 'PUNP4_FWD_XANTHOSINEPHOSPHORY-CPLX'}	{'dgsn_c': -1.0, '2dr1p_c': 1.0, 'pi_c': -1.0, 'gua_c': 1.0}	{}	-1000.0	1000.0	StoichiometricData
PUNP5	iJL1678b-ME	{'PUNP5_REV_XANTHOSINEPHOSPHORY-CPLX', 'PUNP5_FWD_XANTHOSINEPHOSPHORY-CPLX', 'PUNP5_FWD_DEOD-CPLX', 'PUNP5_REV_DEOD-CPLX'}	{'pi_c': -1.0, 'hxan_c': 1.0, 'r1p_c': 1.0, 'ins_c': -1.0}	{}	-1000.0	1000.0	StoichiometricData
PUNP6	iJL1678b-ME	{'PUNP6_REV_DEOD-CPLX', 'PUNP6_FWD_XANTHOSINEPHOSPHORY-CPLX', 'PUNP6_FWD_DEOD-CPLX', 'PUNP6_REV_XANTHOSINEPHOSPHORY-CPLX'}	{'2dr1p_c': 1.0, 'pi_c': -1.0, 'din_c': -1.0, 'hxan_c': 1.0}	{}	-1000.0	1000.0	StoichiometricData
PUNP7	iJL1678b-ME	{'PUNP7_FWD_XANTHOSINEPHOSPHORY-CPLX', 'PUNP7_REV_XANTHOSINEPHOSPHORY-CPLX'}	{'pi_c': -1.0, 'xan_c': 1.0, 'r1p_c': 1.0, 'xtsn_c': -1.0}	{}	-1000.0	1000.0	StoichiometricData
PYAM5PO	iJL1678b-ME	{'PYAM5PO_FWD_PDXH-CPLX_mod_fmn'}	{'o2_c': -1.0, 'h2o_c': -1.0, 'pydx5p_c': 1.0, 'h2o2_c': 1.0, 'pyam5p_c': -1.0, 'nh4_c': 1.0}	{}	0.0	1000.0	StoichiometricData
PYDAMK	iJL1678b-ME	{'PYDAMK_FWD_PDXK-CPLX'}	{'pydam_c': -1.0, 'pyam5p_c': 1.0, 'h_c': 1.0, 'adp_c': 1.0, 'atp_c': -1.0}	{}	0.0	1000.0	StoichiometricData
PYDAMtex	iJL1678b-ME	{'PYDAMtex_REV_G6700-MONOMER', 'PYDAMtex_REV_CPLX0-7530', 'PYDAMtex_REV_CPLX0-7534', 'PYDAMtex_FWD_CPLX0-7530', 'PYDAMtex_FWD_CPLX0-7534', 'PYDAMtex_REV_CPLX0-7533', 'PYDAMtex_FWD_CPLX0-7533', 'PYDAMtex_FWD_G6700-MONOMER'}	{'pydam_p': 1.0, 'pydam_e': -1.0}	{}	-1000.0	1000.0	StoichiometricData
PYDAMtpp	iJL1678b-ME	{'PYDAMtpp_FWD_CPLX_dummy'}	{'pydam_c': 1.0, 'pydam_p': -1.0}	{}	0.0	1000.0	StoichiometricData
PYDXK	iJL1678b-ME	{'PYDXK_FWD_PDXK-CPLX', 'PYDXK_FWD_PDXY-MONOMER'}	{'pydx_c': -1.0, 'pydx5p_c': 1.0, 'h_c': 1.0, 'adp_c': 1.0, 'atp_c': -1.0}	{}	0.0	1000.0	StoichiometricData
PYDXNK	iJL1678b-ME	{'PYDXNK_FWD_PDXK-CPLX_mod_mg2', 'PYDXNK_FWD_PDXK-CPLX_mod_zn2'}	{'pydxn_c': -1.0, 'pdx5p_c': 1.0, 'h_c': 1.0, 'adp_c': 1.0, 'atp_c': -1.0}	{}	0.0	1000.0	StoichiometricData
PYDXNtex	iJL1678b-ME	{'PYDXNtex_FWD_CPLX0-7533', 'PYDXNtex_FWD_CPLX0-7530', 'PYDXNtex_FWD_CPLX0-7534', 'PYDXNtex_REV_CPLX0-7534', 'PYDXNtex_REV_CPLX0-7530', 'PYDXNtex_REV_CPLX0-7533', 'PYDXNtex_REV_G6700-MONOMER', 'PYDXNtex_FWD_G6700-MONOMER'}	{'pydxn_p': 1.0, 'pydxn_e': -1.0}	{}	-1000.0	1000.0	StoichiometricData
PYDXNtpp	iJL1678b-ME	{'PYDXNtpp_FWD_CPLX_dummy'}	{'pydxn_c': 1.0, 'pydxn_p': -1.0}	{}	0.0	1000.0	StoichiometricData
PYDXPP	iJL1678b-ME	{'PYDXPP_FWD_G6246-MONOMER_mod_mg2', 'PYDXPP_FWD_EG11239-MONOMER_mod_mg2', 'PYDXPP_FWD_EG11470-MONOMER_mod_mg2'}	{'h2o_c': -1.0, 'pi_c': 1.0, 'pydx5p_c': -1.0, 'pydx_c': 1.0}	{}	0.0	1000.0	StoichiometricData
PYDXtex	iJL1678b-ME	{'PYDXtex_FWD_CPLX0-7533', 'PYDXtex_REV_CPLX0-7533', 'PYDXtex_REV_G6700-MONOMER', 'PYDXtex_FWD_CPLX0-7530', 'PYDXtex_FWD_CPLX0-7534', 'PYDXtex_REV_CPLX0-7530', 'PYDXtex_FWD_G6700-MONOMER', 'PYDXtex_REV_CPLX0-7534'}	{'pydx_e': -1.0, 'pydx_p': 1.0}	{}	-1000.0	1000.0	StoichiometricData
PYDXtpp	iJL1678b-ME	{'PYDXtpp_FWD_CPLX_dummy'}	{'pydx_c': 1.0, 'pydx_p': -1.0}	{}	0.0	1000.0	StoichiometricData
PYK	iJL1678b-ME	{'PYK_FWD_PKII-CPLX_mod_mg2_mod_k', 'PYK_FWD_PKII-CPLX_mod_mn2_mod_k', 'PYK_FWD_PKI-COMPLEX_mod_mn2_mod_k', 'PYK_FWD_PKI-COMPLEX_mod_mg2_mod_k'}	{'pep_c': -1.0, 'pyr_c': 1.0, 'h_c': -1.0, 'atp_c': 1.0, 'adp_c': -1.0}	{}	0.0	1000.0	StoichiometricData
PYNP2r	iJL1678b-ME	{'PYNP2r_FWD_URPHOS-CPLX', 'PYNP2r_REV_URPHOS-CPLX'}	{'uri_c': -1.0, 'pi_c': -1.0, 'r1p_c': 1.0, 'ura_c': 1.0}	{}	-1000.0	1000.0	StoichiometricData
PYROX	iJL1678b-ME	{'PYROX_FWD_G6523-MONOMER_G6518-MONOMER_mod_fmn'}	{'o2_c': -1.0, 'uracp_c': 1.0, 'ura_c': -1.0, 'h_c': -1.0, 'nad_c': 1.0, 'nadh_c': -1.0}	{}	0.0	1000.0	StoichiometricData
PYRt2rpp	iJL1678b-ME	{'PYRt2rpp_FWD_CPLX_dummy', 'PYRt2rpp_REV_CPLX_dummy'}	{'pyr_p': -1.0, 'pyr_c': 1.0, 'h_c': 1.0, 'h_p': -1.0}	{}	-1000.0	1000.0	StoichiometricData
PYRtex	iJL1678b-ME	{'PYRtex_REV_CPLX0-7533', 'PYRtex_REV_G6700-MONOMER', 'PYRtex_FWD_CPLX0-7533', 'PYRtex_FWD_CPLX0-7534', 'PYRtex_FWD_G6700-MONOMER', 'PYRtex_REV_CPLX0-7534', 'PYRtex_FWD_CPLX0-7530', 'PYRtex_REV_CPLX0-7530'}	{'pyr_p': 1.0, 'pyr_e': -1.0}	{}	-1000.0	1000.0	StoichiometricData
QMO2	iJL1678b-ME	{'QMO2_FWD_CPLX0-3141'}	{'q8h2_c': -1.0, 'o2s_c': 2.0, 'h_c': 2.0, 'q8_c': 1.0, 'o2_c': -2.0}	{}	0.0	1000.0	StoichiometricData
QMO3	iJL1678b-ME	{'QMO3_FWD_CPLX0-3141'}	{'o2_c': -2.0, 'mqn8_c': 1.0, 'h_c': 2.0, 'mql8_c': -1.0, 'o2s_c': 2.0}	{}	0.0	1000.0	StoichiometricData
QUIN2tex	iJL1678b-ME	{'QUIN2tex_REV_CPLX0-7533', 'QUIN2tex_REV_CPLX0-7530', 'QUIN2tex_REV_G6700-MONOMER', 'QUIN2tex_REV_CPLX0-7534', 'QUIN2tex_FWD_G6700-MONOMER', 'QUIN2tex_FWD_CPLX0-7534', 'QUIN2tex_FWD_CPLX0-7530', 'QUIN2tex_FWD_CPLX0-7533'}	{'quin_p': 1.0, 'quin_e': -1.0}	{}	-1000.0	1000.0	StoichiometricData
QUIN2tpp	iJL1678b-ME	{'QUIN2tpp_FWD_CPLX_dummy', 'QUIN2tpp_REV_CPLX_dummy'}	{'quin_p': -1.0, 'quin_c': 1.0}	{}	-1000.0	1000.0	StoichiometricData
QUINDH	iJL1678b-ME	{'QUINDH_FWD_CPLX0-7462', 'QUINDH_REV_CPLX0-7462'}	{'3dhq_c': 1.0, 'quin_c': -1.0, 'nadh_c': 1.0, 'h_c': 2.0, 'nad_c': -1.0}	{}	-1000.0	1000.0	StoichiometricData
QULNS	iJL1678b-ME	{'QULNS_FWD_CPLX0-7719_mod_4fe4s'}	{'h2o_c': 2.0, 'dhap_c': -1.0, 'quln_c': 1.0, 'pi_c': 1.0, 'iasp_c': -1.0}	{}	0.0	1000.0	StoichiometricData
R15BPK	iJL1678b-ME	{'R15BPK_FWD_EG10723-MONOMER'}	{'prpp_c': 1.0, 'r15bp_c': -1.0, 'atp_c': -1.0, 'adp_c': 1.0}	{}	0.0	1000.0	StoichiometricData
R1PK	iJL1678b-ME	{'R1PK_FWD_CPLX_dummy'}	{'r15bp_c': 1.0, 'atp_c': -1.0, 'h_c': 1.0, 'r1p_c': -1.0, 'adp_c': 1.0}	{}	0.0	1000.0	StoichiometricData
R5PP	iJL1678b-ME	{'R5PP_FWD_G6425-MONOMER_mod_mg2'}	{'h2o_c': -1.0, 'pi_c': 1.0, 'r5p_c': -1.0, 'rib__D_c': 1.0}	{}	0.0	1000.0	StoichiometricData
R5PPpp	iJL1678b-ME	{'R5PPpp_FWD_APHA-CPLX_mod_mg2'}	{'pi_p': 1.0, 'h2o_p': -1.0, 'rib__D_p': 1.0, 'r5p_p': -1.0}	{}	0.0	1000.0	StoichiometricData
R5Ptex	iJL1678b-ME	{'R5Ptex_FWD_CPLX0-7533', 'R5Ptex_REV_CPLX0-7533', 'R5Ptex_REV_CPLX0-7530', 'R5Ptex_FWD_G6700-MONOMER', 'R5Ptex_REV_CPLX0-7534', 'R5Ptex_FWD_CPLX0-7534', 'R5Ptex_FWD_CPLX0-7530', 'R5Ptex_REV_G6700-MONOMER'}	{'r5p_p': 1.0, 'r5p_e': -1.0}	{}	-1000.0	1000.0	StoichiometricData
RBFK	iJL1678b-ME	{'RBFK_FWD_RIBF-MONOMER'}	{'atp_c': -1.0, 'fmn_c': 1.0, 'h_c': 1.0, 'adp_c': 1.0, 'ribflv_c': -1.0}	{}	0.0	1000.0	StoichiometricData
RBFSa	iJL1678b-ME	{'RBFSa_FWD_CPLX0-3952'}	{'4r5au_c': -1.0, 'h2o_c': 2.0, 'dmlz_c': 1.0, 'pi_c': 1.0, 'db4p_c': -1.0}	{}	0.0	1000.0	StoichiometricData
RBFSb	iJL1678b-ME	{'RBFSb_FWD_LUMAZINESYN-CPLX'}	{'4r5au_c': 1.0, 'dmlz_c': -2.0, 'ribflv_c': 1.0}	{}	0.0	1000.0	StoichiometricData
RBK	iJL1678b-ME	{'RBK_FWD_CPLX0-7647_mod_k_mod_mg2'}	{'adp_c': 1.0, 'r5p_c': 1.0, 'h_c': 1.0, 'atp_c': -1.0, 'rib__D_c': -1.0}	{}	0.0	1000.0	StoichiometricData
RBK_L1	iJL1678b-ME	{'RBK_L1_FWD_RIBULOKIN-CPLX'}	{'rbl__L_c': -1.0, 'ru5p__L_c': 1.0, 'h_c': 1.0, 'adp_c': 1.0, 'atp_c': -1.0}	{}	0.0	1000.0	StoichiometricData
RBP4E	iJL1678b-ME	{'RBP4E_REV_G7860-MONOMER', 'RBP4E_REV_RIBULPEPIM-CPLX_mod_zn2', 'RBP4E_FWD_RIBULPEPIM-CPLX_mod_zn2', 'RBP4E_FWD_G7860-MONOMER', 'RBP4E_FWD_EG12287-MONOMER', 'RBP4E_REV_EG12287-MONOMER'}	{'xu5p__D_c': 1.0, 'ru5p__L_c': -1.0}	{}	-1000.0	1000.0	StoichiometricData
REPHACCOAI	iJL1678b-ME	{'REPHACCOAI_REV_G6715-MONOMER', 'REPHACCOAI_FWD_G6715-MONOMER'}	{'rephaccoa_c': -1.0, '2oxpaccoa_c': 1.0}	{}	-1000.0	1000.0	StoichiometricData
RFAMPtex	iJL1678b-ME	{'RFAMPtex_FWD_SPONT', 'RFAMPtex_REV_SPONT'}	{'rfamp_e': -1.0, 'rfamp_p': 1.0}	{}	-1000.0	1000.0	StoichiometricData
RFAMPtpp	iJL1678b-ME	{'RFAMPtpp_FWD_CPLX0-3932', 'RFAMPtpp_FWD_TRANS-CPLX-201'}	{'rfamp_e': 1.0, 'rfamp_p': -1.0, 'h_c': 1.0, 'h_p': -1.0}	{}	0.0	1000.0	StoichiometricData
RHAT1	iJL1678b-ME	{'RHAT1_FWD_EG11350-MONOMER'}	{'icolipa_c': 1.0, 'dtdprmn_c': -1.0, 'dtdp_c': 1.0, 'h_c': 1.0, 'kphphhlipa_c': -1.0}	{}	0.0	1000.0	StoichiometricData
RHCCE	iJL1678b-ME	{'RHCCE_FWD_EG12712-MONOMER'}	{'hcys__L_c': 1.0, 'rhcys_c': -1.0, 'dhptd_c': 1.0}	{}	0.0	1000.0	StoichiometricData
RIBabcpp	iJL1678b-ME	{'RIBabcpp_FWD_ABC-42-CPLX', 'RIBabcpp_FWD_ABC-28-CPLX_EG10817-MONOMER', 'RIBabcpp_FWD_ABC-46-CPLX'}	{'h2o_c': -1.0, 'atp_c': -1.0, 'rib__D_p': -1.0, 'h_c': 1.0, 'adp_c': 1.0, 'pi_c': 1.0, 'rib__D_c': 1.0}	{}	0.0	1000.0	StoichiometricData
RIBtex	iJL1678b-ME	{'RIBtex_REV_CPLX0-7530', 'RIBtex_FWD_CPLX0-7534', 'RIBtex_FWD_CPLX0-7533', 'RIBtex_REV_G6700-MONOMER', 'RIBtex_FWD_G6700-MONOMER', 'RIBtex_REV_CPLX0-7533', 'RIBtex_FWD_CPLX0-7530', 'RIBtex_REV_CPLX0-7534'}	{'rib__D_e': -1.0, 'rib__D_p': 1.0}	{}	-1000.0	1000.0	StoichiometricData
RMI	iJL1678b-ME	{'RMI_FWD_CPLX0-7652_mod_mn2', 'RMI_REV_CPLX0-7652_mod_mn2'}	{'rmn_c': -1.0, 'rml_c': 1.0}	{}	-1000.0	1000.0	StoichiometricData
RMK	iJL1678b-ME	{'RMK_FWD_RHAMNULOKIN-MONOMER_mod_mg2'}	{'rml_c': -1.0, 'rml1p_c': 1.0, 'h_c': 1.0, 'adp_c': 1.0, 'atp_c': -1.0}	{}	0.0	1000.0	StoichiometricData
RMNtex	iJL1678b-ME	{'RMNtex_FWD_CPLX0-7530', 'RMNtex_REV_CPLX0-7533', 'RMNtex_FWD_G6700-MONOMER', 'RMNtex_REV_G6700-MONOMER', 'RMNtex_REV_CPLX0-7530', 'RMNtex_FWD_CPLX0-7533', 'RMNtex_REV_CPLX0-7534', 'RMNtex_FWD_CPLX0-7534'}	{'rmn_p': 1.0, 'rmn_e': -1.0}	{}	-1000.0	1000.0	StoichiometricData
RMNtpp	iJL1678b-ME	{'RMNtpp_FWD_RHAT-MONOMER'}	{'rmn_c': 1.0, 'rmn_p': -1.0, 'h_c': 1.0, 'h_p': -1.0}	{}	0.0	1000.0	StoichiometricData
RMPA	iJL1678b-ME	{'RMPA_FWD_RHAMNULPALDOL-CPLX_mod_k_mod_zn2', 'RMPA_REV_RHAMNULPALDOL-CPLX_mod_k_mod_zn2'}	{'dhap_c': 1.0, 'lald__L_c': 1.0, 'rml1p_c': -1.0}	{}	-1000.0	1000.0	StoichiometricData
RPE	iJL1678b-ME	{'RPE_FWD_RIBULP3EPIM-MONOMER', 'RPE_FWD_G7914-MONOMER', 'RPE_REV_G7914-MONOMER', 'RPE_REV_RIBULP3EPIM-MONOMER'}	{'xu5p__D_c': 1.0, 'ru5p__D_c': -1.0}	{}	-1000.0	1000.0	StoichiometricData
RPI	iJL1678b-ME	{'RPI_FWD_RIB5PISOMA-CPLX', 'RPI_REV_RIB5PISOMB-CPLX', 'RPI_REV_RIB5PISOMA-CPLX', 'RPI_FWD_RIB5PISOMB-CPLX'}	{'r5p_c': -1.0, 'ru5p__D_c': 1.0}	{}	-1000.0	1000.0	StoichiometricData
RZ5PP	iJL1678b-ME	{'RZ5PP_FWD_RIBAZOLEPHOSPHAT-MONOMER'}	{'5prdmbz_c': -1.0, 'h2o_c': -1.0, 'pi_c': 1.0, 'rdmbzi_c': 1.0}	{}	0.0	1000.0	StoichiometricData
S7PI	iJL1678b-ME	{'S7PI_FWD_CPLX0-7660'}	{'s7p_c': -1.0, 'gmhep7p_c': 1.0}	{}	0.0	1000.0	StoichiometricData
SADH	iJL1678b-ME	{'SADH_FWD_SUCCARGDIHYDRO-MONOMER'}	{'h2o_c': -2.0, 'sucarg_c': -1.0, 'h_c': -2.0, 'sucorn_c': 1.0, 'co2_c': 1.0, 'nh4_c': 2.0}	{}	0.0	1000.0	StoichiometricData
SADT2	iJL1678b-ME	{'SADT2_FWD_CPLX0-7428'}	{'h2o_c': -1.0, 'gdp_c': 1.0, 'aps_c': 1.0, 'atp_c': -1.0, 'ppi_c': 1.0, 'so4_c': -1.0, 'gtp_c': -1.0, 'pi_c': 1.0}	{}	0.0	1000.0	StoichiometricData
SARCOX	iJL1678b-ME	{'SARCOX_FWD_SARCOX-MONOMER_mod_fad'}	{'o2_c': -1.0, 'h2o_c': -1.0, 'sarcs_c': -1.0, 'fald_c': 1.0, 'h2o2_c': 1.0, 'gly_c': 1.0}	{}	0.0	1000.0	StoichiometricData
SBTPD	iJL1678b-ME	{'SBTPD_FWD_SORB6PDEHYDROG-CPLX', 'SBTPD_REV_SORB6PDEHYDROG-CPLX'}	{'nad_c': -1.0, 'nadh_c': 1.0, 'h_c': 1.0, 'sbt6p_c': -1.0, 'f6p_c': 1.0}	{}	-1000.0	1000.0	StoichiometricData
SBTptspp	iJL1678b-ME	{'SBTptspp_FWD_CPLX-169'}	{'pep_c': -1.0, 'pyr_c': 1.0, 'sbt__D_p': -1.0, 'sbt6p_c': 1.0}	{}	0.0	1000.0	StoichiometricData
SBTtex	iJL1678b-ME	{'SBTtex_FWD_CPLX0-7530', 'SBTtex_FWD_CPLX0-7533', 'SBTtex_REV_CPLX0-7534', 'SBTtex_REV_CPLX0-7533', 'SBTtex_FWD_CPLX0-7534', 'SBTtex_FWD_G6700-MONOMER', 'SBTtex_REV_G6700-MONOMER', 'SBTtex_REV_CPLX0-7530'}	{'sbt__D_e': -1.0, 'sbt__D_p': 1.0}	{}	-1000.0	1000.0	StoichiometricData
SDPDS	iJL1678b-ME	{'SDPDS_FWD_CPLX0-3161_mod_zn2_mod_cobalt2'}	{'sl26da_c': -1.0, 'succ_c': 1.0, '26dap__LL_c': 1.0, 'h2o_c': -1.0}	{}	0.0	1000.0	StoichiometricData
SDPTA	iJL1678b-ME	{'SDPTA_REV_ACETYLORNTRANSAM-CPLX_mod_pydx5p', 'SDPTA_FWD_ACETYLORNTRANSAM-CPLX_mod_pydx5p'}	{'akg_c': -1.0, 'sl2a6o_c': 1.0, 'sl26da_c': -1.0, 'glu__L_c': 1.0}	{}	-1000.0	1000.0	StoichiometricData
SELGTHR	iJL1678b-ME	{'SELGTHR_FWD_CPLX_dummy'}	{'dgslnt_c': 1.0, 'h2o_c': 3.0, 'h_c': -2.0, 'slnt_c': -1.0, 'gthrd_c': -4.0, 'gthox_c': 1.0}	{}	0.0	1000.0	StoichiometricData
SELGTHR2	iJL1678b-ME	{'SELGTHR2_FWD_CPLX_dummy'}	{'dgslnt_c': -1.0, 'nadp_c': 1.0, 'nadph_c': -1.0, 'gslnt_c': 1.0, 'h_c': -1.0, 'gthrd_c': 1.0}	{}	0.0	1000.0	StoichiometricData
SELGTHR3	iJL1678b-ME	{'SELGTHR3_FWD_CPLX_dummy'}	{'nadph_c': -1.0, 'seln_c': 1.0, 'nadp_c': 1.0, 'gthrd_c': 1.0, 'gslnt_c': -1.0}	{}	0.0	1000.0	StoichiometricData
SELNPS	iJL1678b-ME	{'SELNPS_FWD_EG10943-MONOMER_mod_mg2'}	{'h2o_c': -1.0, 'atp_c': -1.0, 'seln_c': -1.0, 'selnp_c': 1.0, 'amp_c': 1.0, 'pi_c': 1.0}	{}	0.0	1000.0	StoichiometricData
SELR	iJL1678b-ME	{'SELR_FWD_CPLX0-1601'}	{'h2o_c': 1.0, 'slnt_c': 1.0, 'mqn8_c': 1.0, 'mql8_c': -1.0, 'sel_c': -1.0}	{}	0.0	1000.0	StoichiometricData
SELtex	iJL1678b-ME	{'SELtex_REV_CPLX0-7533', 'SELtex_FWD_G6700-MONOMER', 'SELtex_REV_CPLX0-7534', 'SELtex_REV_CPLX0-7530', 'SELtex_REV_G6700-MONOMER', 'SELtex_FWD_CPLX0-7530', 'SELtex_FWD_CPLX0-7534', 'SELtex_FWD_CPLX0-7533'}	{'sel_p': 1.0, 'sel_e': -1.0}	{}	-1000.0	1000.0	StoichiometricData
SELtpp	iJL1678b-ME	{'SELtpp_FWD_ABC-7-CPLX'}	{'sel_p': -1.0, 'sel_c': 1.0, 'h_c': 2.0, 'h_p': -2.0}	{}	0.0	1000.0	StoichiometricData
SEPHCHCS	iJL1678b-ME	{'SEPHCHCS_FWD_CPLX0-7525_mod_mg2_mod_mn2_mod_thmpp'}	{'akg_c': -1.0, 'ichor_c': -1.0, 'co2_c': 1.0, 'h_c': -1.0, '2sephchc_c': 1.0}	{}	0.0	1000.0	StoichiometricData
SERASr	iJL1678b-ME	{'SERASr_REV_ENTF-MONOMER', 'SERASr_FWD_ENTF-MONOMER'}	{'ppi_c': 1.0, 'ser__L_c': -1.0, 'seramp_c': 1.0, 'h_c': -1.0, 'atp_c': -1.0}	{}	-1000.0	1000.0	StoichiometricData
SERAT	iJL1678b-ME	{'SERAT_REV_CPLX0-237', 'SERAT_FWD_CPLX0-237'}	{'ser__L_c': -1.0, 'acser_c': 1.0, 'coa_c': 1.0, 'accoa_c': -1.0}	{}	-1000.0	1000.0	StoichiometricData
SERD_D	iJL1678b-ME	{'SERD_D_FWD_DSERDEAM-MONOMER_mod_pydx5p'}	{'ser__D_c': -1.0, 'pyr_c': 1.0, 'nh4_c': 1.0}	{}	0.0	1000.0	StoichiometricData
SERD_L	iJL1678b-ME	{'SERD_L_FWD_LSERINEDEAM1-MONOMER_mod_4fe4s', 'SERD_L_FWD_LSERINEDEAM2-MONOMER_mod_4fe4s', 'SERD_L_FWD_CPLX0-7622_mod_4fe4s', 'SERD_L_FWD_TRYPTOPHAN-CPLX'}	{'ser__L_c': -1.0, 'pyr_c': 1.0, 'nh4_c': 1.0}	{}	0.0	1000.0	StoichiometricData
SERt2rpp	iJL1678b-ME	{'SERt2rpp_REV_SDAC-MONOMER', 'SERt2rpp_REV_TDCC-MONOMER', 'SERt2rpp_FWD_TDCC-MONOMER', 'SERt2rpp_FWD_SDAC-MONOMER'}	{'ser__L_p': -1.0, 'ser__L_c': 1.0, 'h_c': 1.0, 'h_p': -1.0}	{}	-1000.0	1000.0	StoichiometricData
SERt4pp	iJL1678b-ME	{'SERt4pp_FWD_YGJU-MONOMER'}	{'na1_p': -1.0, 'ser__L_p': -1.0, 'ser__L_c': 1.0, 'na1_c': 1.0}	{}	0.0	1000.0	StoichiometricData
SERtex	iJL1678b-ME	{'SERtex_REV_G6700-MONOMER', 'SERtex_REV_CPLX0-7534', 'SERtex_FWD_CPLX0-7530', 'SERtex_REV_CPLX0-7533', 'SERtex_FWD_CPLX0-7534', 'SERtex_FWD_CPLX0-7533', 'SERtex_FWD_G6700-MONOMER', 'SERtex_REV_CPLX0-7530'}	{'ser__L_p': 1.0, 'ser__L_e': -1.0}	{}	-1000.0	1000.0	StoichiometricData
SFGTHi	iJL1678b-ME	{'SFGTHi_FWD_G6208-MONOMER', 'SFGTHi_FWD_CPLX0-3954'}	{'h2o_c': -1.0, 'gthrd_c': 1.0, 'h_c': 1.0, 'for_c': 1.0, 'Sfglutth_c': -1.0}	{}	0.0	1000.0	StoichiometricData
SGDS	iJL1678b-ME	{'SGDS_FWD_SUCCGLUDESUCC-MONOMER'}	{'sucglu_c': -1.0, 'h2o_c': -1.0, 'succ_c': 1.0, 'glu__L_c': 1.0}	{}	0.0	1000.0	StoichiometricData
SGSAD	iJL1678b-ME	{'SGSAD_FWD_SUCCGLUALDDEHYD-MONOMER'}	{'sucglu_c': 1.0, 'h2o_c': -1.0, 'sucgsa_c': -1.0, 'h_c': 2.0, 'nad_c': -1.0, 'nadh_c': 1.0}	{}	0.0	1000.0	StoichiometricData
SHCHCS3	iJL1678b-ME	{'SHCHCS3_FWD_EG12438-MONOMER'}	{'pyr_c': 1.0, '2shchc_c': 1.0, '2sephchc_c': -1.0}	{}	0.0	1000.0	StoichiometricData
SHCHD2	iJL1678b-ME	{'SHCHD2_FWD_SIROHEMESYN-CPLX'}	{'dscl_c': -1.0, 'nadh_c': 1.0, 'h_c': 1.0, 'nad_c': -1.0, 'scl_c': 1.0}	{}	0.0	1000.0	StoichiometricData
SHCHF	iJL1678b-ME	{'SHCHF_FWD_SIROHEMESYN-CPLX'}	{'fe2_c': -1.0, 'sheme_c': 1.0, 'scl_c': -1.0, 'h_c': 3.0}	{}	0.0	1000.0	StoichiometricData
SHK3Dr	iJL1678b-ME	{'SHK3Dr_FWD_AROE-MONOMER', 'SHK3Dr_FWD_CPLX0-7462', 'SHK3Dr_REV_CPLX0-7462', 'SHK3Dr_REV_AROE-MONOMER'}	{'3dhsk_c': -1.0, 'skm_c': 1.0, 'nadp_c': 1.0, 'nadph_c': -1.0, 'h_c': -1.0}	{}	-1000.0	1000.0	StoichiometricData
SHKK	iJL1678b-ME	{'SHKK_FWD_AROL-MONOMER_mod_k', 'SHKK_FWD_AROK-MONOMER_mod_k', 'SHKK_FWD_AROK-MONOMER_mod_mn2', 'SHKK_FWD_AROL-MONOMER_mod_fe2', 'SHKK_FWD_AROK-MONOMER_mod_mg2', 'SHKK_FWD_AROK-MONOMER_mod_cobalt2', 'SHKK_FWD_AROL-MONOMER_mod_cobalt2', 'SHKK_FWD_AROL-MONOMER_mod_mn2', 'SHKK_FWD_AROK-MONOMER_mod_fe2', 'SHKK_FWD_AROL-MONOMER_mod_mg2', 'SHKK_FWD_AROL-MONOMER_mod_ca2', 'SHKK_FWD_AROK-MONOMER_mod_ca2'}	{'h_c': 1.0, 'skm_c': -1.0, 'skm5p_c': 1.0, 'atp_c': -1.0, 'adp_c': 1.0}	{}	0.0	1000.0	StoichiometricData
SHSL1	iJL1678b-ME	{'SHSL1_FWD_O-SUCCHOMOSERLYASE-CPLX_mod_pydx5p'}	{'cys__L_c': -1.0, 'succ_c': 1.0, 'suchms_c': -1.0, 'h_c': 1.0, 'cyst__L_c': 1.0}	{}	0.0	1000.0	StoichiometricData
SKMt2pp	iJL1678b-ME	{'SKMt2pp_FWD_SHIA-MONOMER'}	{'skm_c': 1.0, 'h_c': 1.0, 'h_p': -1.0, 'skm_p': -1.0}	{}	0.0	1000.0	StoichiometricData
SKMtex	iJL1678b-ME	{'SKMtex_REV_CPLX0-7534', 'SKMtex_FWD_CPLX0-7530', 'SKMtex_REV_CPLX0-7530', 'SKMtex_FWD_CPLX0-7533', 'SKMtex_FWD_CPLX0-7534', 'SKMtex_FWD_G6700-MONOMER', 'SKMtex_REV_G6700-MONOMER', 'SKMtex_REV_CPLX0-7533'}	{'skm_e': -1.0, 'skm_p': 1.0}	{}	-1000.0	1000.0	StoichiometricData
SLNTtex	iJL1678b-ME	{'SLNTtex_FWD_G6700-MONOMER', 'SLNTtex_FWD_CPLX0-7530', 'SLNTtex_REV_CPLX0-7530', 'SLNTtex_REV_CPLX0-7533', 'SLNTtex_REV_CPLX0-7534', 'SLNTtex_REV_G6700-MONOMER', 'SLNTtex_FWD_CPLX0-7533', 'SLNTtex_FWD_CPLX0-7534'}	{'slnt_p': 1.0, 'slnt_e': -1.0}	{}	-1000.0	1000.0	StoichiometricData
SLNTtpp	iJL1678b-ME	{'SLNTtpp_FWD_ABC-7-CPLX'}	{'slnt_p': -1.0, 'slnt_c': 1.0, 'h_c': 1.0, 'h_p': -1.0}	{}	0.0	1000.0	StoichiometricData
SO2tex	iJL1678b-ME	{'SO2tex_REV_CPLX0-7534', 'SO2tex_REV_CPLX0-7530', 'SO2tex_FWD_CPLX0-7530', 'SO2tex_FWD_CPLX0-7534', 'SO2tex_REV_G6700-MONOMER', 'SO2tex_REV_CPLX0-7533', 'SO2tex_FWD_CPLX0-7533', 'SO2tex_FWD_G6700-MONOMER'}	{'so2_p': 1.0, 'so2_e': -1.0}	{}	-1000.0	1000.0	StoichiometricData
SO2tpp	iJL1678b-ME	{'SO2tpp_REV_SPONT', 'SO2tpp_FWD_SPONT'}	{'so2_p': -1.0, 'so2_c': 1.0}	{}	-1000.0	1000.0	StoichiometricData
SO3tex	iJL1678b-ME	{'SO3tex_FWD_G6700-MONOMER', 'SO3tex_REV_CPLX0-7534', 'SO3tex_REV_CPLX0-7533', 'SO3tex_REV_G6700-MONOMER', 'SO3tex_FWD_CPLX0-7533', 'SO3tex_REV_CPLX0-7530', 'SO3tex_FWD_CPLX0-7534', 'SO3tex_FWD_CPLX0-7530'}	{'so3_p': 1.0, 'so3_e': -1.0}	{}	-1000.0	1000.0	StoichiometricData
SO4t2pp	iJL1678b-ME	{'SO4t2pp_FWD_YCHM-MONOMER'}	{'so4_c': 1.0, 'so4_p': -1.0, 'h_c': 1.0, 'h_p': -1.0}	{}	0.0	1000.0	StoichiometricData
SO4tex	iJL1678b-ME	{'SO4tex_FWD_CPLX0-7534', 'SO4tex_REV_G6700-MONOMER', 'SO4tex_FWD_CPLX0-7530', 'SO4tex_FWD_G6700-MONOMER', 'SO4tex_FWD_CPLX0-7533', 'SO4tex_REV_CPLX0-7534', 'SO4tex_REV_CPLX0-7533', 'SO4tex_REV_CPLX0-7530'}	{'so4_p': 1.0, 'so4_e': -1.0}	{}	-1000.0	1000.0	StoichiometricData
SOTA	iJL1678b-ME	{'SOTA_FWD_SUCCORNTRANSAM-CPLX_mod_pydx5p'}	{'sucorn_c': -1.0, 'akg_c': -1.0, 'glu__L_c': 1.0, 'sucgsa_c': 1.0}	{}	0.0	1000.0	StoichiometricData
SPMDAT1	iJL1678b-ME	{'SPMDAT1_FWD_SPERMACTRAN-CPLX'}	{'spmd_c': -1.0, 'coa_c': 1.0, 'h_c': 1.0, 'accoa_c': -1.0, 'N1aspmd_c': 1.0}	{}	0.0	1000.0	StoichiometricData
SPMDAT2	iJL1678b-ME	{'SPMDAT2_FWD_SPERMACTRAN-CPLX'}	{'n8aspmd_c': 1.0, 'spmd_c': -1.0, 'coa_c': 1.0, 'h_c': 1.0, 'accoa_c': -1.0}	{}	0.0	1000.0	StoichiometricData
SPMDabcpp	iJL1678b-ME	{'SPMDabcpp_FWD_ABC-24-CPLX', 'SPMDabcpp_FWD_ABC-51-CPLX'}	{'h2o_c': -1.0, 'atp_c': -1.0, 'spmd_c': 1.0, 'spmd_p': -1.0, 'h_c': 1.0, 'adp_c': 1.0, 'pi_c': 1.0}	{}	0.0	1000.0	StoichiometricData
SPMDt3pp	iJL1678b-ME	{'SPMDt3pp_FWD_YDGEF-CPLX'}	{'spmd_p': 1.0, 'spmd_c': -1.0, 'h_c': 1.0, 'h_p': -1.0}	{}	0.0	1000.0	StoichiometricData
SPMDtex	iJL1678b-ME	{'SPMDtex_FWD_CPLX0-7533', 'SPMDtex_FWD_CPLX0-7530', 'SPMDtex_REV_CPLX0-7533', 'SPMDtex_REV_CPLX0-7534', 'SPMDtex_FWD_G6700-MONOMER', 'SPMDtex_REV_CPLX0-7530', 'SPMDtex_REV_G6700-MONOMER', 'SPMDtex_FWD_CPLX0-7534'}	{'spmd_p': 1.0, 'spmd_e': -1.0}	{}	-1000.0	1000.0	StoichiometricData
SPMS	iJL1678b-ME	{'SPMS_FWD_SPERMIDINESYN-CPLX'}	{'ptrc_c': -1.0, 'spmd_c': 1.0, '5mta_c': 1.0, 'h_c': 1.0, 'ametam_c': -1.0}	{}	0.0	1000.0	StoichiometricData
SPODM	iJL1678b-ME	{'SPODM_FWD_SUPEROX-DISMUTFE-CPLX_mod_fe3', 'SPODM_FWD_SUPEROX-DISMUTMN-CPLX_mod_mn2'}	{'h2o2_c': 1.0, 'o2s_c': -2.0, 'h_c': -2.0, 'o2_c': 1.0}	{}	0.0	0.0	StoichiometricData
SPODMpp	iJL1678b-ME	{'SPODMpp_FWD_G6886-MONOMER_mod_cu2'}	{'o2s_p': -2.0, 'h2o2_p': 1.0, 'o2_p': 1.0, 'h_p': -2.0}	{}	0.0	0.0	StoichiometricData
SSALx	iJL1678b-ME	{'SSALx_FWD_CPLX0-7687'}	{'h2o_c': -1.0, 'sucsal_c': -1.0, 'succ_c': 1.0, 'h_c': 2.0, 'nad_c': -1.0, 'nadh_c': 1.0}	{}	0.0	1000.0	StoichiometricData
SSALy	iJL1678b-ME	{'SSALy_FWD_CPLX0-7687', 'SSALy_FWD_CPLX0-7688'}	{'h2o_c': -1.0, 'nadp_c': -1.0, 'nadph_c': 1.0, 'sucsal_c': -1.0, 'succ_c': 1.0, 'h_c': 2.0}	{}	0.0	1000.0	StoichiometricData
SUCASPtpp	iJL1678b-ME	{'SUCASPtpp_FWD_DCUB-MONOMER', 'SUCASPtpp_FWD_DCUC-MONOMER', 'SUCASPtpp_FWD_DCUA-MONOMER'}	{'asp__L_c': 1.0, 'succ_p': 1.0, 'succ_c': -1.0, 'asp__L_p': -1.0}	{}	0.0	0.0	StoichiometricData
SUCBZL	iJL1678b-ME	{'SUCBZL_FWD_MENE-CPLX_mod_mg2'}	{'sucbz_c': -1.0, 'atp_c': -1.0, 'ppi_c': 1.0, 'coa_c': -1.0, 'amp_c': 1.0, 'sbzcoa_c': 1.0}	{}	0.0	1000.0	StoichiometricData
SUCBZS	iJL1678b-ME	{'SUCBZS_FWD_O-SUCCINYLBENZOATE-COA-SYN-MONOMER_mod_mg2'}	{'h2o_c': 1.0, '2shchc_c': -1.0, 'sucbz_c': 1.0}	{}	0.0	1000.0	StoichiometricData
SUCCt2_2pp	iJL1678b-ME	{'SUCCt2_2pp_FWD_DCTA-MONOMER'}	{'succ_p': -1.0, 'succ_c': 1.0, 'h_c': 2.0, 'h_p': -2.0}	{}	0.0	1000.0	StoichiometricData
SUCCt2_3pp	iJL1678b-ME	{'SUCCt2_3pp_FWD_DCUA-MONOMER', 'SUCCt2_3pp_FWD_DCUB-MONOMER'}	{'succ_p': -1.0, 'succ_c': 1.0, 'h_c': 3.0, 'h_p': -3.0}	{}	0.0	1000.0	StoichiometricData
SUCCt3pp	iJL1678b-ME	{'SUCCt3pp_FWD_CPLX_dummy'}	{'succ_p': 1.0, 'succ_c': -1.0, 'h_c': 1.0, 'h_p': -1.0}	{}	0.0	1000.0	StoichiometricData
SUCCtex	iJL1678b-ME	{'SUCCtex_REV_CPLX0-7530', 'SUCCtex_REV_CPLX0-7534', 'SUCCtex_FWD_CPLX0-7533', 'SUCCtex_REV_CPLX0-7533', 'SUCCtex_REV_G6700-MONOMER', 'SUCCtex_FWD_CPLX0-7534', 'SUCCtex_FWD_G6700-MONOMER', 'SUCCtex_FWD_CPLX0-7530'}	{'succ_p': 1.0, 'succ_e': -1.0}	{}	-1000.0	1000.0	StoichiometricData
SUCDi	iJL1678b-ME	{'SUCDi_FWD_SUCC-DEHASE_mod_3fe4s_mod_fad_mod_2fe2s_mod_4fe4s'}	{'q8h2_c': 1.0, 'succ_c': -1.0, 'fum_c': 1.0, 'q8_c': -1.0}	{}	0.0	1000.0	StoichiometricData
SUCFUMtpp	iJL1678b-ME	{'SUCFUMtpp_FWD_DCUA-MONOMER', 'SUCFUMtpp_FWD_DCUB-MONOMER', 'SUCFUMtpp_FWD_DCUC-MONOMER'}	{'fum_p': -1.0, 'succ_p': 1.0, 'succ_c': -1.0, 'fum_c': 1.0}	{}	0.0	0.0	StoichiometricData
SUCMALtpp	iJL1678b-ME	{'SUCMALtpp_FWD_DCUA-MONOMER', 'SUCMALtpp_FWD_DCUC-MONOMER', 'SUCMALtpp_FWD_DCUB-MONOMER'}	{'mal__L_p': -1.0, 'mal__L_c': 1.0, 'succ_c': -1.0, 'succ_p': 1.0}	{}	0.0	0.0	StoichiometricData
SUCOAS	iJL1678b-ME	{'SUCOAS_REV_SUCCCOASYN', 'SUCOAS_FWD_SUCCCOASYN'}	{'atp_c': -1.0, 'succoa_c': 1.0, 'succ_c': -1.0, 'coa_c': -1.0, 'adp_c': 1.0, 'pi_c': 1.0}	{}	-1000.0	1000.0	StoichiometricData
SUCRtex	iJL1678b-ME	{'SUCRtex_REV_CPLX0-7530', 'SUCRtex_FWD_CPLX0-7530', 'SUCRtex_FWD_G6700-MONOMER', 'SUCRtex_FWD_CPLX0-7533', 'SUCRtex_REV_G6700-MONOMER', 'SUCRtex_REV_CPLX0-7534', 'SUCRtex_FWD_CPLX0-7534', 'SUCRtex_REV_CPLX0-7533'}	{'sucr_p': 1.0, 'sucr_e': -1.0}	{}	-1000.0	1000.0	StoichiometricData
SUCTARTtpp	iJL1678b-ME	{'SUCTARTtpp_FWD_DCUB-MONOMER'}	{'tartr__D_p': -1.0, 'succ_p': 1.0, 'succ_c': -1.0, 'tartr__D_c': 1.0}	{}	0.0	0.0	StoichiometricData
SUCptspp	iJL1678b-ME	{'SUCptspp_FWD_CPLX0-7'}	{'sucr_p': -1.0, 'suc6p_c': 1.0, 'pyr_c': 1.0, 'pep_c': -1.0}	{}	0.0	1000.0	StoichiometricData
SULFACabcpp	iJL1678b-ME	{'SULFACabcpp_FWD_ABC-56-CPLX'}	{'h2o_c': -1.0, 'sulfac_p': -1.0, 'atp_c': -1.0, 'sulfac_c': 1.0, 'h_c': 1.0, 'adp_c': 1.0, 'pi_c': 1.0}	{}	0.0	1000.0	StoichiometricData
SULFACtex	iJL1678b-ME	{'SULFACtex_REV_CPLX0-7533', 'SULFACtex_REV_CPLX0-7534', 'SULFACtex_FWD_G6700-MONOMER', 'SULFACtex_REV_G6700-MONOMER', 'SULFACtex_FWD_CPLX0-7533', 'SULFACtex_REV_CPLX0-7530', 'SULFACtex_FWD_CPLX0-7530', 'SULFACtex_FWD_CPLX0-7534'}	{'sulfac_p': 1.0, 'sulfac_e': -1.0}	{}	-1000.0	1000.0	StoichiometricData
SULRi	iJL1678b-ME	{'SULRi_FWD_SULFITE-REDUCT-CPLX_mod_4fe4s_mod_sheme_mod_fmn_mod_fad'}	{'h2o_c': 3.0, 'nadp_c': 3.0, 'nadph_c': -3.0, 'so3_c': -1.0, 'h2s_c': 1.0, 'h_c': -5.0}	{}	0.0	1000.0	StoichiometricData
SULabcpp	iJL1678b-ME	{'SULabcpp_FWD_ABC-7-CPLX', 'SULabcpp_FWD_ABC-70-CPLX', 'SULabcpp_FWD_ABC-19-CPLX'}	{'h2o_c': -1.0, 'atp_c': -1.0, 'so4_p': -1.0, 'so4_c': 1.0, 'h_c': 1.0, 'adp_c': 1.0, 'pi_c': 1.0}	{}	0.0	1000.0	StoichiometricData
TAGURr	iJL1678b-ME	{'TAGURr_REV_ALTRO-OXIDOREDUCT-MONOMER', 'TAGURr_FWD_ALTRO-OXIDOREDUCT-MONOMER'}	{'tagur_c': 1.0, 'nadh_c': 1.0, 'altrn_c': -1.0, 'h_c': 1.0, 'nad_c': -1.0}	{}	-1000.0	1000.0	StoichiometricData
TALA	iJL1678b-ME	{'TALA_REV_TRANSALDOLB-CPLX', 'TALA_REV_TRANSALDOLA-MONOMER', 'TALA_FWD_TRANSALDOLB-CPLX', 'TALA_FWD_TRANSALDOLA-MONOMER'}	{'e4p_c': 1.0, 'f6p_c': 1.0, 's7p_c': -1.0, 'g3p_c': -1.0}	{}	-1000.0	1000.0	StoichiometricData
TARTD	iJL1678b-ME	{'TARTD_FWD_LTARTDEHYDRA-CPLX_mod_4fe4s'}	{'h2o_c': 1.0, 'tartr__L_c': -1.0, 'oaa_c': 1.0}	{}	0.0	1000.0	StoichiometricData
TARTRDtex	iJL1678b-ME	{'TARTRDtex_FWD_CPLX0-7530', 'TARTRDtex_FWD_CPLX0-7533', 'TARTRDtex_REV_G6700-MONOMER', 'TARTRDtex_FWD_CPLX0-7534', 'TARTRDtex_REV_CPLX0-7533', 'TARTRDtex_FWD_G6700-MONOMER', 'TARTRDtex_REV_CPLX0-7530', 'TARTRDtex_REV_CPLX0-7534'}	{'tartr__D_p': 1.0, 'tartr__D_e': -1.0}	{}	-1000.0	1000.0	StoichiometricData
TARTRt7pp	iJL1678b-ME	{'TARTRt7pp_REV_YGJE-MONOMER', 'TARTRt7pp_FWD_YGJE-MONOMER'}	{'tartr__L_p': -1.0, 'succ_p': 1.0, 'succ_c': -1.0, 'tartr__L_c': 1.0}	{}	-1000.0	1000.0	StoichiometricData
TARTRtex	iJL1678b-ME	{'TARTRtex_REV_CPLX0-7533', 'TARTRtex_FWD_G6700-MONOMER', 'TARTRtex_REV_G6700-MONOMER', 'TARTRtex_FWD_CPLX0-7533', 'TARTRtex_FWD_CPLX0-7530', 'TARTRtex_REV_CPLX0-7530', 'TARTRtex_FWD_CPLX0-7534', 'TARTRtex_REV_CPLX0-7534'}	{'tartr__L_p': 1.0, 'tartr__L_e': -1.0}	{}	-1000.0	1000.0	StoichiometricData
TARTt2_3pp	iJL1678b-ME	{'TARTt2_3pp_FWD_DCUB-MONOMER'}	{'tartr__D_p': -1.0, 'tartr__D_c': 1.0, 'h_c': 3.0, 'h_p': -3.0}	{}	0.0	1000.0	StoichiometricData
TAUDO	iJL1678b-ME	{'TAUDO_FWD_CPLX0-227_mod_fe2'}	{'akg_c': -1.0, 'o2_c': -1.0, 'so3_c': 1.0, 'taur_c': -1.0, 'succ_c': 1.0, 'h_c': 1.0, 'co2_c': 1.0, 'aacald_c': 1.0}	{}	0.0	1000.0	StoichiometricData
TAURabcpp	iJL1678b-ME	{'TAURabcpp_FWD_ABC-64-CPLX'}	{'h2o_c': -1.0, 'atp_c': -1.0, 'taur_c': 1.0, 'h_c': 1.0, 'adp_c': 1.0, 'pi_c': 1.0, 'taur_p': -1.0}	{}	0.0	1000.0	StoichiometricData
TAURtex	iJL1678b-ME	{'TAURtex_FWD_CPLX0-7530', 'TAURtex_FWD_G6700-MONOMER', 'TAURtex_FWD_CPLX0-7534', 'TAURtex_REV_CPLX0-7534', 'TAURtex_FWD_CPLX0-7533', 'TAURtex_REV_G6700-MONOMER', 'TAURtex_REV_CPLX0-7530', 'TAURtex_REV_CPLX0-7533'}	{'taur_e': -1.0, 'taur_p': 1.0}	{}	-1000.0	1000.0	StoichiometricData
TCYNTtex	iJL1678b-ME	{'TCYNTtex_REV_G6700-MONOMER', 'TCYNTtex_FWD_CPLX0-7533', 'TCYNTtex_FWD_G6700-MONOMER', 'TCYNTtex_REV_CPLX0-7530', 'TCYNTtex_FWD_CPLX0-7534', 'TCYNTtex_REV_CPLX0-7534', 'TCYNTtex_REV_CPLX0-7533', 'TCYNTtex_FWD_CPLX0-7530'}	{'tcynt_e': -1.0, 'tcynt_p': 1.0}	{}	-1000.0	1000.0	StoichiometricData
TDP	iJL1678b-ME	{'TDP_FWD_G6580-MONOMER'}	{'thmpp_c': -1.0, 'h2o_c': -1.0, 'pi_c': 1.0, 'h_c': 1.0, 'thmmp_c': 1.0}	{}	0.0	1000.0	StoichiometricData
TDPADGAT	iJL1678b-ME	{'TDPADGAT_FWD_TDPFUCACTRANS-MONOMER'}	{'dtdp4addg_c': -1.0, 'dtdp4aaddg_c': 1.0, 'coa_c': 1.0, 'h_c': 1.0, 'accoa_c': -1.0}	{}	0.0	1000.0	StoichiometricData
TDPAGTA	iJL1678b-ME	{'TDPAGTA_FWD_RFFTRANS-MONOMER'}	{'akg_c': 1.0, 'dtdp4addg_c': 1.0, 'glu__L_c': -1.0, 'dtdp4d6dg_c': -1.0}	{}	0.0	1000.0	StoichiometricData
TDPDRE	iJL1678b-ME	{'TDPDRE_FWD_DTDPDEHYDRHAMEPIM-MONOMER'}	{'dtdp4d6dm_c': 1.0, 'dtdp4d6dg_c': -1.0}	{}	0.0	1000.0	StoichiometricData
TDPDRR	iJL1678b-ME	{'TDPDRR_FWD_DTDPDEHYRHAMREDUCT-MONOMER'}	{'dtdprmn_c': 1.0, 'dtdp4d6dm_c': -1.0, 'nadp_c': 1.0, 'nadph_c': -1.0, 'h_c': -1.0}	{}	0.0	1000.0	StoichiometricData
TDPGDH	iJL1678b-ME	{'TDPGDH_FWD_DTDPGLUCDEHYDRAT2-MONOMER_mod_nad', 'TDPGDH_FWD_DTDPGLUCDEHYDRAT-CPLX_mod_nad'}	{'dtdpglu_c': -1.0, 'h2o_c': 1.0, 'dtdp4d6dg_c': 1.0}	{}	0.0	1000.0	StoichiometricData
TDSK	iJL1678b-ME	{'TDSK_FWD_TETRAACYLDISACC4KIN-MONOMER_mod_mg2'}	{'lipidA_c': 1.0, 'atp_c': -1.0, 'h_c': 1.0, 'lipidAds_c': -1.0, 'adp_c': 1.0}	{}	0.0	1000.0	StoichiometricData
TGBPA	iJL1678b-ME	{'TGBPA_REV_CPLX0-241', 'TGBPA_FWD_CPLX0-240', 'TGBPA_FWD_CPLX0-241', 'TGBPA_REV_CPLX0-240'}	{'dhap_c': 1.0, 'g3p_c': 1.0, 'tagdp__D_c': -1.0}	{}	-1000.0	1000.0	StoichiometricData
THD2pp	iJL1678b-ME	{'THD2pp_FWD_PYRNUTRANSHYDROGEN-CPLX'}	{'nadp_c': -1.0, 'nadph_c': 1.0, 'h_p': -2.0, 'h_c': 2.0, 'nad_c': 1.0, 'nadh_c': -1.0}	{}	0.0	1000.0	StoichiometricData
THDPS	iJL1678b-ME	{'THDPS_FWD_CPLX0-3181'}	{'thdp_c': -1.0, 'sl2a6o_c': 1.0, 'h2o_c': -1.0, 'coa_c': 1.0, 'succoa_c': -1.0}	{}	0.0	1000.0	StoichiometricData
THFAT	iJL1678b-ME	{'THFAT_FWD_GLYOHMETRANS-CPLX'}	{'5fthf_c': 1.0, 'h2o_c': -1.0, 'h_c': 1.0, 'methf_c': -1.0}	{}	0.0	1000.0	StoichiometricData
THMDt2pp	iJL1678b-ME	{'THMDt2pp_FWD_NUPC-MONOMER', 'THMDt2pp_FWD_NUPG-MONOMER'}	{'thymd_p': -1.0, 'h_c': 1.0, 'h_p': -1.0, 'thymd_c': 1.0}	{}	0.0	1000.0	StoichiometricData
THMDt2rpp	iJL1678b-ME	{'THMDt2rpp_REV_XAPB-MONOMER', 'THMDt2rpp_FWD_XAPB-MONOMER'}	{'thymd_p': -1.0, 'h_c': 1.0, 'h_p': -1.0, 'thymd_c': 1.0}	{}	-1000.0	1000.0	StoichiometricData
THMDtex	iJL1678b-ME	{'THMDtex_FWD_CPLX0-7530', 'THMDtex_REV_CPLX0-7533', 'THMDtex_FWD_CPLX0-7533', 'THMDtex_REV_CPLX0-7534', 'THMDtex_REV_CPLX0-7530', 'THMDtex_FWD_CPLX0-7534', 'THMDtex_FWD_G6700-MONOMER', 'THMDtex_REV_G6700-MONOMER'}	{'thymd_e': -1.0, 'thymd_p': 1.0}	{}	-1000.0	1000.0	StoichiometricData
THMabcpp	iJL1678b-ME	{'THMabcpp_FWD_ABC-32-CPLX'}	{'h2o_c': -1.0, 'atp_c': -1.0, 'thm_c': 1.0, 'thm_p': -1.0, 'h_c': 1.0, 'adp_c': 1.0, 'pi_c': 1.0}	{}	0.0	1000.0	StoichiometricData
THMtex	iJL1678b-ME	{'THMtex_REV_G6700-MONOMER', 'THMtex_FWD_CPLX0-7534', 'THMtex_FWD_G6700-MONOMER', 'THMtex_REV_CPLX0-7534', 'THMtex_FWD_CPLX0-7530', 'THMtex_FWD_CPLX0-7533', 'THMtex_REV_CPLX0-7533', 'THMtex_REV_CPLX0-7530'}	{'thm_p': 1.0, 'thm_e': -1.0}	{}	-1000.0	1000.0	StoichiometricData
THRA2i	iJL1678b-ME	{'THRA2i_FWD_LTAA-CPLX_mod_pydx5p', 'THRA2i_FWD_GLYOHMETRANS-CPLX'}	{'acald_c': 1.0, 'gly_c': 1.0, 'athr__L_c': -1.0}	{}	0.0	1000.0	StoichiometricData
THRAi	iJL1678b-ME	{'THRAi_FWD_GLYOHMETRANS-CPLX', 'THRAi_FWD_LTAA-CPLX_mod_pydx5p'}	{'acald_c': 1.0, 'thr__L_c': -1.0, 'gly_c': 1.0}	{}	0.0	1000.0	StoichiometricData
THRD	iJL1678b-ME	{'THRD_FWD_THREODEHYD-CPLX_mod_zn2'}	{'thr__L_c': -1.0, 'nadh_c': 1.0, 'h_c': 1.0, 'nad_c': -1.0, '2aobut_c': 1.0}	{}	0.0	1000.0	StoichiometricData
THRD_L	iJL1678b-ME	{'THRD_L_FWD_THREDEHYDSYN-CPLX_mod_pydx5p', 'THRD_L_FWD_THREDEHYDCAT-CPLX_mod_pydx5p'}	{'thr__L_c': -1.0, '2obut_c': 1.0, 'nh4_c': 1.0}	{}	0.0	1000.0	StoichiometricData
THRPtex	iJL1678b-ME	{'THRPtex_REV_CPLX0-7533', 'THRPtex_REV_CPLX0-7534', 'THRPtex_FWD_CPLX0-7530', 'THRPtex_FWD_CPLX0-7533', 'THRPtex_FWD_CPLX0-7534', 'THRPtex_FWD_G6700-MONOMER', 'THRPtex_REV_CPLX0-7530', 'THRPtex_REV_G6700-MONOMER'}	{'thrp_e': -1.0, 'thrp_p': 1.0}	{}	-1000.0	1000.0	StoichiometricData
THRS	iJL1678b-ME	{'THRS_FWD_THRESYN-MONOMER_mod_pydx5p'}	{'phom_c': -1.0, 'h2o_c': -1.0, 'pi_c': 1.0, 'thr__L_c': 1.0}	{}	0.0	1000.0	StoichiometricData
THRabcpp	iJL1678b-ME	{'THRabcpp_FWD_ABC-15-CPLX'}	{'h2o_c': -1.0, 'atp_c': -1.0, 'thr__L_p': -1.0, 'h_c': 1.0, 'adp_c': 1.0, 'thr__L_c': 1.0, 'pi_c': 1.0}	{}	0.0	1000.0	StoichiometricData
THRt2pp	iJL1678b-ME	{'THRt2pp_FWD_EG12134-MONOMER', 'THRt2pp_FWD_RHTC-MONOMER'}	{'thr__L_p': 1.0, 'thr__L_c': -1.0, 'h_c': 1.0, 'h_p': -1.0}	{}	0.0	1000.0	StoichiometricData
THRt2rpp	iJL1678b-ME	{'THRt2rpp_FWD_TDCC-MONOMER', 'THRt2rpp_REV_TDCC-MONOMER'}	{'thr__L_p': -1.0, 'thr__L_c': 1.0, 'h_c': 1.0, 'h_p': -1.0}	{}	-1000.0	1000.0	StoichiometricData
THRt4pp	iJL1678b-ME	{'THRt4pp_FWD_YGJU-MONOMER'}	{'na1_p': -1.0, 'thr__L_p': -1.0, 'thr__L_c': 1.0, 'na1_c': 1.0}	{}	0.0	1000.0	StoichiometricData
THRtex	iJL1678b-ME	{'THRtex_REV_G6700-MONOMER', 'THRtex_REV_CPLX0-7530', 'THRtex_REV_CPLX0-7534', 'THRtex_REV_CPLX0-7533', 'THRtex_FWD_CPLX0-7530', 'THRtex_FWD_CPLX0-7533', 'THRtex_FWD_CPLX0-7534', 'THRtex_FWD_G6700-MONOMER'}	{'thr__L_p': 1.0, 'thr__L_e': -1.0}	{}	-1000.0	1000.0	StoichiometricData
THYMt3pp	iJL1678b-ME	{'THYMt3pp_FWD_CPLX_dummy'}	{'h_c': 1.0, 'h_p': -1.0, 'thym_c': -1.0, 'thym_p': 1.0}	{}	0.0	1000.0	StoichiometricData
THYMtex	iJL1678b-ME	{'THYMtex_REV_CPLX0-7530', 'THYMtex_REV_CPLX0-7534', 'THYMtex_REV_G6700-MONOMER', 'THYMtex_FWD_CPLX0-7534', 'THYMtex_FWD_G6700-MONOMER', 'THYMtex_FWD_CPLX0-7533', 'THYMtex_FWD_CPLX0-7530', 'THYMtex_REV_CPLX0-7533'}	{'thym_e': -1.0, 'thym_p': 1.0}	{}	-1000.0	1000.0	StoichiometricData
TKT1	iJL1678b-ME	{'TKT1_FWD_TRANSKETOI-CPLX_mod_thmpp_mod_mn2_mod_mg2', 'TKT1_REV_CPLX0-1261_mod_thmpp', 'TKT1_REV_TRANSKETOI-CPLX_mod_thmpp_mod_mn2_mod_mg2', 'TKT1_FWD_CPLX0-1261_mod_thmpp'}	{'r5p_c': -1.0, 'xu5p__D_c': -1.0, 's7p_c': 1.0, 'g3p_c': 1.0}	{}	-1000.0	1000.0	StoichiometricData
TKT2	iJL1678b-ME	{'TKT2_REV_TRANSKETOI-CPLX_mod_thmpp_mod_mn2_mod_mg2', 'TKT2_REV_CPLX0-1261', 'TKT2_FWD_CPLX0-1261', 'TKT2_FWD_TRANSKETOI-CPLX_mod_thmpp_mod_mn2_mod_mg2'}	{'e4p_c': -1.0, 'xu5p__D_c': -1.0, 'g3p_c': 1.0, 'f6p_c': 1.0}	{}	-1000.0	1000.0	StoichiometricData
TMAOR1	iJL1678b-ME	{'TMAOR1_FWD_CPLX0-1601', 'TMAOR1_FWD_DIMESULFREDUCT-CPLX_mod_bmocogdp'}	{'h2o_c': 1.0, 'mqn8_c': 1.0, 'h_c': -1.0, 'tmao_c': -1.0, 'tma_c': 1.0, 'mql8_c': -1.0}	{}	0.0	1000.0	StoichiometricData
TMAOR1pp	iJL1678b-ME	{'TMAOR1pp_FWD_TMAOREDUCTI-CPLX_mod_bmocogdp', 'TMAOR1pp_FWD_CPLX-63'}	{'mqn8_c': 1.0, 'h_p': -1.0, 'tmao_p': -1.0, 'tma_p': 1.0, 'h2o_p': 1.0, 'mql8_c': -1.0}	{}	0.0	1000.0	StoichiometricData
TMAOR2	iJL1678b-ME	{'TMAOR2_FWD_DIMESULFREDUCT-CPLX_mod_bmocogdp'}	{'h2o_c': 1.0, '2dmmq8_c': 1.0, '2dmmql8_c': -1.0, 'h_c': -1.0, 'tmao_c': -1.0, 'tma_c': 1.0}	{}	0.0	1000.0	StoichiometricData
TMAOR2pp	iJL1678b-ME	{'TMAOR2pp_FWD_CPLX-63', 'TMAOR2pp_FWD_TMAOREDUCTI-CPLX_mod_bmocogdp'}	{'2dmmq8_c': 1.0, 'h_p': -1.0, 'tmao_p': -1.0, '2dmmql8_c': -1.0, 'h2o_p': 1.0, 'tma_p': 1.0}	{}	0.0	1000.0	StoichiometricData
TMAOtex	iJL1678b-ME	{'TMAOtex_REV_CPLX0-7533', 'TMAOtex_REV_G6700-MONOMER', 'TMAOtex_FWD_CPLX0-7534', 'TMAOtex_REV_CPLX0-7530', 'TMAOtex_FWD_CPLX0-7530', 'TMAOtex_FWD_G6700-MONOMER', 'TMAOtex_REV_CPLX0-7534', 'TMAOtex_FWD_CPLX0-7533'}	{'tmao_p': 1.0, 'tmao_e': -1.0}	{}	-1000.0	1000.0	StoichiometricData
TMAtex	iJL1678b-ME	{'TMAtex_FWD_CPLX0-7534', 'TMAtex_REV_G6700-MONOMER', 'TMAtex_FWD_CPLX0-7533', 'TMAtex_REV_CPLX0-7534', 'TMAtex_REV_CPLX0-7533', 'TMAtex_FWD_CPLX0-7530', 'TMAtex_REV_CPLX0-7530', 'TMAtex_FWD_G6700-MONOMER'}	{'tma_e': -1.0, 'tma_p': 1.0}	{}	-1000.0	1000.0	StoichiometricData
TMDK1	iJL1678b-ME	{'TMDK1_FWD_TDK-MONOMER_mod_mg2'}	{'thymd_c': -1.0, 'dtmp_c': 1.0, 'h_c': 1.0, 'adp_c': 1.0, 'atp_c': -1.0}	{}	0.0	1000.0	StoichiometricData
TMDPP	iJL1678b-ME	{'TMDPP_REV_DEOA-CPLX', 'TMDPP_FWD_DEOA-CPLX'}	{'2dr1p_c': 1.0, 'pi_c': -1.0, 'thym_c': 1.0, 'thymd_c': -1.0}	{}	-1000.0	1000.0	StoichiometricData
TMDS	iJL1678b-ME	{'TMDS_FWD_THYMIDYLATESYN-CPLX_mod_mg2'}	{'dtmp_c': 1.0, 'dump_c': -1.0, 'dhf_c': 1.0, 'mlthf_c': -1.0}	{}	0.0	1000.0	StoichiometricData
TMK	iJL1678b-ME	{'TMK_FWD_THIKIN-MONOMER_mod_mg2'}	{'adp_c': 1.0, 'thm_c': -1.0, 'h_c': 1.0, 'atp_c': -1.0, 'thmmp_c': 1.0}	{}	0.0	1000.0	StoichiometricData
TMPK	iJL1678b-ME	{'TMPK_FWD_THI-P-KIN-MONOMER_mod_mg2'}	{'thmpp_c': 1.0, 'adp_c': 1.0, 'atp_c': -1.0, 'thmmp_c': -1.0}	{}	0.0	1000.0	StoichiometricData
TMPPP	iJL1678b-ME	{'TMPPP_FWD_THIE-MONOMER_mod_mg2'}	{'4mpetz_c': -1.0, 'ppi_c': 1.0, 'h_c': -1.0, '2mahmp_c': -1.0, 'thmmp_c': 1.0}	{}	0.0	1000.0	StoichiometricData
TPI	iJL1678b-ME	{'TPI_REV_TPI-CPLX', 'TPI_FWD_TPI-CPLX'}	{'dhap_c': -1.0, 'g3p_c': 1.0}	{}	-1000.0	1000.0	StoichiometricData
TPRDCOAS	iJL1678b-ME	{'TPRDCOAS_FWD_G6339-MONOMER'}	{'2tpr3dpcoa_c': 1.0, 'dpcoa_c': -1.0, 'ade_c': 1.0, 'atp_c': -1.0}	{}	0.0	1000.0	StoichiometricData
TRE6PH	iJL1678b-ME	{'TRE6PH_FWD_TRE6PHYDRO-MONOMER'}	{'glc__D_c': 1.0, 'tre6p_c': -1.0, 'g6p_c': 1.0, 'h2o_c': -1.0}	{}	0.0	1000.0	StoichiometricData
TRE6PP	iJL1678b-ME	{'TRE6PP_FWD_TREHALOSEPHOSPHASYN-MONOMER_mod_mg2'}	{'tre6p_c': -1.0, 'tre_c': 1.0, 'h2o_c': -1.0, 'pi_c': 1.0}	{}	0.0	1000.0	StoichiometricData
TRE6PS	iJL1678b-ME	{'TRE6PS_FWD_TREHALOSE6PSYN-MONOMER'}	{'tre6p_c': 1.0, 'udp_c': 1.0, 'g6p_c': -1.0, 'udpg_c': -1.0, 'h_c': 1.0}	{}	0.0	1000.0	StoichiometricData
TREH	iJL1678b-ME	{'TREH_FWD_TREHALACYTO-MONOMER'}	{'tre_c': -1.0, 'glc__D_c': 2.0, 'h2o_c': -1.0}	{}	0.0	1000.0	StoichiometricData
TREHpp	iJL1678b-ME	{'TREHpp_FWD_TREHALAPERI-MONOMER'}	{'h2o_p': -1.0, 'tre_p': -1.0, 'glc__D_p': 2.0}	{}	0.0	1000.0	StoichiometricData
TREptspp	iJL1678b-ME	{'TREptspp_FWD_CPLX-168'}	{'pep_c': -1.0, 'tre6p_c': 1.0, 'pyr_c': 1.0, 'tre_p': -1.0}	{}	0.0	1000.0	StoichiometricData
TREtex	iJL1678b-ME	{'TREtex_FWD_CPLX0-7534', 'TREtex_FWD_G6700-MONOMER', 'TREtex_FWD_CPLX0-7530', 'TREtex_REV_CPLX0-7533', 'TREtex_FWD_CPLX0-7533', 'TREtex_REV_CPLX0-7530', 'TREtex_REV_CPLX0-7534', 'TREtex_REV_G6700-MONOMER'}	{'tre_p': 1.0, 'tre_e': -1.0}	{}	-1000.0	1000.0	StoichiometricData
TRPAS2	iJL1678b-ME	{'TRPAS2_REV_TRYPTOPHAN-CPLX', 'TRPAS2_FWD_TRYPTOPHAN-CPLX'}	{'h2o_c': -1.0, 'pyr_c': 1.0, 'nh4_c': 1.0, 'trp__L_c': -1.0, 'indole_c': 1.0}	{}	-1000.0	1000.0	StoichiometricData
TRPS1	iJL1678b-ME	{'TRPS1_FWD_TRYPSYN_mod_pydx5p'}	{'h2o_c': 1.0, 'ser__L_c': -1.0, 'g3p_c': 1.0, 'trp__L_c': 1.0, '3ig3p_c': -1.0}	{}	0.0	1000.0	StoichiometricData
TRPS2	iJL1678b-ME	{'TRPS2_FWD_TRYPSYN_mod_pydx5p'}	{'h2o_c': 1.0, 'ser__L_c': -1.0, 'indole_c': -1.0, 'trp__L_c': 1.0}	{}	0.0	1000.0	StoichiometricData
TRPS3	iJL1678b-ME	{'TRPS3_FWD_TRYPSYN_mod_pydx5p'}	{'g3p_c': 1.0, 'indole_c': 1.0, '3ig3p_c': -1.0}	{}	0.0	1000.0	StoichiometricData
TRPt2rpp	iJL1678b-ME	{'TRPt2rpp_FWD_EG12713-MONOMER', 'TRPt2rpp_FWD_AROP-MONOMER', 'TRPt2rpp_REV_EG12713-MONOMER', 'TRPt2rpp_REV_TNAB-MONOMER', 'TRPt2rpp_REV_MTR-MONOMER', 'TRPt2rpp_FWD_MTR-MONOMER', 'TRPt2rpp_REV_AROP-MONOMER', 'TRPt2rpp_FWD_TNAB-MONOMER'}	{'trp__L_c': 1.0, 'h_c': 1.0, 'h_p': -1.0, 'trp__L_p': -1.0}	{}	-1000.0	1000.0	StoichiometricData
TRPtex	iJL1678b-ME	{'TRPtex_FWD_CPLX0-7530', 'TRPtex_REV_CPLX0-7533', 'TRPtex_REV_G6700-MONOMER', 'TRPtex_FWD_CPLX0-7533', 'TRPtex_FWD_G6700-MONOMER', 'TRPtex_REV_CPLX0-7530', 'TRPtex_REV_CPLX0-7534', 'TRPtex_FWD_CPLX0-7534'}	{'trp__L_e': -1.0, 'trp__L_p': 1.0}	{}	-1000.0	1000.0	StoichiometricData
TRSARr	iJL1678b-ME	{'TRSARr_FWD_CPLX0-7616', 'TRSARr_REV_CPLX0-7616', 'TRSARr_REV_TSA-REDUCT-MONOMER', 'TRSARr_FWD_TSA-REDUCT-MONOMER'}	{'nadh_c': -1.0, 'glyc__R_c': 1.0, 'h_c': -1.0, 'nad_c': 1.0, '2h3oppan_c': -1.0}	{}	-1000.0	1000.0	StoichiometricData
TSULabcpp	iJL1678b-ME	{'TSULabcpp_FWD_ABC-7-CPLX', 'TSULabcpp_FWD_ABC-70-CPLX'}	{'h2o_c': -1.0, 'atp_c': -1.0, 'tsul_p': -1.0, 'h_c': 1.0, 'adp_c': 1.0, 'pi_c': 1.0, 'tsul_c': 1.0}	{}	0.0	1000.0	StoichiometricData
TSULtex	iJL1678b-ME	{'TSULtex_REV_G6700-MONOMER', 'TSULtex_FWD_CPLX0-7534', 'TSULtex_REV_CPLX0-7533', 'TSULtex_FWD_CPLX0-7530', 'TSULtex_FWD_G6700-MONOMER', 'TSULtex_REV_CPLX0-7530', 'TSULtex_REV_CPLX0-7534', 'TSULtex_FWD_CPLX0-7533'}	{'tsul_e': -1.0, 'tsul_p': 1.0}	{}	-1000.0	1000.0	StoichiometricData
TTDCAtexi	iJL1678b-ME	{'TTDCAtexi_FWD_EG10280-MONOMER'}	{'ttdca_e': -1.0, 'ttdca_p': 1.0}	{}	0.0	1000.0	StoichiometricData
TTDCEAtexi	iJL1678b-ME	{'TTDCEAtexi_FWD_EG10280-MONOMER'}	{'ttdcea_e': -1.0, 'ttdcea_p': 1.0}	{}	0.0	1000.0	StoichiometricData
TTRCYCtex	iJL1678b-ME	{'TTRCYCtex_FWD_CPLX0-7534', 'TTRCYCtex_REV_G6700-MONOMER', 'TTRCYCtex_REV_CPLX0-7530', 'TTRCYCtex_REV_CPLX0-7533', 'TTRCYCtex_FWD_CPLX0-7533', 'TTRCYCtex_REV_CPLX0-7534', 'TTRCYCtex_FWD_G6700-MONOMER', 'TTRCYCtex_FWD_CPLX0-7530'}	{'ttrcyc_e': -1.0, 'ttrcyc_p': 1.0}	{}	-1000.0	1000.0	StoichiometricData
TTRCYCtpp	iJL1678b-ME	{'TTRCYCtpp_FWD_TRANS-CPLX-201', 'TTRCYCtpp_FWD_CPLX0-3932'}	{'ttrcyc_e': 1.0, 'ttrcyc_p': -1.0, 'h_c': 1.0, 'h_p': -1.0}	{}	0.0	1000.0	StoichiometricData
TUNGSabcpp	iJL1678b-ME	{'TUNGSabcpp_FWD_ABC-19-CPLX'}	{'h2o_c': -1.0, 'atp_c': -1.0, 'tungs_c': 1.0, 'h_c': 1.0, 'adp_c': 1.0, 'pi_c': 1.0, 'tungs_p': -1.0}	{}	0.0	1000.0	StoichiometricData
TUNGStex	iJL1678b-ME	{'TUNGStex_REV_CPLX0-7533', 'TUNGStex_FWD_CPLX0-7534', 'TUNGStex_FWD_CPLX0-7530', 'TUNGStex_REV_CPLX0-7530', 'TUNGStex_FWD_CPLX0-7533', 'TUNGStex_REV_G6700-MONOMER', 'TUNGStex_REV_CPLX0-7534', 'TUNGStex_FWD_G6700-MONOMER'}	{'tungs_e': -1.0, 'tungs_p': 1.0}	{}	-1000.0	1000.0	StoichiometricData
TYMtex	iJL1678b-ME	{'TYMtex_REV_CPLX0-7534', 'TYMtex_FWD_CPLX0-7530', 'TYMtex_REV_G6700-MONOMER', 'TYMtex_FWD_CPLX0-7534', 'TYMtex_REV_CPLX0-7533', 'TYMtex_REV_CPLX0-7530', 'TYMtex_FWD_G6700-MONOMER', 'TYMtex_FWD_CPLX0-7533'}	{'tym_e': -1.0, 'tym_p': 1.0}	{}	-1000.0	1000.0	StoichiometricData
TYRL	iJL1678b-ME	{'TYRL_FWD_THIG-MONOMER'}	{'dad__5_c': 1.0, 'nadp_c': 1.0, 'nadph_c': -1.0, 'dhgly_c': 1.0, '4crsol_c': 1.0, 'h_c': 1.0, 'met__L_c': 1.0, 'tyr__L_c': -1.0, 'amet_c': -1.0}	{}	0.0	1000.0	StoichiometricData
TYROXDApp	iJL1678b-ME	{'TYROXDApp_FWD_AMINEOXID-CPLX'}	{'h2o2_p': 1.0, '4hoxpacd_p': 1.0, 'nh4_p': 1.0, 'h2o_p': -1.0, 'o2_p': -1.0, 'tym_p': -1.0}	{}	0.0	1000.0	StoichiometricData
TYRPpp	iJL1678b-ME	{'TYRPpp_FWD_APHA-CPLX_mod_mg2'}	{'pi_p': 1.0, 'h2o_p': -1.0, 'tyr__L_p': 1.0, 'tyrp_p': -1.0}	{}	0.0	1000.0	StoichiometricData
TYRPtex	iJL1678b-ME	{'TYRPtex_FWD_CPLX0-7533', 'TYRPtex_FWD_G6700-MONOMER', 'TYRPtex_REV_CPLX0-7534', 'TYRPtex_FWD_CPLX0-7530', 'TYRPtex_REV_CPLX0-7530', 'TYRPtex_REV_CPLX0-7533', 'TYRPtex_FWD_CPLX0-7534', 'TYRPtex_REV_G6700-MONOMER'}	{'tyrp_p': 1.0, 'tyrp_e': -1.0}	{}	-1000.0	1000.0	StoichiometricData
TYRTA	iJL1678b-ME	{'TYRTA_REV_TYRB-DIMER_mod_pydx5p', 'TYRTA_REV_ASPAMINOTRANS-DIMER', 'TYRTA_FWD_TYRB-DIMER_mod_pydx5p', 'TYRTA_FWD_ASPAMINOTRANS-DIMER'}	{'akg_c': -1.0, '34hpp_c': 1.0, 'glu__L_c': 1.0, 'tyr__L_c': -1.0}	{}	-1000.0	1000.0	StoichiometricData
TYRt2rpp	iJL1678b-ME	{'TYRt2rpp_FWD_EG12713-MONOMER', 'TYRt2rpp_REV_AROP-MONOMER', 'TYRt2rpp_FWD_PHEP-MONOMER', 'TYRt2rpp_REV_EG12713-MONOMER', 'TYRt2rpp_FWD_TYRP-MONOMER', 'TYRt2rpp_FWD_AROP-MONOMER', 'TYRt2rpp_REV_PHEP-MONOMER', 'TYRt2rpp_REV_TYRP-MONOMER'}	{'tyr__L_p': -1.0, 'h_c': 1.0, 'h_p': -1.0, 'tyr__L_c': 1.0}	{}	-1000.0	1000.0	StoichiometricData
TYRtex	iJL1678b-ME	{'TYRtex_REV_CPLX0-7533', 'TYRtex_FWD_G6700-MONOMER', 'TYRtex_FWD_CPLX0-7534', 'TYRtex_REV_G6700-MONOMER', 'TYRtex_REV_CPLX0-7534', 'TYRtex_REV_CPLX0-7530', 'TYRtex_FWD_CPLX0-7530', 'TYRtex_FWD_CPLX0-7533'}	{'tyr__L_e': -1.0, 'tyr__L_p': 1.0}	{}	-1000.0	1000.0	StoichiometricData
ThDPAT	iJL1678b-ME	{'ThDPAT_FWD_CPLX_dummy'}	{'thmpp_c': -1.0, 'athtp_c': 1.0, 'pi_c': 1.0, 'h_c': -1.0, 'adp_c': -1.0}	{}	0.0	1000.0	StoichiometricData
UAAGDS	iJL1678b-ME	{'UAAGDS_FWD_UDP-NACMURALGLDAPLIG-MONOMER'}	{'atp_c': -1.0, '26dap__M_c': -1.0, 'h_c': 1.0, 'adp_c': 1.0, 'pi_c': 1.0, 'uamag_c': -1.0, 'ugmd_c': 1.0}	{}	0.0	1000.0	StoichiometricData
UACGALPpp	iJL1678b-ME	{'UACGALPpp_FWD_USHA-MONOMER_mod_cobalt2', 'UACGALPpp_FWD_USHA-MONOMER_mod_zn2'}	{'h2o_p': -1.0, 'ump_p': 1.0, 'acgal1p_p': 1.0, 'udpacgal_p': -1.0, 'h_p': 2.0}	{}	0.0	1000.0	StoichiometricData
UACGAMPpp	iJL1678b-ME	{'UACGAMPpp_FWD_USHA-MONOMER_mod_cobalt2', 'UACGAMPpp_FWD_USHA-MONOMER_mod_zn2'}	{'h2o_p': -1.0, 'ump_p': 1.0, 'uacgam_p': -1.0, 'h_p': 2.0, 'acgam1p_p': 1.0}	{}	0.0	1000.0	StoichiometricData
UACGAMtex	iJL1678b-ME	{'UACGAMtex_FWD_CPLX0-7530', 'UACGAMtex_FWD_CPLX0-7534', 'UACGAMtex_REV_CPLX0-7530', 'UACGAMtex_REV_CPLX0-7534', 'UACGAMtex_FWD_CPLX0-7533', 'UACGAMtex_REV_G6700-MONOMER', 'UACGAMtex_REV_CPLX0-7533', 'UACGAMtex_FWD_G6700-MONOMER'}	{'uacgam_p': 1.0, 'uacgam_e': -1.0}	{}	-1000.0	1000.0	StoichiometricData
UACMAMO	iJL1678b-ME	{'UACMAMO_FWD_UDPMANNACADEHYDROG-MONOMER'}	{'uacmam_c': -1.0, 'uacmamu_c': 1.0, 'h2o_c': -1.0, 'h_c': 3.0, 'nad_c': -2.0, 'nadh_c': 2.0}	{}	0.0	1000.0	StoichiometricData
UAG2E	iJL1678b-ME	{'UAG2E_FWD_UDPGLCNACEPIM-MONOMER_mod_nad', 'UAG2E_REV_UDPGLCNACEPIM-MONOMER_mod_nad'}	{'uacgam_c': -1.0, 'uacmam_c': 1.0}	{}	-1000.0	1000.0	StoichiometricData
UAGCVT	iJL1678b-ME	{'UAGCVT_FWD_UDPNACETYLGLUCOSAMENOLPYRTRANS-MONOMER'}	{'uacgam_c': -1.0, 'pep_c': -1.0, 'uaccg_c': 1.0, 'pi_c': 1.0}	{}	0.0	1000.0	StoichiometricData
UAGDP	iJL1678b-ME	{'UAGDP_FWD_NAG1P-URIDYLTRANS-CPLX_mod_mg2'}	{'uacgam_c': 1.0, 'utp_c': -1.0, 'ppi_c': 1.0, 'h_c': -1.0, 'acgam1p_c': -1.0}	{}	0.0	1000.0	StoichiometricData
UAGPT3	iJL1678b-ME	{'UAGPT3_FWD_NACGLCTRANS-MONOMER'}	{'uacgam_c': -1.0, 'uaagmda_c': 1.0, 'udp_c': 1.0, 'h_c': 1.0, 'uagmda_c': -1.0}	{}	0.0	1000.0	StoichiometricData
UAMAGS	iJL1678b-ME	{'UAMAGS_FWD_UDP-NACMURALA-GLU-LIG-MONOMER_mod_k_mod_mg2'}	{'glu__D_c': -1.0, 'atp_c': -1.0, 'h_c': 1.0, 'adp_c': 1.0, 'pi_c': 1.0, 'uama_c': -1.0, 'uamag_c': 1.0}	{}	0.0	1000.0	StoichiometricData
UAMAS	iJL1678b-ME	{'UAMAS_FWD_UDP-NACMUR-ALA-LIG-MONOMER_mod_mg2'}	{'atp_c': -1.0, 'uamr_c': -1.0, 'ala__L_c': -1.0, 'h_c': 1.0, 'adp_c': 1.0, 'pi_c': 1.0, 'uama_c': 1.0}	{}	0.0	1000.0	StoichiometricData
UAPGR	iJL1678b-ME	{'UAPGR_FWD_UDPNACETYLMURAMATEDEHYDROG-MONOMER_mod_fad'}	{'uaccg_c': -1.0, 'uamr_c': 1.0, 'nadph_c': -1.0, 'h_c': -1.0, 'nadp_c': 1.0}	{}	0.0	1000.0	StoichiometricData
UDCPDP	iJL1678b-ME	{'UDCPDP_FWD_G6439-MONOMER', 'UDCPDP_FWD_PGPPHOSPHAB-MONOMER', 'UDCPDP_FWD_EG11665-MONOMER'}	{'udcpdp_c': -1.0, 'h2o_c': -1.0, 'pi_c': 1.0, 'h_c': 1.0, 'udcpp_c': 1.0}	{}	0.0	1000.0	StoichiometricData
UDCPDPS	iJL1678b-ME	{'UDCPDPS_FWD_UPPSYN-CPLX_mod_mg2'}	{'udcpdp_c': 1.0, 'ppi_c': 8.0, 'ipdp_c': -8.0, 'frdp_c': -1.0}	{}	0.0	1000.0	StoichiometricData
UDCPDPpp	iJL1678b-ME	{'UDCPDPpp_FWD_PGPPHOSPHAB-MONOMER', 'UDCPDPpp_FWD_EG11665-MONOMER', 'UDCPDPpp_FWD_G6439-MONOMER'}	{'pi_p': 1.0, 'h2o_p': -1.0, 'udcpdp_p': -1.0, 'udcpp_p': 1.0, 'h_p': 1.0}	{}	0.0	1000.0	StoichiometricData
UDCPPtppi	iJL1678b-ME	{'UDCPPtppi_FWD_CPLX_dummy'}	{'udcpp_p': -1.0, 'udcpp_c': 1.0}	{}	0.0	1000.0	StoichiometricData
UDPACGALtex	iJL1678b-ME	{'UDPACGALtex_REV_CPLX0-7534', 'UDPACGALtex_FWD_CPLX0-7530', 'UDPACGALtex_REV_G6700-MONOMER', 'UDPACGALtex_REV_CPLX0-7533', 'UDPACGALtex_FWD_G6700-MONOMER', 'UDPACGALtex_FWD_CPLX0-7533', 'UDPACGALtex_FWD_CPLX0-7534', 'UDPACGALtex_REV_CPLX0-7530'}	{'udpacgal_e': -1.0, 'udpacgal_p': 1.0}	{}	-1000.0	1000.0	StoichiometricData
UDPG4E	iJL1678b-ME	{'UDPG4E_REV_UDPGLUCEPIM-CPLX_mod_nad', 'UDPG4E_FWD_UDPGLUCEPIM-CPLX_mod_nad'}	{'udpgal_c': 1.0, 'udpg_c': -1.0}	{}	-1000.0	1000.0	StoichiometricData
UDPGALM	iJL1678b-ME	{'UDPGALM_FWD_GALPMUT-MONOMER_mod_fad'}	{'udpgal_c': -1.0, 'udpgalfur_c': 1.0}	{}	0.0	1000.0	StoichiometricData
UDPGALPpp	iJL1678b-ME	{'UDPGALPpp_FWD_USHA-MONOMER_mod_cobalt2', 'UDPGALPpp_FWD_USHA-MONOMER_mod_zn2'}	{'h2o_p': -1.0, 'udpgal_p': -1.0, 'gal1p_p': 1.0, 'h_p': 2.0, 'ump_p': 1.0}	{}	0.0	1000.0	StoichiometricData
UDPGALtex	iJL1678b-ME	{'UDPGALtex_REV_CPLX0-7533', 'UDPGALtex_REV_G6700-MONOMER', 'UDPGALtex_FWD_CPLX0-7533', 'UDPGALtex_FWD_CPLX0-7534', 'UDPGALtex_FWD_G6700-MONOMER', 'UDPGALtex_REV_CPLX0-7534', 'UDPGALtex_REV_CPLX0-7530', 'UDPGALtex_FWD_CPLX0-7530'}	{'udpgal_p': 1.0, 'udpgal_e': -1.0}	{}	-1000.0	1000.0	StoichiometricData
UDPGD	iJL1678b-ME	{'UDPGD_FWD_UGD-MONOMER'}	{'h2o_c': -1.0, 'udpglcur_c': 1.0, 'h_c': 3.0, 'nad_c': -2.0, 'nadh_c': 2.0, 'udpg_c': -1.0}	{}	0.0	1000.0	StoichiometricData
UDPGDC	iJL1678b-ME	{'UDPGDC_FWD_CPLX0-7718'}	{'udpLa4o_c': 1.0, 'co2_c': 1.0, 'nadh_c': 1.0, 'nad_c': -1.0, 'udpglcur_c': -1.0}	{}	0.0	1000.0	StoichiometricData
UDPGLCURtex	iJL1678b-ME	{'UDPGLCURtex_REV_CPLX0-7530', 'UDPGLCURtex_REV_CPLX0-7534', 'UDPGLCURtex_FWD_CPLX0-7533', 'UDPGLCURtex_FWD_CPLX0-7534', 'UDPGLCURtex_REV_G6700-MONOMER', 'UDPGLCURtex_FWD_CPLX0-7530', 'UDPGLCURtex_REV_CPLX0-7533', 'UDPGLCURtex_FWD_G6700-MONOMER'}	{'udpglcur_e': -1.0, 'udpglcur_p': 1.0}	{}	-1000.0	1000.0	StoichiometricData
UDPGPpp	iJL1678b-ME	{'UDPGPpp_FWD_USHA-MONOMER_mod_cobalt2', 'UDPGPpp_FWD_USHA-MONOMER_mod_zn2'}	{'h2o_p': -1.0, 'ump_p': 1.0, 'g1p_p': 1.0, 'h_p': 2.0, 'udpg_p': -1.0}	{}	0.0	1000.0	StoichiometricData
UDPGtex	iJL1678b-ME	{'UDPGtex_REV_CPLX0-7530', 'UDPGtex_FWD_G6700-MONOMER', 'UDPGtex_FWD_CPLX0-7533', 'UDPGtex_REV_CPLX0-7533', 'UDPGtex_REV_CPLX0-7534', 'UDPGtex_FWD_CPLX0-7530', 'UDPGtex_FWD_CPLX0-7534', 'UDPGtex_REV_G6700-MONOMER'}	{'udpg_e': -1.0, 'udpg_p': 1.0}	{}	-1000.0	1000.0	StoichiometricData
UDPKAAT	iJL1678b-ME	{'UDPKAAT_FWD_G7166-MONOMER_mod_pydx5p', 'UDPKAAT_REV_G7166-MONOMER_mod_pydx5p'}	{'akg_c': 1.0, 'glu__L_c': -1.0, 'udpLa4o_c': -1.0, 'udpLa4n_c': 1.0}	{}	-1000.0	1000.0	StoichiometricData
UGLCURPpp	iJL1678b-ME	{'UGLCURPpp_FWD_USHA-MONOMER_mod_zn2', 'UGLCURPpp_FWD_USHA-MONOMER_mod_cobalt2'}	{'glcur1p_p': 1.0, 'h2o_p': -1.0, 'ump_p': 1.0, 'udpglcur_p': -1.0, 'h_p': 2.0}	{}	0.0	1000.0	StoichiometricData
UGLT	iJL1678b-ME	{'UGLT_REV_GALACTURIDYLYLTRANS-CPLX_mod_fe2_mod_zn2', 'UGLT_FWD_GALACTURIDYLYLTRANS-CPLX_mod_fe2_mod_zn2'}	{'udpgal_c': 1.0, 'udpg_c': -1.0, 'gal1p_c': -1.0, 'g1p_c': 1.0}	{}	-1000.0	1000.0	StoichiometricData
UGLYCH	iJL1678b-ME	{'UGLYCH_FWD_G6275-MONOMER'}	{'urdglyc_c': -1.0, 'h2o_c': -1.0, 'glx_c': 1.0, 'h_c': -2.0, 'co2_c': 1.0, 'nh4_c': 2.0}	{}	0.0	1000.0	StoichiometricData
UGMDDS	iJL1678b-ME	{'UGMDDS_FWD_UDP-NACMURALGLDAPAALIG-MONOMER'}	{'atp_c': -1.0, 'h_c': 1.0, 'adp_c': 1.0, 'ugmda_c': 1.0, 'pi_c': 1.0, 'alaala_c': -1.0, 'ugmd_c': -1.0}	{}	0.0	1000.0	StoichiometricData
UHGADA	iJL1678b-ME	{'UHGADA_FWD_UDPACYLGLCNACDEACETYL-MONOMER'}	{'u3aga_c': -1.0, 'u3hga_c': 1.0, 'ac_c': 1.0, 'h2o_c': -1.0}	{}	0.0	1000.0	StoichiometricData
ULA4NFT	iJL1678b-ME	{'ULA4NFT_FWD_CPLX0-7718'}	{'udpLa4fn_c': 1.0, 'thf_c': 1.0, 'h_c': 1.0, '10fthf_c': -1.0, 'udpLa4n_c': -1.0}	{}	0.0	1000.0	StoichiometricData
ULA4Ntppi	iJL1678b-ME	{'ULA4Ntppi_FWD_CPLX0-7720'}	{'uLa4n_p': 1.0, 'uLa4n_c': -1.0}	{}	0.0	1000.0	StoichiometricData
UM3PL	iJL1678b-ME	{'UM3PL_FWD_EG12440-MONOMER_mod_mg2'}	{'adp_c': 1.0, 'atp_c': -1.0, 'uamr_c': -1.0, 'h_c': 1.0, 'LalaDgluMdap_c': -1.0, 'pi_c': 1.0, 'ugmd_c': 1.0}	{}	0.0	1000.0	StoichiometricData
UM4PCP	iJL1678b-ME	{'UM4PCP_FWD_G6621-MONOMER'}	{'h2o_c': -1.0, 'ala__D_c': 1.0, 'um4p_c': -1.0, 'ugmd_c': 1.0}	{}	0.0	1000.0	StoichiometricData
UM4PL	iJL1678b-ME	{'UM4PL_FWD_EG12440-MONOMER_mod_mg2'}	{'LalaDgluMdapDala_c': -1.0, 'atp_c': -1.0, 'uamr_c': -1.0, 'um4p_c': 1.0, 'h_c': 1.0, 'adp_c': 1.0, 'pi_c': 1.0}	{}	0.0	1000.0	StoichiometricData
UMPK	iJL1678b-ME	{'UMPK_REV_UMPKI-CPLX', 'UMPK_REV_CMPKI-MONOMER', 'UMPK_FWD_UMPKI-CPLX', 'UMPK_FWD_CMPKI-MONOMER'}	{'ump_c': -1.0, 'udp_c': 1.0, 'adp_c': 1.0, 'atp_c': -1.0}	{}	-1000.0	1000.0	StoichiometricData
UMPtex	iJL1678b-ME	{'UMPtex_REV_CPLX0-7533', 'UMPtex_FWD_CPLX0-7534', 'UMPtex_REV_CPLX0-7530', 'UMPtex_FWD_CPLX0-7530', 'UMPtex_REV_CPLX0-7534', 'UMPtex_FWD_CPLX0-7533', 'UMPtex_FWD_G6700-MONOMER', 'UMPtex_REV_G6700-MONOMER'}	{'ump_p': 1.0, 'ump_e': -1.0}	{}	-1000.0	1000.0	StoichiometricData
UPLA4FNF	iJL1678b-ME	{'UPLA4FNF_FWD_G7169-MONOMER'}	{'h2o_c': -1.0, 'uLa4fn_c': -1.0, 'for_c': 1.0, 'uLa4n_c': 1.0}	{}	0.0	1000.0	StoichiometricData
UPLA4FNT	iJL1678b-ME	{'UPLA4FNT_FWD_G7167-MONOMER'}	{'udpLa4fn_c': -1.0, 'udp_c': 1.0, 'uLa4fn_c': 1.0, 'udcpp_c': -1.0}	{}	0.0	1000.0	StoichiometricData
UPP3MT	iJL1678b-ME	{'UPP3MT_FWD_HEMX-MONOMER', 'UPP3MT_FWD_SIROHEMESYN-CPLX'}	{'amet_c': -2.0, 'dscl_c': 1.0, 'ahcys_c': 2.0, 'h_c': 1.0, 'uppg3_c': -1.0}	{}	0.0	1000.0	StoichiometricData
[truncated: 283 more rows]

## Sheet: tRNAData
id	_model	_parent_reactions	subreactions	data_type	codon	amino_acid	RNA	synthetase	synthetase_keff
tRNA_b0202_AUC	iJL1678b-ME	{'charging_tRNA_b0202_AUC'}	{'D_at_20A': 1, 'D_at_20': 1, 't6A_at_37': 1, 'm7G_at_46': 1, 'acp3U_at_47': 1, 'm5U_at_54': 1, 'Y_at_55': 1, 'Y_at_65': 1}	tRNAData	AUC	ile__L_c	RNA_b0202	IleS_mono_mod_2:zn2	65.0
tRNA_b0202_AUU	iJL1678b-ME	{'charging_tRNA_b0202_AUU'}	{'D_at_20A': 1, 'D_at_20': 1, 't6A_at_37': 1, 'm7G_at_46': 1, 'acp3U_at_47': 1, 'm5U_at_54': 1, 'Y_at_55': 1, 'Y_at_65': 1}	tRNAData	AUU	ile__L_c	RNA_b0202	IleS_mono_mod_2:zn2	65.0
tRNA_b0203_GCA	iJL1678b-ME	{'charging_tRNA_b0203_GCA'}	{'D_at_17': 1, 'cmo5U_at_34': 1, 'm7G_at_46': 1, 'm5U_at_54': 1, 'Y_at_55': 1}	tRNAData	GCA	ala__L_c	RNA_b0203	Ala_RS_tetra_mod_4:zn2	65.0
tRNA_b0203_GCG	iJL1678b-ME	{'charging_tRNA_b0203_GCG'}	{'D_at_17': 1, 'cmo5U_at_34': 1, 'm7G_at_46': 1, 'm5U_at_54': 1, 'Y_at_55': 1}	tRNAData	GCG	ala__L_c	RNA_b0203	Ala_RS_tetra_mod_4:zn2	65.0
tRNA_b0203_GCU	iJL1678b-ME	{'charging_tRNA_b0203_GCU'}	{'D_at_17': 1, 'cmo5U_at_34': 1, 'm7G_at_46': 1, 'm5U_at_54': 1, 'Y_at_55': 1}	tRNAData	GCU	ala__L_c	RNA_b0203	Ala_RS_tetra_mod_4:zn2	65.0
tRNA_b0206_GAC	iJL1678b-ME	{'charging_tRNA_b0206_GAC'}	{'D_at_16': 1, 'D_at_20A': 1, 'D_at_20': 1, 'Q_at_34': 1, 'm2A_at_37': 1, 'm7G_at_46': 1, 'm5U_at_54': 1, 'Y_at_55': 1, 'Y_at_65': 1, 's4U_at_8': 1}	tRNAData	GAC	asp__L_c	RNA_b0206	Asp_RS_dim	65.0
tRNA_b0206_GAU	iJL1678b-ME	{'charging_tRNA_b0206_GAU'}	{'D_at_16': 1, 'D_at_20A': 1, 'D_at_20': 1, 'Q_at_34': 1, 'm2A_at_37': 1, 'm7G_at_46': 1, 'm5U_at_54': 1, 'Y_at_55': 1, 'Y_at_65': 1, 's4U_at_8': 1}	tRNAData	GAU	asp__L_c	RNA_b0206	Asp_RS_dim	65.0
tRNA_b0216_GAC	iJL1678b-ME	{'charging_tRNA_b0216_GAC'}	{'D_at_16': 1, 'D_at_20A': 1, 'D_at_20': 1, 'Q_at_34': 1, 'm2A_at_37': 1, 'm7G_at_46': 1, 'm5U_at_54': 1, 'Y_at_55': 1, 'Y_at_65': 1, 's4U_at_8': 1}	tRNAData	GAC	asp__L_c	RNA_b0216	Asp_RS_dim	65.0
tRNA_b0216_GAU	iJL1678b-ME	{'charging_tRNA_b0216_GAU'}	{'D_at_16': 1, 'D_at_20A': 1, 'D_at_20': 1, 'Q_at_34': 1, 'm2A_at_37': 1, 'm7G_at_46': 1, 'm5U_at_54': 1, 'Y_at_55': 1, 'Y_at_65': 1, 's4U_at_8': 1}	tRNAData	GAU	asp__L_c	RNA_b0216	Asp_RS_dim	65.0
tRNA_b0244_ACG	iJL1678b-ME	{'charging_tRNA_b0244_ACG'}	{'D_at_16': 1, 'D_at_17': 1, 'D_at_20': 1, 'm6t6A_at_37': 1, 'm7G_at_46': 1, 'm5U_at_54': 1, 'Y_at_55': 1}	tRNAData	ACG	thr__L_c	RNA_b0244	Thr_RS_dim_mod_zn2	65.0
tRNA_b0536_AGA	iJL1678b-ME	{'charging_tRNA_b0536_AGA'}	{'s2C_at_32': 1, 'mnm5U_at_34': 1, 't6A_at_37': 1, 'Y_at_40': 1, 'm5U_at_54': 1, 'Y_at_55': 1}	tRNAData	AGA	arg__L_c	RNA_b0536	ArgS_mono_mod_mg2	65.0
tRNA_b0664_CAA	iJL1678b-ME	{'charging_tRNA_b0664_CAA'}	{'Gm_at_18': 1, 'D_at_20': 1, 'Um_at_32': 1, 'm2A_at_37': 1, 'Y_at_38': 1, 'm5U_at_54': 1, 'Y_at_55': 1, 's4U_at_8': 1}	tRNAData	CAA	gln__L_c	RNA_b0664	GlnS_mono	65.0
tRNA_b0665_CAA	iJL1678b-ME	{'charging_tRNA_b0665_CAA'}	{'Gm_at_18': 1, 'D_at_20': 1, 'Um_at_32': 1, 'm2A_at_37': 1, 'Y_at_38': 1, 'm5U_at_54': 1, 'Y_at_55': 1, 's4U_at_8': 1}	tRNAData	CAA	gln__L_c	RNA_b0665	GlnS_mono	65.0
tRNA_b0666_AUG	iJL1678b-ME	{'charging_tRNA_b0666_AUG'}	{'D_at_16': 1, 'D_at_17': 1, 'Gm_at_18': 1, 'D_at_20A': 1, 'D_at_20': 1, 'ac4C_at_34': 1, 't6A_at_37': 1, 'Y_at_39': 1, 'm7G_at_46': 1, 'acp3U_at_47': 1, 'm5U_at_54': 1, 'Y_at_55': 1, 's4U_at_8': 1}	tRNAData	AUG	met__L_c	RNA_b0666	Met_RS_dim_mod_2:zn2	65.0
tRNA_b0668_CAG	iJL1678b-ME	{'charging_tRNA_b0668_CAG'}	{'Gm_at_18': 1, 'D_at_20': 1, 'Um_at_32': 1, 'm2A_at_37': 1, 'Y_at_38': 1, 'Y_at_39': 1, 'm5U_at_54': 1, 'Y_at_55': 1, 's4U_at_8': 1}	tRNAData	CAG	gln__L_c	RNA_b0668	GlnS_mono	65.0
tRNA_b0670_CAG	iJL1678b-ME	{'charging_tRNA_b0670_CAG'}	{'Gm_at_18': 1, 'D_at_20': 1, 'Um_at_32': 1, 'm2A_at_37': 1, 'Y_at_38': 1, 'Y_at_39': 1, 'm5U_at_54': 1, 'Y_at_55': 1, 's4U_at_8': 1}	tRNAData	CAG	gln__L_c	RNA_b0670	GlnS_mono	65.0
tRNA_b0672_CUG	iJL1678b-ME	{'charging_tRNA_b0672_CUG'}	{'D_at_16': 1, 'D_at_17': 1, 'Gm_at_18': 1, 'D_at_20': 1, 'Y_at_38': 1, 'Y_at_55': 1}	tRNAData	CUG	leu__L_c	RNA_b0672	LeuS_mono	65.0
tRNA_b0672_CUA	iJL1678b-ME	{'charging_tRNA_b0672_CUA'}	{'D_at_16': 1, 'D_at_17': 1, 'Gm_at_18': 1, 'D_at_20': 1, 'Y_at_38': 1, 'Y_at_55': 1}	tRNAData	CUA	leu__L_c	RNA_b0672	LeuS_mono	65.0
tRNA_b0673_AUG	iJL1678b-ME	{'charging_tRNA_b0673_AUG'}	{'D_at_16': 1, 'D_at_17': 1, 'Gm_at_18': 1, 'D_at_20A': 1, 'D_at_20': 1, 'ac4C_at_34': 1, 't6A_at_37': 1, 'Y_at_39': 1, 'm7G_at_46': 1, 'acp3U_at_47': 1, 'm5U_at_54': 1, 'Y_at_55': 1, 's4U_at_8': 1}	tRNAData	AUG	met__L_c	RNA_b0673	Met_RS_dim_mod_2:zn2	65.0
tRNA_b0743_AAA	iJL1678b-ME	{'charging_tRNA_b0743_AAA'}	{'D_at_16': 1, 'D_at_17': 1, 'D_at_20': 1, 'mnm5s2U_at_34': 1, 't6A_at_37': 1, 'Y_at_39': 1, 'm7G_at_46': 1, 'acp3U_at_47': 1, 'm5U_at_54': 1, 'Y_at_55': 1}	tRNAData	AAA	lys__L_c	RNA_b0743	generic_LYSINEaaRS	65.0
tRNA_b0743_AAG	iJL1678b-ME	{'charging_tRNA_b0743_AAG'}	{'D_at_16': 1, 'D_at_17': 1, 'D_at_20': 1, 'mnm5s2U_at_34': 1, 't6A_at_37': 1, 'Y_at_39': 1, 'm7G_at_46': 1, 'acp3U_at_47': 1, 'm5U_at_54': 1, 'Y_at_55': 1}	tRNAData	AAG	lys__L_c	RNA_b0743	generic_LYSINEaaRS	65.0
tRNA_b0744_GUA	iJL1678b-ME	{'charging_tRNA_b0744_GUA'}	{'D_at_17': 1, 'cmo5U_at_34': 1, 'm6A_at_37': 1, 'm7G_at_46': 1, 'm5U_at_54': 1, 'Y_at_55': 1, 's4U_at_8': 1}	tRNAData	GUA	val__L_c	RNA_b0744	ValS_mono_mod_mg2	65.0
[truncated: 136 more rows]

## Sheet: TranscriptionData
id	_model	_parent_reactions	subreactions	data_type	nucleotide_sequence	RNA_products	RNA_polymerase
[truncated: 1,447 more rows]

## Sheet: TranslationData
id	_model	_parent_reactions	subreactions	data_type	nucleotide_sequence	mRNA	protein
[truncated: 1,569 more rows]

## Sheet: SubreactionData
id	_model	_parent_reactions	data_type	stoichiometry	enzyme	keff	_element_contribution
[truncated: 353 more rows]

[truncated: 4 more sheets: GenericData, TranslocationData, PostTranslationData, ComplexData]
