# Supplementary material for: COBRAme: A computational framework for genome-scale models of metabolism and gene expression
Source: PLoS Comput Biol. 2018 Jul 5;14(7):e1006302. doi: 10.1371/journal.pcbi.1006302 (PMC6049947; doi:10.1371/journal.pcbi.1006302)
Supplement: S6 File — Summary of the attributes of each reaction type used in the COBRAme ME-model. (XLSX) [file pcbi.1006302.s006.xlsx]

## Sheet: README
S6 File. The MEReactions in iJL1678b-ME.
Each sheet corresponds to the COBRAme reaction type shown in the sheet name. The stoichiometric information for each reaction is presented.
These MEReactions were constructed using the ProcessData (S5 File) which are linked to each particular reaction.
For the relationship between ProcessData and MEReactions please refer to Table 2 or the UML diagram in the online documentation (https://cobrame.readthedocs.io)

## Sheet: MetabolicReaction
id	genes	products_stoichiometry	products	reactants_stoichiometry	reactants	reaction_type	reaction	upper_bound	lower_bound
12DGR120tipp_FWD_CPLX_dummy	['dummy']	[1.0]	['12dgr120_c']	[-4.27350427350427e-6*mu, -1.0]	['CPLX_dummy', '12dgr120_p']	MetabolicReaction	12dgr120_p + 4.27350427350427e-6*mu CPLX_dummy --> 12dgr120_c	1000.0	0
12DGR140tipp_FWD_CPLX_dummy	['dummy']	[1.0]	['12dgr140_c']	[-4.27350427350427e-6*mu, -1.0]	['CPLX_dummy', '12dgr140_p']	MetabolicReaction	12dgr140_p + 4.27350427350427e-6*mu CPLX_dummy --> 12dgr140_c	1000.0	0
12DGR141tipp_FWD_CPLX_dummy	['dummy']	[1.0]	['12dgr141_c']	[-4.27350427350427e-6*mu, -1.0]	['CPLX_dummy', '12dgr141_p']	MetabolicReaction	12dgr141_p + 4.27350427350427e-6*mu CPLX_dummy --> 12dgr141_c	1000.0	0
12DGR160tipp_FWD_CPLX_dummy	['dummy']	[1.0]	['12dgr160_c']	[-4.27350427350427e-6*mu, -1.0]	['CPLX_dummy', '12dgr160_p']	MetabolicReaction	12dgr160_p + 4.27350427350427e-6*mu CPLX_dummy --> 12dgr160_c	1000.0	0
12DGR161tipp_FWD_CPLX_dummy	['dummy']	[1.0]	['12dgr161_c']	[-4.27350427350427e-6*mu, -1.0]	['CPLX_dummy', '12dgr161_p']	MetabolicReaction	12dgr161_p + 4.27350427350427e-6*mu CPLX_dummy --> 12dgr161_c	1000.0	0
12DGR180tipp_FWD_CPLX_dummy	['dummy']	[1.0]	['12dgr180_c']	[-4.27350427350427e-6*mu, -1.0]	['CPLX_dummy', '12dgr180_p']	MetabolicReaction	12dgr180_p + 4.27350427350427e-6*mu CPLX_dummy --> 12dgr180_c	1000.0	0
12DGR181tipp_FWD_CPLX_dummy	['dummy']	[1.0]	['12dgr181_c']	[-4.27350427350427e-6*mu, -1.0]	['CPLX_dummy', '12dgr181_p']	MetabolicReaction	12dgr181_p + 4.27350427350427e-6*mu CPLX_dummy --> 12dgr181_c	1000.0	0
12PPDRtex_REV_CPLX0-7533	['b2215_Outer_Membrane']	[1.0]	['12ppd__R_e']	[-3.61950325781278e-6*mu, -1.0]	['CPLX0-7533', '12ppd__R_p']	MetabolicReaction	12ppd__R_p + 3.61950325781278e-6*mu CPLX0-7533 --> 12ppd__R_e	1000.0	0
12PPDRtex_FWD_CPLX0-7533	['b2215_Outer_Membrane']	[1.0]	['12ppd__R_p']	[-3.61950325781278e-6*mu, -1.0]	['CPLX0-7533', '12ppd__R_e']	MetabolicReaction	12ppd__R_e + 3.61950325781278e-6*mu CPLX0-7533 --> 12ppd__R_p	1000.0	0
12PPDRtex_REV_CPLX0-7534	['b0929_Outer_Membrane']	[1.0]	['12ppd__R_e']	[-3.6905318514353e-6*mu, -1.0]	['CPLX0-7534', '12ppd__R_p']	MetabolicReaction	12ppd__R_p + 3.6905318514353e-6*mu CPLX0-7534 --> 12ppd__R_e	1000.0	0
12PPDRtex_FWD_CPLX0-7534	['b0929_Outer_Membrane']	[1.0]	['12ppd__R_p']	[-3.6905318514353e-6*mu, -1.0]	['CPLX0-7534', '12ppd__R_e']	MetabolicReaction	12ppd__R_e + 3.6905318514353e-6*mu CPLX0-7534 --> 12ppd__R_p	1000.0	0
12PPDRtex_REV_G6700-MONOMER	['b1377_Outer_Membrane']	[1.0]	['12ppd__R_e']	[-8.12357800855527e-6*mu, -1.0]	['G6700-MONOMER', '12ppd__R_p']	MetabolicReaction	12ppd__R_p + 8.12357800855527e-6*mu G6700-MONOMER --> 12ppd__R_e	1000.0	0
12PPDRtex_FWD_G6700-MONOMER	['b1377_Outer_Membrane']	[1.0]	['12ppd__R_p']	[-8.12357800855527e-6*mu, -1.0]	['G6700-MONOMER', '12ppd__R_e']	MetabolicReaction	12ppd__R_e + 8.12357800855527e-6*mu G6700-MONOMER --> 12ppd__R_p	1000.0	0
12PPDRtex_REV_CPLX0-7530	['b0241_Outer_Membrane']	[1.0]	['12ppd__R_e']	[-3.71961802828584e-6*mu, -1.0]	['CPLX0-7530', '12ppd__R_p']	MetabolicReaction	12ppd__R_p + 3.71961802828584e-6*mu CPLX0-7530 --> 12ppd__R_e	1000.0	0
12PPDRtex_FWD_CPLX0-7530	['b0241_Outer_Membrane']	[1.0]	['12ppd__R_p']	[-3.71961802828584e-6*mu, -1.0]	['CPLX0-7530', '12ppd__R_e']	MetabolicReaction	12ppd__R_e + 3.71961802828584e-6*mu CPLX0-7530 --> 12ppd__R_p	1000.0	0
12PPDRtpp_REV_CPLX_dummy	['dummy']	[1.0]	['12ppd__R_p']	[-4.27350427350427e-6*mu, -1.0]	['CPLX_dummy', '12ppd__R_c']	MetabolicReaction	12ppd__R_c + 4.27350427350427e-6*mu CPLX_dummy --> 12ppd__R_p	1000.0	0
12PPDRtpp_FWD_CPLX_dummy	['dummy']	[1.0]	['12ppd__R_c']	[-4.27350427350427e-6*mu, -1.0]	['CPLX_dummy', '12ppd__R_p']	MetabolicReaction	12ppd__R_p + 4.27350427350427e-6*mu CPLX_dummy --> 12ppd__R_c	1000.0	0
12PPDStex_REV_CPLX0-7533	['b2215_Outer_Membrane']	[1.0]	['12ppd__S_e']	[-3.61950325781278e-6*mu, -1.0]	['CPLX0-7533', '12ppd__S_p']	MetabolicReaction	12ppd__S_p + 3.61950325781278e-6*mu CPLX0-7533 --> 12ppd__S_e	1000.0	0
12PPDStex_FWD_CPLX0-7533	['b2215_Outer_Membrane']	[1.0]	['12ppd__S_p']	[-3.61950325781278e-6*mu, -1.0]	['CPLX0-7533', '12ppd__S_e']	MetabolicReaction	12ppd__S_e + 3.61950325781278e-6*mu CPLX0-7533 --> 12ppd__S_p	1000.0	0
12PPDStex_REV_CPLX0-7534	['b0929_Outer_Membrane']	[1.0]	['12ppd__S_e']	[-3.6905318514353e-6*mu, -1.0]	['CPLX0-7534', '12ppd__S_p']	MetabolicReaction	12ppd__S_p + 3.6905318514353e-6*mu CPLX0-7534 --> 12ppd__S_e	1000.0	0
12PPDStex_FWD_CPLX0-7534	['b0929_Outer_Membrane']	[1.0]	['12ppd__S_p']	[-3.6905318514353e-6*mu, -1.0]	['CPLX0-7534', '12ppd__S_e']	MetabolicReaction	12ppd__S_e + 3.6905318514353e-6*mu CPLX0-7534 --> 12ppd__S_p	1000.0	0
12PPDStex_REV_G6700-MONOMER	['b1377_Outer_Membrane']	[1.0]	['12ppd__S_e']	[-8.12357800855527e-6*mu, -1.0]	['G6700-MONOMER', '12ppd__S_p']	MetabolicReaction	12ppd__S_p + 8.12357800855527e-6*mu G6700-MONOMER --> 12ppd__S_e	1000.0	0
12PPDStex_FWD_G6700-MONOMER	['b1377_Outer_Membrane']	[1.0]	['12ppd__S_p']	[-8.12357800855527e-6*mu, -1.0]	['G6700-MONOMER', '12ppd__S_e']	MetabolicReaction	12ppd__S_e + 8.12357800855527e-6*mu G6700-MONOMER --> 12ppd__S_p	1000.0	0
12PPDStex_REV_CPLX0-7530	['b0241_Outer_Membrane']	[1.0]	['12ppd__S_e']	[-3.71961802828584e-6*mu, -1.0]	['CPLX0-7530', '12ppd__S_p']	MetabolicReaction	12ppd__S_p + 3.71961802828584e-6*mu CPLX0-7530 --> 12ppd__S_e	1000.0	0
12PPDStex_FWD_CPLX0-7530	['b0241_Outer_Membrane']	[1.0]	['12ppd__S_p']	[-3.71961802828584e-6*mu, -1.0]	['CPLX0-7530', '12ppd__S_e']	MetabolicReaction	12ppd__S_e + 3.71961802828584e-6*mu CPLX0-7530 --> 12ppd__S_p	1000.0	0
12PPDStpp_REV_CPLX_dummy	['dummy']	[1.0]	['12ppd__S_p']	[-4.27350427350427e-6*mu, -1.0]	['CPLX_dummy', '12ppd__S_c']	MetabolicReaction	12ppd__S_c + 4.27350427350427e-6*mu CPLX_dummy --> 12ppd__S_p	1000.0	0
12PPDStpp_FWD_CPLX_dummy	['dummy']	[1.0]	['12ppd__S_c']	[-4.27350427350427e-6*mu, -1.0]	['CPLX_dummy', '12ppd__S_p']	MetabolicReaction	12ppd__S_p + 4.27350427350427e-6*mu CPLX_dummy --> 12ppd__S_c	1000.0	0
14GLUCANabcpp_FWD_ABC-16-CPLX	['b4035', 'b4034_Periplasm', 'b4033_Inner_Membrane', 'b4032_Inner_Membrane']	[1.0, 1.0, 1.0, 1.0]	['14glucan_c', 'h_c', 'adp_c', 'pi_c']	[-2.35603027431777e-6*mu, -1.0, -1.0, -1.0]	['ABC-16-CPLX', '14glucan_p', 'h2o_c', 'atp_c']	MetabolicReaction	14glucan_p + 2.35603027431777e-6*mu ABC-16-CPLX + atp_c + h2o_c --> 14glucan_c + adp_c + h_c + pi_c	1000.0	0
14GLUCANtexi_FWD_CPLX0-7655	['b4036_Outer_Membrane']	[1.0]	['14glucan_p']	[-3.0867418618131e-6*mu, -1.0]	['CPLX0-7655', '14glucan_e']	MetabolicReaction	14glucan_e + 3.0867418618131e-6*mu CPLX0-7655 --> 14glucan_p	1000.0	0
23CAMPtex_REV_CPLX0-7533	['b2215_Outer_Membrane']	[1.0]	['23camp_e']	[-3.61950325781278e-6*mu, -1.0]	['CPLX0-7533', '23camp_p']	MetabolicReaction	23camp_p + 3.61950325781278e-6*mu CPLX0-7533 --> 23camp_e	1000.0	0
23CAMPtex_FWD_CPLX0-7533	['b2215_Outer_Membrane']	[1.0]	['23camp_p']	[-3.61950325781278e-6*mu, -1.0]	['CPLX0-7533', '23camp_e']	MetabolicReaction	23camp_e + 3.61950325781278e-6*mu CPLX0-7533 --> 23camp_p	1000.0	0
23CAMPtex_REV_CPLX0-7534	['b0929_Outer_Membrane']	[1.0]	['23camp_e']	[-3.6905318514353e-6*mu, -1.0]	['CPLX0-7534', '23camp_p']	MetabolicReaction	23camp_p + 3.6905318514353e-6*mu CPLX0-7534 --> 23camp_e	1000.0	0
23CAMPtex_FWD_CPLX0-7534	['b0929_Outer_Membrane']	[1.0]	['23camp_p']	[-3.6905318514353e-6*mu, -1.0]	['CPLX0-7534', '23camp_e']	MetabolicReaction	23camp_e + 3.6905318514353e-6*mu CPLX0-7534 --> 23camp_p	1000.0	0
23CAMPtex_REV_G6700-MONOMER	['b1377_Outer_Membrane']	[1.0]	['23camp_e']	[-8.12357800855527e-6*mu, -1.0]	['G6700-MONOMER', '23camp_p']	MetabolicReaction	23camp_p + 8.12357800855527e-6*mu G6700-MONOMER --> 23camp_e	1000.0	0
23CAMPtex_FWD_G6700-MONOMER	['b1377_Outer_Membrane']	[1.0]	['23camp_p']	[-8.12357800855527e-6*mu, -1.0]	['G6700-MONOMER', '23camp_e']	MetabolicReaction	23camp_e + 8.12357800855527e-6*mu G6700-MONOMER --> 23camp_p	1000.0	0
23CAMPtex_REV_CPLX0-7530	['b0241_Outer_Membrane']	[1.0]	['23camp_e']	[-3.71961802828584e-6*mu, -1.0]	['CPLX0-7530', '23camp_p']	MetabolicReaction	23camp_p + 3.71961802828584e-6*mu CPLX0-7530 --> 23camp_e	1000.0	0
23CAMPtex_FWD_CPLX0-7530	['b0241_Outer_Membrane']	[1.0]	['23camp_p']	[-3.71961802828584e-6*mu, -1.0]	['CPLX0-7530', '23camp_e']	MetabolicReaction	23camp_e + 3.71961802828584e-6*mu CPLX0-7530 --> 23camp_p	1000.0	0
23CCMPtex_REV_CPLX0-7533	['b2215_Outer_Membrane']	[1.0]	['23ccmp_e']	[-3.61950325781278e-6*mu, -1.0]	['CPLX0-7533', '23ccmp_p']	MetabolicReaction	23ccmp_p + 3.61950325781278e-6*mu CPLX0-7533 --> 23ccmp_e	1000.0	0
23CCMPtex_FWD_CPLX0-7533	['b2215_Outer_Membrane']	[1.0]	['23ccmp_p']	[-3.61950325781278e-6*mu, -1.0]	['CPLX0-7533', '23ccmp_e']	MetabolicReaction	23ccmp_e + 3.61950325781278e-6*mu CPLX0-7533 --> 23ccmp_p	1000.0	0
23CCMPtex_REV_CPLX0-7534	['b0929_Outer_Membrane']	[1.0]	['23ccmp_e']	[-3.6905318514353e-6*mu, -1.0]	['CPLX0-7534', '23ccmp_p']	MetabolicReaction	23ccmp_p + 3.6905318514353e-6*mu CPLX0-7534 --> 23ccmp_e	1000.0	0
23CCMPtex_FWD_CPLX0-7534	['b0929_Outer_Membrane']	[1.0]	['23ccmp_p']	[-3.6905318514353e-6*mu, -1.0]	['CPLX0-7534', '23ccmp_e']	MetabolicReaction	23ccmp_e + 3.6905318514353e-6*mu CPLX0-7534 --> 23ccmp_p	1000.0	0
23CCMPtex_REV_G6700-MONOMER	['b1377_Outer_Membrane']	[1.0]	['23ccmp_e']	[-8.12357800855527e-6*mu, -1.0]	['G6700-MONOMER', '23ccmp_p']	MetabolicReaction	23ccmp_p + 8.12357800855527e-6*mu G6700-MONOMER --> 23ccmp_e	1000.0	0
23CCMPtex_FWD_G6700-MONOMER	['b1377_Outer_Membrane']	[1.0]	['23ccmp_p']	[-8.12357800855527e-6*mu, -1.0]	['G6700-MONOMER', '23ccmp_e']	MetabolicReaction	23ccmp_e + 8.12357800855527e-6*mu G6700-MONOMER --> 23ccmp_p	1000.0	0
23CCMPtex_REV_CPLX0-7530	['b0241_Outer_Membrane']	[1.0]	['23ccmp_e']	[-3.71961802828584e-6*mu, -1.0]	['CPLX0-7530', '23ccmp_p']	MetabolicReaction	23ccmp_p + 3.71961802828584e-6*mu CPLX0-7530 --> 23ccmp_e	1000.0	0
23CCMPtex_FWD_CPLX0-7530	['b0241_Outer_Membrane']	[1.0]	['23ccmp_p']	[-3.71961802828584e-6*mu, -1.0]	['CPLX0-7530', '23ccmp_e']	MetabolicReaction	23ccmp_e + 3.71961802828584e-6*mu CPLX0-7530 --> 23ccmp_p	1000.0	0
23CGMPtex_REV_CPLX0-7533	['b2215_Outer_Membrane']	[1.0]	['23cgmp_e']	[-3.61950325781278e-6*mu, -1.0]	['CPLX0-7533', '23cgmp_p']	MetabolicReaction	23cgmp_p + 3.61950325781278e-6*mu CPLX0-7533 --> 23cgmp_e	1000.0	0
23CGMPtex_FWD_CPLX0-7533	['b2215_Outer_Membrane']	[1.0]	['23cgmp_p']	[-3.61950325781278e-6*mu, -1.0]	['CPLX0-7533', '23cgmp_e']	MetabolicReaction	23cgmp_e + 3.61950325781278e-6*mu CPLX0-7533 --> 23cgmp_p	1000.0	0
23CGMPtex_REV_CPLX0-7534	['b0929_Outer_Membrane']	[1.0]	['23cgmp_e']	[-3.6905318514353e-6*mu, -1.0]	['CPLX0-7534', '23cgmp_p']	MetabolicReaction	23cgmp_p + 3.6905318514353e-6*mu CPLX0-7534 --> 23cgmp_e	1000.0	0
23CGMPtex_FWD_CPLX0-7534	['b0929_Outer_Membrane']	[1.0]	['23cgmp_p']	[-3.6905318514353e-6*mu, -1.0]	['CPLX0-7534', '23cgmp_e']	MetabolicReaction	23cgmp_e + 3.6905318514353e-6*mu CPLX0-7534 --> 23cgmp_p	1000.0	0
23CGMPtex_REV_G6700-MONOMER	['b1377_Outer_Membrane']	[1.0]	['23cgmp_e']	[-8.12357800855527e-6*mu, -1.0]	['G6700-MONOMER', '23cgmp_p']	MetabolicReaction	23cgmp_p + 8.12357800855527e-6*mu G6700-MONOMER --> 23cgmp_e	1000.0	0
23CGMPtex_FWD_G6700-MONOMER	['b1377_Outer_Membrane']	[1.0]	['23cgmp_p']	[-8.12357800855527e-6*mu, -1.0]	['G6700-MONOMER', '23cgmp_e']	MetabolicReaction	23cgmp_e + 8.12357800855527e-6*mu G6700-MONOMER --> 23cgmp_p	1000.0	0
23CGMPtex_REV_CPLX0-7530	['b0241_Outer_Membrane']	[1.0]	['23cgmp_e']	[-3.71961802828584e-6*mu, -1.0]	['CPLX0-7530', '23cgmp_p']	MetabolicReaction	23cgmp_p + 3.71961802828584e-6*mu CPLX0-7530 --> 23cgmp_e	1000.0	0
23CGMPtex_FWD_CPLX0-7530	['b0241_Outer_Membrane']	[1.0]	['23cgmp_p']	[-3.71961802828584e-6*mu, -1.0]	['CPLX0-7530', '23cgmp_e']	MetabolicReaction	23cgmp_e + 3.71961802828584e-6*mu CPLX0-7530 --> 23cgmp_p	1000.0	0
23CUMPtex_REV_CPLX0-7533	['b2215_Outer_Membrane']	[1.0]	['23cump_e']	[-3.61950325781278e-6*mu, -1.0]	['CPLX0-7533', '23cump_p']	MetabolicReaction	23cump_p + 3.61950325781278e-6*mu CPLX0-7533 --> 23cump_e	1000.0	0
23CUMPtex_FWD_CPLX0-7533	['b2215_Outer_Membrane']	[1.0]	['23cump_p']	[-3.61950325781278e-6*mu, -1.0]	['CPLX0-7533', '23cump_e']	MetabolicReaction	23cump_e + 3.61950325781278e-6*mu CPLX0-7533 --> 23cump_p	1000.0	0
23CUMPtex_REV_CPLX0-7534	['b0929_Outer_Membrane']	[1.0]	['23cump_e']	[-3.6905318514353e-6*mu, -1.0]	['CPLX0-7534', '23cump_p']	MetabolicReaction	23cump_p + 3.6905318514353e-6*mu CPLX0-7534 --> 23cump_e	1000.0	0
23CUMPtex_FWD_CPLX0-7534	['b0929_Outer_Membrane']	[1.0]	['23cump_p']	[-3.6905318514353e-6*mu, -1.0]	['CPLX0-7534', '23cump_e']	MetabolicReaction	23cump_e + 3.6905318514353e-6*mu CPLX0-7534 --> 23cump_p	1000.0	0
23CUMPtex_REV_G6700-MONOMER	['b1377_Outer_Membrane']	[1.0]	['23cump_e']	[-8.12357800855527e-6*mu, -1.0]	['G6700-MONOMER', '23cump_p']	MetabolicReaction	23cump_p + 8.12357800855527e-6*mu G6700-MONOMER --> 23cump_e	1000.0	0
23CUMPtex_FWD_G6700-MONOMER	['b1377_Outer_Membrane']	[1.0]	['23cump_p']	[-8.12357800855527e-6*mu, -1.0]	['G6700-MONOMER', '23cump_e']	MetabolicReaction	23cump_e + 8.12357800855527e-6*mu G6700-MONOMER --> 23cump_p	1000.0	0
23CUMPtex_REV_CPLX0-7530	['b0241_Outer_Membrane']	[1.0]	['23cump_e']	[-3.71961802828584e-6*mu, -1.0]	['CPLX0-7530', '23cump_p']	MetabolicReaction	23cump_p + 3.71961802828584e-6*mu CPLX0-7530 --> 23cump_e	1000.0	0
23CUMPtex_FWD_CPLX0-7530	['b0241_Outer_Membrane']	[1.0]	['23cump_p']	[-3.71961802828584e-6*mu, -1.0]	['CPLX0-7530', '23cump_e']	MetabolicReaction	23cump_e + 3.71961802828584e-6*mu CPLX0-7530 --> 23cump_p	1000.0	0
23DAPPAt2pp_FWD_CPLX_dummy	['dummy']	[1.0, 1.0]	['h_c', '23dappa_c']	[-4.27350427350427e-6*mu, -1.0, -1.0]	['CPLX_dummy', 'h_p', '23dappa_p']	MetabolicReaction	23dappa_p + 4.27350427350427e-6*mu CPLX_dummy + h_p --> 23dappa_c + h_c	1000.0	0
23DAPPAtex_REV_CPLX0-7533	['b2215_Outer_Membrane']	[1.0]	['23dappa_e']	[-3.61950325781278e-6*mu, -1.0]	['CPLX0-7533', '23dappa_p']	MetabolicReaction	23dappa_p + 3.61950325781278e-6*mu CPLX0-7533 --> 23dappa_e	1000.0	0
23DAPPAtex_FWD_CPLX0-7533	['b2215_Outer_Membrane']	[1.0]	['23dappa_p']	[-3.61950325781278e-6*mu, -1.0]	['CPLX0-7533', '23dappa_e']	MetabolicReaction	23dappa_e + 3.61950325781278e-6*mu CPLX0-7533 --> 23dappa_p	1000.0	0
23DAPPAtex_REV_CPLX0-7534	['b0929_Outer_Membrane']	[1.0]	['23dappa_e']	[-3.6905318514353e-6*mu, -1.0]	['CPLX0-7534', '23dappa_p']	MetabolicReaction	23dappa_p + 3.6905318514353e-6*mu CPLX0-7534 --> 23dappa_e	1000.0	0
23DAPPAtex_FWD_CPLX0-7534	['b0929_Outer_Membrane']	[1.0]	['23dappa_p']	[-3.6905318514353e-6*mu, -1.0]	['CPLX0-7534', '23dappa_e']	MetabolicReaction	23dappa_e + 3.6905318514353e-6*mu CPLX0-7534 --> 23dappa_p	1000.0	0
23DAPPAtex_REV_G6700-MONOMER	['b1377_Outer_Membrane']	[1.0]	['23dappa_e']	[-8.12357800855527e-6*mu, -1.0]	['G6700-MONOMER', '23dappa_p']	MetabolicReaction	23dappa_p + 8.12357800855527e-6*mu G6700-MONOMER --> 23dappa_e	1000.0	0
23DAPPAtex_FWD_G6700-MONOMER	['b1377_Outer_Membrane']	[1.0]	['23dappa_p']	[-8.12357800855527e-6*mu, -1.0]	['G6700-MONOMER', '23dappa_e']	MetabolicReaction	23dappa_e + 8.12357800855527e-6*mu G6700-MONOMER --> 23dappa_p	1000.0	0
23DAPPAtex_REV_CPLX0-7530	['b0241_Outer_Membrane']	[1.0]	['23dappa_e']	[-3.71961802828584e-6*mu, -1.0]	['CPLX0-7530', '23dappa_p']	MetabolicReaction	23dappa_p + 3.71961802828584e-6*mu CPLX0-7530 --> 23dappa_e	1000.0	0
23DAPPAtex_FWD_CPLX0-7530	['b0241_Outer_Membrane']	[1.0]	['23dappa_p']	[-3.71961802828584e-6*mu, -1.0]	['CPLX0-7530', '23dappa_e']	MetabolicReaction	23dappa_e + 3.71961802828584e-6*mu CPLX0-7530 --> 23dappa_p	1000.0	0
23PDE2pp_FWD_CPDB-MONOMER	['b4213_Periplasm']	[1.0, 1.0]	['3ump_p', 'h_p']	[-5.41049817120784e-6*mu, -1.0, -1.0]	['CPDB-MONOMER', 'h2o_p', '23cump_p']	MetabolicReaction	23cump_p + 5.41049817120784e-6*mu CPDB-MONOMER + h2o_p --> 3ump_p + h_p	1000.0	0
23PDE4pp_FWD_CPDB-MONOMER	['b4213_Periplasm']	[1.0, 1.0]	['3cmp_p', 'h_p']	[-5.41049817120784e-6*mu, -1.0, -1.0]	['CPDB-MONOMER', 'h2o_p', '23ccmp_p']	MetabolicReaction	23ccmp_p + 5.41049817120784e-6*mu CPDB-MONOMER + h2o_p --> 3cmp_p + h_p	1000.0	0
23PDE7pp_FWD_CPDB-MONOMER	['b4213_Periplasm']	[1.0, 1.0]	['3amp_p', 'h_p']	[-5.41049817120784e-6*mu, -1.0, -1.0]	['CPDB-MONOMER', 'h2o_p', '23camp_p']	MetabolicReaction	23camp_p + 5.41049817120784e-6*mu CPDB-MONOMER + h2o_p --> 3amp_p + h_p	1000.0	0
23PDE9pp_FWD_CPDB-MONOMER	['b4213_Periplasm']	[1.0, 1.0]	['h_p', '3gmp_p']	[-5.41049817120784e-6*mu, -1.0, -1.0]	['CPDB-MONOMER', 'h2o_p', '23cgmp_p']	MetabolicReaction	23cgmp_p + 5.41049817120784e-6*mu CPDB-MONOMER + h2o_p --> 3gmp_p + h_p	1000.0	0
26DAHtex_REV_CPLX0-7533	['b2215_Outer_Membrane']	[1.0]	['26dap__M_e']	[-3.61950325781278e-6*mu, -1.0]	['CPLX0-7533', '26dap__M_p']	MetabolicReaction	26dap__M_p + 3.61950325781278e-6*mu CPLX0-7533 --> 26dap__M_e	1000.0	0
26DAHtex_FWD_CPLX0-7533	['b2215_Outer_Membrane']	[1.0]	['26dap__M_p']	[-3.61950325781278e-6*mu, -1.0]	['CPLX0-7533', '26dap__M_e']	MetabolicReaction	26dap__M_e + 3.61950325781278e-6*mu CPLX0-7533 --> 26dap__M_p	1000.0	0
26DAHtex_REV_CPLX0-7534	['b0929_Outer_Membrane']	[1.0]	['26dap__M_e']	[-3.6905318514353e-6*mu, -1.0]	['CPLX0-7534', '26dap__M_p']	MetabolicReaction	26dap__M_p + 3.6905318514353e-6*mu CPLX0-7534 --> 26dap__M_e	1000.0	0
26DAHtex_FWD_CPLX0-7534	['b0929_Outer_Membrane']	[1.0]	['26dap__M_p']	[-3.6905318514353e-6*mu, -1.0]	['CPLX0-7534', '26dap__M_e']	MetabolicReaction	26dap__M_e + 3.6905318514353e-6*mu CPLX0-7534 --> 26dap__M_p	1000.0	0
26DAHtex_REV_G6700-MONOMER	['b1377_Outer_Membrane']	[1.0]	['26dap__M_e']	[-8.12357800855527e-6*mu, -1.0]	['G6700-MONOMER', '26dap__M_p']	MetabolicReaction	26dap__M_p + 8.12357800855527e-6*mu G6700-MONOMER --> 26dap__M_e	1000.0	0
26DAHtex_FWD_G6700-MONOMER	['b1377_Outer_Membrane']	[1.0]	['26dap__M_p']	[-8.12357800855527e-6*mu, -1.0]	['G6700-MONOMER', '26dap__M_e']	MetabolicReaction	26dap__M_e + 8.12357800855527e-6*mu G6700-MONOMER --> 26dap__M_p	1000.0	0
26DAHtex_REV_CPLX0-7530	['b0241_Outer_Membrane']	[1.0]	['26dap__M_e']	[-3.71961802828584e-6*mu, -1.0]	['CPLX0-7530', '26dap__M_p']	MetabolicReaction	26dap__M_p + 3.71961802828584e-6*mu CPLX0-7530 --> 26dap__M_e	1000.0	0
26DAHtex_FWD_CPLX0-7530	['b0241_Outer_Membrane']	[1.0]	['26dap__M_p']	[-3.71961802828584e-6*mu, -1.0]	['CPLX0-7530', '26dap__M_e']	MetabolicReaction	26dap__M_e + 3.71961802828584e-6*mu CPLX0-7530 --> 26dap__M_p	1000.0	0
2AGPA120tipp_FWD_EG12455-MONOMER	['b2835_Inner_Membrane']	[1.0]	['2ddecg3p_c']	[-8.05529345241181e-6*mu, -1.0]	['EG12455-MONOMER', '2ddecg3p_p']	MetabolicReaction	2ddecg3p_p + 8.05529345241181e-6*mu EG12455-MONOMER --> 2ddecg3p_c	1000.0	0
2AGPA140tipp_FWD_EG12455-MONOMER	['b2835_Inner_Membrane']	[1.0]	['2tdecg3p_c']	[-8.05529345241181e-6*mu, -1.0]	['EG12455-MONOMER', '2tdecg3p_p']	MetabolicReaction	2tdecg3p_p + 8.05529345241181e-6*mu EG12455-MONOMER --> 2tdecg3p_c	1000.0	0
2AGPA141tipp_FWD_EG12455-MONOMER	['b2835_Inner_Membrane']	[1.0]	['2tdec7eg3p_c']	[-8.05529345241181e-6*mu, -1.0]	['EG12455-MONOMER', '2tdec7eg3p_p']	MetabolicReaction	2tdec7eg3p_p + 8.05529345241181e-6*mu EG12455-MONOMER --> 2tdec7eg3p_c	1000.0	0
2AGPA160tipp_FWD_EG12455-MONOMER	['b2835_Inner_Membrane']	[1.0]	['2hdecg3p_c']	[-8.05529345241181e-6*mu, -1.0]	['EG12455-MONOMER', '2hdecg3p_p']	MetabolicReaction	2hdecg3p_p + 8.05529345241181e-6*mu EG12455-MONOMER --> 2hdecg3p_c	1000.0	0
2AGPA161tipp_FWD_EG12455-MONOMER	['b2835_Inner_Membrane']	[1.0]	['2hdec9eg3p_c']	[-8.05529345241181e-6*mu, -1.0]	['EG12455-MONOMER', '2hdec9eg3p_p']	MetabolicReaction	2hdec9eg3p_p + 8.05529345241181e-6*mu EG12455-MONOMER --> 2hdec9eg3p_c	1000.0	0
2AGPA180tipp_FWD_EG12455-MONOMER	['b2835_Inner_Membrane']	[1.0]	['2odecg3p_c']	[-8.05529345241181e-6*mu, -1.0]	['EG12455-MONOMER', '2odecg3p_p']	MetabolicReaction	2odecg3p_p + 8.05529345241181e-6*mu EG12455-MONOMER --> 2odecg3p_c	1000.0	0
2AGPA181tipp_FWD_EG12455-MONOMER	['b2835_Inner_Membrane']	[1.0]	['2odec11eg3p_c']	[-8.05529345241181e-6*mu, -1.0]	['EG12455-MONOMER', '2odec11eg3p_p']	MetabolicReaction	2odec11eg3p_p + 8.05529345241181e-6*mu EG12455-MONOMER --> 2odec11eg3p_c	1000.0	0
2AGPE120tipp_FWD_EG12455-MONOMER	['b2835_Inner_Membrane']	[1.0]	['2agpe120_c']	[-8.05529345241181e-6*mu, -1.0]	['EG12455-MONOMER', '2agpe120_p']	MetabolicReaction	2agpe120_p + 8.05529345241181e-6*mu EG12455-MONOMER --> 2agpe120_c	1000.0	0
2AGPE140tipp_FWD_EG12455-MONOMER	['b2835_Inner_Membrane']	[1.0]	['2agpe140_c']	[-8.05529345241181e-6*mu, -1.0]	['EG12455-MONOMER', '2agpe140_p']	MetabolicReaction	2agpe140_p + 8.05529345241181e-6*mu EG12455-MONOMER --> 2agpe140_c	1000.0	0
2AGPE141tipp_FWD_EG12455-MONOMER	['b2835_Inner_Membrane']	[1.0]	['2agpe141_c']	[-8.05529345241181e-6*mu, -1.0]	['EG12455-MONOMER', '2agpe141_p']	MetabolicReaction	2agpe141_p + 8.05529345241181e-6*mu EG12455-MONOMER --> 2agpe141_c	1000.0	0
2AGPE160tipp_FWD_EG12455-MONOMER	['b2835_Inner_Membrane']	[1.0]	['2agpe160_c']	[-8.05529345241181e-6*mu, -1.0]	['EG12455-MONOMER', '2agpe160_p']	MetabolicReaction	2agpe160_p + 8.05529345241181e-6*mu EG12455-MONOMER --> 2agpe160_c	1000.0	0
2AGPE161tipp_FWD_EG12455-MONOMER	['b2835_Inner_Membrane']	[1.0]	['2agpe161_c']	[-8.05529345241181e-6*mu, -1.0]	['EG12455-MONOMER', '2agpe161_p']	MetabolicReaction	2agpe161_p + 8.05529345241181e-6*mu EG12455-MONOMER --> 2agpe161_c	1000.0	0
2AGPE180tipp_FWD_EG12455-MONOMER	['b2835_Inner_Membrane']	[1.0]	['2agpe180_c']	[-8.05529345241181e-6*mu, -1.0]	['EG12455-MONOMER', '2agpe180_p']	MetabolicReaction	2agpe180_p + 8.05529345241181e-6*mu EG12455-MONOMER --> 2agpe180_c	1000.0	0
2AGPE181tipp_FWD_EG12455-MONOMER	['b2835_Inner_Membrane']	[1.0]	['2agpe181_c']	[-8.05529345241181e-6*mu, -1.0]	['EG12455-MONOMER', '2agpe181_p']	MetabolicReaction	2agpe181_p + 8.05529345241181e-6*mu EG12455-MONOMER --> 2agpe181_c	1000.0	0
2AGPEAT120_FWD_AAS-MONOMER_mod_mg2	['b2836_Inner_Membrane']	[1.0, 1.0, 1.0]	['pe120_c', 'amp_c', 'ppi_c']	[-4.90486745216548e-6*mu, -1.0, -1.0, -1.0]	['AAS-MONOMER_mod_mg2', 'atp_c', 'ddca_c', '2agpe120_c']	MetabolicReaction	2agpe120_c + 4.90486745216548e-6*mu AAS-MONOMER_mod_mg2 + atp_c + ddca_c --> amp_c + pe120_c + ppi_c	1000.0	0
2AGPEAT140_FWD_AAS-MONOMER_mod_mg2	['b2836_Inner_Membrane']	[1.0, 1.0, 1.0]	['pe140_c', 'ppi_c', 'amp_c']	[-4.90486745216548e-6*mu, -1.0, -1.0, -1.0]	['AAS-MONOMER_mod_mg2', 'atp_c', '2agpe140_c', 'ttdca_c']	MetabolicReaction	2agpe140_c + 4.90486745216548e-6*mu AAS-MONOMER_mod_mg2 + atp_c + ttdca_c --> amp_c + pe140_c + ppi_c	1000.0	0
2AGPEAT141_FWD_AAS-MONOMER_mod_mg2	['b2836_Inner_Membrane']	[1.0, 1.0, 1.0]	['ppi_c', 'pe141_c', 'amp_c']	[-4.90486745216548e-6*mu, -1.0, -1.0, -1.0]	['AAS-MONOMER_mod_mg2', 'atp_c', '2agpe141_c', 'ttdcea_c']	MetabolicReaction	2agpe141_c + 4.90486745216548e-6*mu AAS-MONOMER_mod_mg2 + atp_c + ttdcea_c --> amp_c + pe141_c + ppi_c	1000.0	0
2AGPEAT160_FWD_AAS-MONOMER_mod_mg2	['b2836_Inner_Membrane']	[1.0, 1.0, 1.0]	['ppi_c', 'amp_c', 'pe160_c']	[-4.90486745216548e-6*mu, -1.0, -1.0, -1.0]	['AAS-MONOMER_mod_mg2', 'atp_c', '2agpe160_c', 'hdca_c']	MetabolicReaction	2agpe160_c + 4.90486745216548e-6*mu AAS-MONOMER_mod_mg2 + atp_c + hdca_c --> amp_c + pe160_c + ppi_c	1000.0	0
2AGPEAT161_FWD_AAS-MONOMER_mod_mg2	['b2836_Inner_Membrane']	[1.0, 1.0, 1.0]	['ppi_c', 'pe161_c', 'amp_c']	[-4.90486745216548e-6*mu, -1.0, -1.0, -1.0]	['AAS-MONOMER_mod_mg2', 'atp_c', '2agpe161_c', 'hdcea_c']	MetabolicReaction	2agpe161_c + 4.90486745216548e-6*mu AAS-MONOMER_mod_mg2 + atp_c + hdcea_c --> amp_c + pe161_c + ppi_c	1000.0	0
2AGPEAT180_FWD_AAS-MONOMER_mod_mg2	['b2836_Inner_Membrane']	[1.0, 1.0, 1.0]	['pe180_c', 'ppi_c', 'amp_c']	[-4.90486745216548e-6*mu, -1.0, -1.0, -1.0]	['AAS-MONOMER_mod_mg2', 'atp_c', 'ocdca_c', '2agpe180_c']	MetabolicReaction	2agpe180_c + 4.90486745216548e-6*mu AAS-MONOMER_mod_mg2 + atp_c + ocdca_c --> amp_c + pe180_c + ppi_c	1000.0	0
2AGPEAT181_FWD_AAS-MONOMER_mod_mg2	['b2836_Inner_Membrane']	[1.0, 1.0, 1.0]	['ppi_c', 'amp_c', 'pe181_c']	[-4.90486745216548e-6*mu, -1.0, -1.0, -1.0]	['AAS-MONOMER_mod_mg2', 'ocdcea_c', 'atp_c', '2agpe181_c']	MetabolicReaction	2agpe181_c + 4.90486745216548e-6*mu AAS-MONOMER_mod_mg2 + atp_c + ocdcea_c --> amp_c + pe181_c + ppi_c	1000.0	0
2AGPG120tipp_FWD_EG12455-MONOMER	['b2835_Inner_Membrane']	[1.0]	['2agpg120_c']	[-8.05529345241181e-6*mu, -1.0]	['EG12455-MONOMER', '2agpg120_p']	MetabolicReaction	2agpg120_p + 8.05529345241181e-6*mu EG12455-MONOMER --> 2agpg120_c	1000.0	0
2AGPG140tipp_FWD_EG12455-MONOMER	['b2835_Inner_Membrane']	[1.0]	['2agpg140_c']	[-8.05529345241181e-6*mu, -1.0]	['EG12455-MONOMER', '2agpg140_p']	MetabolicReaction	2agpg140_p + 8.05529345241181e-6*mu EG12455-MONOMER --> 2agpg140_c	1000.0	0
2AGPG141tipp_FWD_EG12455-MONOMER	['b2835_Inner_Membrane']	[1.0]	['2agpg141_c']	[-8.05529345241181e-6*mu, -1.0]	['EG12455-MONOMER', '2agpg141_p']	MetabolicReaction	2agpg141_p + 8.05529345241181e-6*mu EG12455-MONOMER --> 2agpg141_c	1000.0	0
2AGPG160tipp_FWD_EG12455-MONOMER	['b2835_Inner_Membrane']	[1.0]	['2agpg160_c']	[-8.05529345241181e-6*mu, -1.0]	['EG12455-MONOMER', '2agpg160_p']	MetabolicReaction	2agpg160_p + 8.05529345241181e-6*mu EG12455-MONOMER --> 2agpg160_c	1000.0	0
2AGPG161tipp_FWD_EG12455-MONOMER	['b2835_Inner_Membrane']	[1.0]	['2agpg161_c']	[-8.05529345241181e-6*mu, -1.0]	['EG12455-MONOMER', '2agpg161_p']	MetabolicReaction	2agpg161_p + 8.05529345241181e-6*mu EG12455-MONOMER --> 2agpg161_c	1000.0	0
2AGPG180tipp_FWD_EG12455-MONOMER	['b2835_Inner_Membrane']	[1.0]	['2agpg180_c']	[-8.05529345241181e-6*mu, -1.0]	['EG12455-MONOMER', '2agpg180_p']	MetabolicReaction	2agpg180_p + 8.05529345241181e-6*mu EG12455-MONOMER --> 2agpg180_c	1000.0	0
2AGPG181tipp_FWD_EG12455-MONOMER	['b2835_Inner_Membrane']	[1.0]	['2agpg181_c']	[-8.05529345241181e-6*mu, -1.0]	['EG12455-MONOMER', '2agpg181_p']	MetabolicReaction	2agpg181_p + 8.05529345241181e-6*mu EG12455-MONOMER --> 2agpg181_c	1000.0	0
2AGPGAT120_FWD_AAS-MONOMER_mod_mg2	['b2836_Inner_Membrane']	[1.0, 1.0, 1.0]	['ppi_c', 'amp_c', 'pg120_c']	[-4.90486745216548e-6*mu, -1.0, -1.0, -1.0]	['AAS-MONOMER_mod_mg2', 'atp_c', 'ddca_c', '2agpg120_c']	MetabolicReaction	2agpg120_c + 4.90486745216548e-6*mu AAS-MONOMER_mod_mg2 + atp_c + ddca_c --> amp_c + pg120_c + ppi_c	1000.0	0
2AGPGAT140_FWD_AAS-MONOMER_mod_mg2	['b2836_Inner_Membrane']	[1.0, 1.0, 1.0]	['ppi_c', 'pg140_c', 'amp_c']	[-4.90486745216548e-6*mu, -1.0, -1.0, -1.0]	['AAS-MONOMER_mod_mg2', 'atp_c', '2agpg140_c', 'ttdca_c']	MetabolicReaction	2agpg140_c + 4.90486745216548e-6*mu AAS-MONOMER_mod_mg2 + atp_c + ttdca_c --> amp_c + pg140_c + ppi_c	1000.0	0
2AGPGAT141_FWD_AAS-MONOMER_mod_mg2	['b2836_Inner_Membrane']	[1.0, 1.0, 1.0]	['pg141_c', 'ppi_c', 'amp_c']	[-4.90486745216548e-6*mu, -1.0, -1.0, -1.0]	['AAS-MONOMER_mod_mg2', '2agpg141_c', 'atp_c', 'ttdcea_c']	MetabolicReaction	2agpg141_c + 4.90486745216548e-6*mu AAS-MONOMER_mod_mg2 + atp_c + ttdcea_c --> amp_c + pg141_c + ppi_c	1000.0	0
2AGPGAT160_FWD_AAS-MONOMER_mod_mg2	['b2836_Inner_Membrane']	[1.0, 1.0, 1.0]	['ppi_c', 'amp_c', 'pg160_c']	[-4.90486745216548e-6*mu, -1.0, -1.0, -1.0]	['AAS-MONOMER_mod_mg2', '2agpg160_c', 'atp_c', 'hdca_c']	MetabolicReaction	2agpg160_c + 4.90486745216548e-6*mu AAS-MONOMER_mod_mg2 + atp_c + hdca_c --> amp_c + pg160_c + ppi_c	1000.0	0
2AGPGAT161_FWD_AAS-MONOMER_mod_mg2	['b2836_Inner_Membrane']	[1.0, 1.0, 1.0]	['ppi_c', 'pg161_c', 'amp_c']	[-4.90486745216548e-6*mu, -1.0, -1.0, -1.0]	['AAS-MONOMER_mod_mg2', 'atp_c', '2agpg161_c', 'hdcea_c']	MetabolicReaction	2agpg161_c + 4.90486745216548e-6*mu AAS-MONOMER_mod_mg2 + atp_c + hdcea_c --> amp_c + pg161_c + ppi_c	1000.0	0
2AGPGAT180_FWD_AAS-MONOMER_mod_mg2	['b2836_Inner_Membrane']	[1.0, 1.0, 1.0]	['pg180_c', 'ppi_c', 'amp_c']	[-4.90486745216548e-6*mu, -1.0, -1.0, -1.0]	['AAS-MONOMER_mod_mg2', 'atp_c', 'ocdca_c', '2agpg180_c']	MetabolicReaction	2agpg180_c + 4.90486745216548e-6*mu AAS-MONOMER_mod_mg2 + atp_c + ocdca_c --> amp_c + pg180_c + ppi_c	1000.0	0
2AGPGAT181_FWD_AAS-MONOMER_mod_mg2	['b2836_Inner_Membrane']	[1.0, 1.0, 1.0]	['ppi_c', 'amp_c', 'pg181_c']	[-4.90486745216548e-6*mu, -1.0, -1.0, -1.0]	['AAS-MONOMER_mod_mg2', 'ocdcea_c', 'atp_c', '2agpg181_c']	MetabolicReaction	2agpg181_c + 4.90486745216548e-6*mu AAS-MONOMER_mod_mg2 + atp_c + ocdcea_c --> amp_c + pg181_c + ppi_c	1000.0	0
2DGULRGx_FWD_CPLX0-235	['b3553']	[1.0, 1.0]	['glcn_c', 'nad_c']	[-5.41464110827934e-6*mu, -1.0, -1.0, -1.0]	['CPLX0-235', 'nadh_c', 'h_c', '2dhguln_c']	MetabolicReaction	2dhguln_c + 5.41464110827934e-6*mu CPLX0-235 + h_c + nadh_c --> glcn_c + nad_c	1000.0	0
2DGULRGy_FWD_CPLX0-235	['b3553']	[1.0, 1.0]	['glcn_c', 'nadp_c']	[-5.41464110827934e-6*mu, -1.0, -1.0, -1.0]	['CPLX0-235', 'nadph_c', 'h_c', '2dhguln_c']	MetabolicReaction	2dhguln_c + 5.41464110827934e-6*mu CPLX0-235 + h_c + nadph_c --> glcn_c + nadp_c	1000.0	0
2DGULRx_FWD_CPLX0-235	['b3553']	[1.0, 1.0]	['idon__L_c', 'nad_c']	[-5.41464110827934e-6*mu, -1.0, -1.0, -1.0]	['CPLX0-235', 'nadh_c', 'h_c', '2dhguln_c']	MetabolicReaction	2dhguln_c + 5.41464110827934e-6*mu CPLX0-235 + h_c + nadh_c --> idon__L_c + nad_c	1000.0	0
2DGULRy_FWD_CPLX0-235	['b3553']	[1.0, 1.0]	['idon__L_c', 'nadp_c']	[-5.41464110827934e-6*mu, -1.0, -1.0, -1.0]	['CPLX0-235', 'nadph_c', 'h_c', '2dhguln_c']	MetabolicReaction	2dhguln_c + 5.41464110827934e-6*mu CPLX0-235 + h_c + nadph_c --> idon__L_c + nadp_c	1000.0	0
2MAHMP_FWD_G6246-MONOMER	['b0446']	[1.0, 1.0, 1.0]	['4ampm_c', 'pi_c', 'h_c']	[-1.02151802350008e-5*mu, -1.0, -1.0]	['G6246-MONOMER', 'h2o_c', '2mahmp_c']	MetabolicReaction	2mahmp_c + 1.02151802350008e-5*mu G6246-MONOMER + h2o_c --> 4ampm_c + h_c + pi_c	1000.0	0
2MAHMP_FWD_G6580-MONOMER	['b1134']	[1.0, 1.0, 1.0]	['4ampm_c', 'pi_c', 'h_c']	[-1.54969308507905e-5*mu, -1.0, -1.0]	['G6580-MONOMER', 'h2o_c', '2mahmp_c']	MetabolicReaction	2mahmp_c + 1.54969308507905e-5*mu G6580-MONOMER + h2o_c --> 4ampm_c + h_c + pi_c	1000.0	0
34dhpactex_REV_CPLX0-7533	['b2215_Outer_Membrane']	[1.0]	['34dhpac_e']	[-3.61950325781278e-6*mu, -1.0]	['CPLX0-7533', '34dhpac_p']	MetabolicReaction	34dhpac_p + 3.61950325781278e-6*mu CPLX0-7533 --> 34dhpac_e	1000.0	0
34dhpactex_FWD_CPLX0-7533	['b2215_Outer_Membrane']	[1.0]	['34dhpac_p']	[-3.61950325781278e-6*mu, -1.0]	['CPLX0-7533', '34dhpac_e']	MetabolicReaction	34dhpac_e + 3.61950325781278e-6*mu CPLX0-7533 --> 34dhpac_p	1000.0	0
34dhpactex_REV_CPLX0-7534	['b0929_Outer_Membrane']	[1.0]	['34dhpac_e']	[-3.6905318514353e-6*mu, -1.0]	['CPLX0-7534', '34dhpac_p']	MetabolicReaction	34dhpac_p + 3.6905318514353e-6*mu CPLX0-7534 --> 34dhpac_e	1000.0	0
34dhpactex_FWD_CPLX0-7534	['b0929_Outer_Membrane']	[1.0]	['34dhpac_p']	[-3.6905318514353e-6*mu, -1.0]	['CPLX0-7534', '34dhpac_e']	MetabolicReaction	34dhpac_e + 3.6905318514353e-6*mu CPLX0-7534 --> 34dhpac_p	1000.0	0
34dhpactex_REV_G6700-MONOMER	['b1377_Outer_Membrane']	[1.0]	['34dhpac_e']	[-8.12357800855527e-6*mu, -1.0]	['G6700-MONOMER', '34dhpac_p']	MetabolicReaction	34dhpac_p + 8.12357800855527e-6*mu G6700-MONOMER --> 34dhpac_e	1000.0	0
34dhpactex_FWD_G6700-MONOMER	['b1377_Outer_Membrane']	[1.0]	['34dhpac_p']	[-8.12357800855527e-6*mu, -1.0]	['G6700-MONOMER', '34dhpac_e']	MetabolicReaction	34dhpac_e + 8.12357800855527e-6*mu G6700-MONOMER --> 34dhpac_p	1000.0	0
34dhpactex_REV_CPLX0-7530	['b0241_Outer_Membrane']	[1.0]	['34dhpac_e']	[-3.71961802828584e-6*mu, -1.0]	['CPLX0-7530', '34dhpac_p']	MetabolicReaction	34dhpac_p + 3.71961802828584e-6*mu CPLX0-7530 --> 34dhpac_e	1000.0	0
34dhpactex_FWD_CPLX0-7530	['b0241_Outer_Membrane']	[1.0]	['34dhpac_p']	[-3.71961802828584e-6*mu, -1.0]	['CPLX0-7530', '34dhpac_e']	MetabolicReaction	34dhpac_e + 3.71961802828584e-6*mu CPLX0-7530 --> 34dhpac_p	1000.0	0
3AMACHYD_FWD_G6520-MONOMER	['b1009']	[1.0, 1.0]	['nh4_c', 'msa_c']	[-1.06022302622054e-5*mu, -1.0, -1.0, -1.0]	['G6520-MONOMER', '3amac_c', 'h2o_c', 'h_c']	MetabolicReaction	3amac_c + 1.06022302622054e-5*mu G6520-MONOMER + h2o_c + h_c --> msa_c + nh4_c	1000.0	0
3AMPtex_REV_CPLX0-7533	['b2215_Outer_Membrane']	[1.0]	['3amp_e']	[-3.61950325781278e-6*mu, -1.0]	['CPLX0-7533', '3amp_p']	MetabolicReaction	3amp_p + 3.61950325781278e-6*mu CPLX0-7533 --> 3amp_e	1000.0	0
3AMPtex_FWD_CPLX0-7533	['b2215_Outer_Membrane']	[1.0]	['3amp_p']	[-3.61950325781278e-6*mu, -1.0]	['CPLX0-7533', '3amp_e']	MetabolicReaction	3amp_e + 3.61950325781278e-6*mu CPLX0-7533 --> 3amp_p	1000.0	0
3AMPtex_REV_CPLX0-7534	['b0929_Outer_Membrane']	[1.0]	['3amp_e']	[-3.6905318514353e-6*mu, -1.0]	['CPLX0-7534', '3amp_p']	MetabolicReaction	3amp_p + 3.6905318514353e-6*mu CPLX0-7534 --> 3amp_e	1000.0	0
3AMPtex_FWD_CPLX0-7534	['b0929_Outer_Membrane']	[1.0]	['3amp_p']	[-3.6905318514353e-6*mu, -1.0]	['CPLX0-7534', '3amp_e']	MetabolicReaction	3amp_e + 3.6905318514353e-6*mu CPLX0-7534 --> 3amp_p	1000.0	0
3AMPtex_REV_G6700-MONOMER	['b1377_Outer_Membrane']	[1.0]	['3amp_e']	[-8.12357800855527e-6*mu, -1.0]	['G6700-MONOMER', '3amp_p']	MetabolicReaction	3amp_p + 8.12357800855527e-6*mu G6700-MONOMER --> 3amp_e	1000.0	0
3AMPtex_FWD_G6700-MONOMER	['b1377_Outer_Membrane']	[1.0]	['3amp_p']	[-8.12357800855527e-6*mu, -1.0]	['G6700-MONOMER', '3amp_e']	MetabolicReaction	3amp_e + 8.12357800855527e-6*mu G6700-MONOMER --> 3amp_p	1000.0	0
3AMPtex_REV_CPLX0-7530	['b0241_Outer_Membrane']	[1.0]	['3amp_e']	[-3.71961802828584e-6*mu, -1.0]	['CPLX0-7530', '3amp_p']	MetabolicReaction	3amp_p + 3.71961802828584e-6*mu CPLX0-7530 --> 3amp_e	1000.0	0
3AMPtex_FWD_CPLX0-7530	['b0241_Outer_Membrane']	[1.0]	['3amp_p']	[-3.71961802828584e-6*mu, -1.0]	['CPLX0-7530', '3amp_e']	MetabolicReaction	3amp_e + 3.71961802828584e-6*mu CPLX0-7530 --> 3amp_p	1000.0	0
3CMPtex_REV_CPLX0-7533	['b2215_Outer_Membrane']	[1.0]	['3cmp_e']	[-3.61950325781278e-6*mu, -1.0]	['CPLX0-7533', '3cmp_p']	MetabolicReaction	3cmp_p + 3.61950325781278e-6*mu CPLX0-7533 --> 3cmp_e	1000.0	0
3CMPtex_FWD_CPLX0-7533	['b2215_Outer_Membrane']	[1.0]	['3cmp_p']	[-3.61950325781278e-6*mu, -1.0]	['CPLX0-7533', '3cmp_e']	MetabolicReaction	3cmp_e + 3.61950325781278e-6*mu CPLX0-7533 --> 3cmp_p	1000.0	0
3CMPtex_REV_CPLX0-7534	['b0929_Outer_Membrane']	[1.0]	['3cmp_e']	[-3.6905318514353e-6*mu, -1.0]	['CPLX0-7534', '3cmp_p']	MetabolicReaction	3cmp_p + 3.6905318514353e-6*mu CPLX0-7534 --> 3cmp_e	1000.0	0
3CMPtex_FWD_CPLX0-7534	['b0929_Outer_Membrane']	[1.0]	['3cmp_p']	[-3.6905318514353e-6*mu, -1.0]	['CPLX0-7534', '3cmp_e']	MetabolicReaction	3cmp_e + 3.6905318514353e-6*mu CPLX0-7534 --> 3cmp_p	1000.0	0
3CMPtex_REV_G6700-MONOMER	['b1377_Outer_Membrane']	[1.0]	['3cmp_e']	[-8.12357800855527e-6*mu, -1.0]	['G6700-MONOMER', '3cmp_p']	MetabolicReaction	3cmp_p + 8.12357800855527e-6*mu G6700-MONOMER --> 3cmp_e	1000.0	0
3CMPtex_FWD_G6700-MONOMER	['b1377_Outer_Membrane']	[1.0]	['3cmp_p']	[-8.12357800855527e-6*mu, -1.0]	['G6700-MONOMER', '3cmp_e']	MetabolicReaction	3cmp_e + 8.12357800855527e-6*mu G6700-MONOMER --> 3cmp_p	1000.0	0
3CMPtex_REV_CPLX0-7530	['b0241_Outer_Membrane']	[1.0]	['3cmp_e']	[-3.71961802828584e-6*mu, -1.0]	['CPLX0-7530', '3cmp_p']	MetabolicReaction	3cmp_p + 3.71961802828584e-6*mu CPLX0-7530 --> 3cmp_e	1000.0	0
3CMPtex_FWD_CPLX0-7530	['b0241_Outer_Membrane']	[1.0]	['3cmp_p']	[-3.71961802828584e-6*mu, -1.0]	['CPLX0-7530', '3cmp_e']	MetabolicReaction	3cmp_e + 3.71961802828584e-6*mu CPLX0-7530 --> 3cmp_p	1000.0	0
3GMPtex_REV_CPLX0-7533	['b2215_Outer_Membrane']	[1.0]	['3gmp_e']	[-3.61950325781278e-6*mu, -1.0]	['CPLX0-7533', '3gmp_p']	MetabolicReaction	3gmp_p + 3.61950325781278e-6*mu CPLX0-7533 --> 3gmp_e	1000.0	0
3GMPtex_FWD_CPLX0-7533	['b2215_Outer_Membrane']	[1.0]	['3gmp_p']	[-3.61950325781278e-6*mu, -1.0]	['CPLX0-7533', '3gmp_e']	MetabolicReaction	3gmp_e + 3.61950325781278e-6*mu CPLX0-7533 --> 3gmp_p	1000.0	0
3GMPtex_REV_CPLX0-7530	['b0241_Outer_Membrane']	[1.0]	['3gmp_e']	[-3.71961802828584e-6*mu, -1.0]	['CPLX0-7530', '3gmp_p']	MetabolicReaction	3gmp_p + 3.71961802828584e-6*mu CPLX0-7530 --> 3gmp_e	1000.0	0
3GMPtex_FWD_CPLX0-7530	['b0241_Outer_Membrane']	[1.0]	['3gmp_p']	[-3.71961802828584e-6*mu, -1.0]	['CPLX0-7530', '3gmp_e']	MetabolicReaction	3gmp_e + 3.71961802828584e-6*mu CPLX0-7530 --> 3gmp_p	1000.0	0
3GMPtex_REV_G6700-MONOMER	['b1377_Outer_Membrane']	[1.0]	['3gmp_e']	[-8.12357800855527e-6*mu, -1.0]	['G6700-MONOMER', '3gmp_p']	MetabolicReaction	3gmp_p + 8.12357800855527e-6*mu G6700-MONOMER --> 3gmp_e	1000.0	0
3GMPtex_FWD_G6700-MONOMER	['b1377_Outer_Membrane']	[1.0]	['3gmp_p']	[-8.12357800855527e-6*mu, -1.0]	['G6700-MONOMER', '3gmp_e']	MetabolicReaction	3gmp_e + 8.12357800855527e-6*mu G6700-MONOMER --> 3gmp_p	1000.0	0
3GMPtex_REV_CPLX0-7534	['b0929_Outer_Membrane']	[1.0]	['3gmp_e']	[-3.6905318514353e-6*mu, -1.0]	['CPLX0-7534', '3gmp_p']	MetabolicReaction	3gmp_p + 3.6905318514353e-6*mu CPLX0-7534 --> 3gmp_e	1000.0	0
3GMPtex_FWD_CPLX0-7534	['b0929_Outer_Membrane']	[1.0]	['3gmp_p']	[-3.6905318514353e-6*mu, -1.0]	['CPLX0-7534', '3gmp_e']	MetabolicReaction	3gmp_e + 3.6905318514353e-6*mu CPLX0-7534 --> 3gmp_p	1000.0	0
3HCINNMH_FWD_MHPHYDROXY-MONOMER	['b0347']	[1.0, 1.0, 1.0]	['h2o_c', 'dhcinnm_c', 'nad_c']	[-5.96468919193007e-6*mu, -1.0, -1.0, -1.0, -1.0]	['MHPHYDROXY-MONOMER', 'o2_c', 'h_c', 'nadh_c', '3hcinnm_c']	MetabolicReaction	3hcinnm_c + 5.96468919193007e-6*mu MHPHYDROXY-MONOMER + h_c + nadh_c + o2_c --> dhcinnm_c + h2o_c + nad_c	1000.0	0
3HPPPNH_FWD_MHPHYDROXY-MONOMER	['b0347']	[1.0, 1.0, 1.0]	['h2o_c', 'nad_c', 'dhpppn_c']	[-5.96468919193007e-6*mu, -1.0, -1.0, -1.0, -1.0]	['MHPHYDROXY-MONOMER', 'o2_c', '3hpppn_c', 'h_c', 'nadh_c']	MetabolicReaction	3hpppn_c + 5.96468919193007e-6*mu MHPHYDROXY-MONOMER + h_c + nadh_c + o2_c --> dhpppn_c + h2o_c + nad_c	1000.0	0
3HPPtex_REV_CPLX0-7533	['b2215_Outer_Membrane']	[1.0]	['3hpp_e']	[-3.61950325781278e-6*mu, -1.0]	['CPLX0-7533', '3hpp_p']	MetabolicReaction	3hpp_p + 3.61950325781278e-6*mu CPLX0-7533 --> 3hpp_e	1000.0	0
3HPPtex_FWD_CPLX0-7533	['b2215_Outer_Membrane']	[1.0]	['3hpp_p']	[-3.61950325781278e-6*mu, -1.0]	['CPLX0-7533', '3hpp_e']	MetabolicReaction	3hpp_e + 3.61950325781278e-6*mu CPLX0-7533 --> 3hpp_p	1000.0	0
3HPPtex_REV_CPLX0-7530	['b0241_Outer_Membrane']	[1.0]	['3hpp_e']	[-3.71961802828584e-6*mu, -1.0]	['CPLX0-7530', '3hpp_p']	MetabolicReaction	3hpp_p + 3.71961802828584e-6*mu CPLX0-7530 --> 3hpp_e	1000.0	0
3HPPtex_FWD_CPLX0-7530	['b0241_Outer_Membrane']	[1.0]	['3hpp_p']	[-3.71961802828584e-6*mu, -1.0]	['CPLX0-7530', '3hpp_e']	MetabolicReaction	3hpp_e + 3.71961802828584e-6*mu CPLX0-7530 --> 3hpp_p	1000.0	0
3HPPtex_REV_G6700-MONOMER	['b1377_Outer_Membrane']	[1.0]	['3hpp_e']	[-8.12357800855527e-6*mu, -1.0]	['G6700-MONOMER', '3hpp_p']	MetabolicReaction	3hpp_p + 8.12357800855527e-6*mu G6700-MONOMER --> 3hpp_e	1000.0	0
3HPPtex_FWD_G6700-MONOMER	['b1377_Outer_Membrane']	[1.0]	['3hpp_p']	[-8.12357800855527e-6*mu, -1.0]	['G6700-MONOMER', '3hpp_e']	MetabolicReaction	3hpp_e + 8.12357800855527e-6*mu G6700-MONOMER --> 3hpp_p	1000.0	0
3HPPtex_REV_CPLX0-7534	['b0929_Outer_Membrane']	[1.0]	['3hpp_e']	[-3.6905318514353e-6*mu, -1.0]	['CPLX0-7534', '3hpp_p']	MetabolicReaction	3hpp_p + 3.6905318514353e-6*mu CPLX0-7534 --> 3hpp_e	1000.0	0
3HPPtex_FWD_CPLX0-7534	['b0929_Outer_Membrane']	[1.0]	['3hpp_p']	[-3.6905318514353e-6*mu, -1.0]	['CPLX0-7534', '3hpp_e']	MetabolicReaction	3hpp_e + 3.6905318514353e-6*mu CPLX0-7534 --> 3hpp_p	1000.0	0
3HPPtpp_FWD_CPLX_dummy	['dummy']	[1.0, 1.0]	['3hpp_p', 'h_p']	[-4.27350427350427e-6*mu, -1.0, -1.0]	['CPLX_dummy', '3hpp_c', 'h_c']	MetabolicReaction	3hpp_c + 4.27350427350427e-6*mu CPLX_dummy + h_c --> 3hpp_p + h_p	1000.0	0
3KGK_FWD_LYXK-CPLX	['b3580']	[1.0, 1.0, 1.0]	['3dhgulnp_c', 'h_c', 'adp_c']	[-3.88152249368847e-6*mu, -1.0, -1.0]	['LYXK-CPLX', '3dhguln_c', 'atp_c']	MetabolicReaction	3dhguln_c + 3.88152249368847e-6*mu LYXK-CPLX + atp_c --> 3dhgulnp_c + adp_c + h_c	1000.0	0
3NTD2pp_FWD_CPDB-MONOMER	['b4213_Periplasm']	[1.0, 1.0]	['pi_p', 'uri_p']	[-5.41049817120784e-6*mu, -1.0, -1.0]	['CPDB-MONOMER', 'h2o_p', '3ump_p']	MetabolicReaction	3ump_p + 5.41049817120784e-6*mu CPDB-MONOMER + h2o_p --> pi_p + uri_p	1000.0	0
3NTD4pp_FWD_CPDB-MONOMER	['b4213_Periplasm']	[1.0, 1.0]	['pi_p', 'cytd_p']	[-5.41049817120784e-6*mu, -1.0, -1.0]	['CPDB-MONOMER', 'h2o_p', '3cmp_p']	MetabolicReaction	3cmp_p + 5.41049817120784e-6*mu CPDB-MONOMER + h2o_p --> cytd_p + pi_p	1000.0	0
3NTD7pp_FWD_CPDB-MONOMER	['b4213_Periplasm']	[1.0, 1.0]	['pi_p', 'adn_p']	[-5.41049817120784e-6*mu, -1.0, -1.0]	['CPDB-MONOMER', 'h2o_p', '3amp_p']	MetabolicReaction	3amp_p + 5.41049817120784e-6*mu CPDB-MONOMER + h2o_p --> adn_p + pi_p	1000.0	0
3NTD9pp_FWD_CPDB-MONOMER	['b4213_Periplasm']	[1.0, 1.0]	['pi_p', 'gsn_p']	[-5.41049817120784e-6*mu, -1.0, -1.0]	['CPDB-MONOMER', 'h2o_p', '3gmp_p']	MetabolicReaction	3gmp_p + 5.41049817120784e-6*mu CPDB-MONOMER + h2o_p --> gsn_p + pi_p	1000.0	0
3OXCOAT_FWD_G6718-MONOMER	['b1397']	[1.0, 1.0]	['succoa_c', 'accoa_c']	[-7.9682294592124e-6*mu, -1.0, -1.0]	['G6718-MONOMER', 'coa_c', 'oxadpcoa_c']	MetabolicReaction	7.9682294592124e-6*mu G6718-MONOMER + coa_c + oxadpcoa_c --> accoa_c + succoa_c	1000.0	0
3PEPTabcpp_FWD_CPLX0-3970	['b1247', 'b1246', 'b1245_Inner_Membrane', 'b1244_Inner_Membrane', 'b1329_Periplasm']	[1.0, 1.0, 1.0, 1.0]	['adp_c', 'h_c', 'LalaDgluMdap_c', 'pi_c']	[-2.47690430488374e-6*mu, -1.0, -1.0, -1.0]	['CPLX0-3970', 'h2o_c', 'LalaDgluMdap_p', 'atp_c']	MetabolicReaction	2.47690430488374e-6*mu CPLX0-3970 + LalaDgluMdap_p + atp_c + h2o_c --> LalaDgluMdap_c + adp_c + h_c + pi_c	1000.0	0
3PEPTtex_REV_CPLX0-7533	['b2215_Outer_Membrane']	[1.0]	['LalaDgluMdap_e']	[-3.61950325781278e-6*mu, -1.0]	['CPLX0-7533', 'LalaDgluMdap_p']	MetabolicReaction	3.61950325781278e-6*mu CPLX0-7533 + LalaDgluMdap_p --> LalaDgluMdap_e	1000.0	0
3PEPTtex_FWD_CPLX0-7533	['b2215_Outer_Membrane']	[1.0]	['LalaDgluMdap_p']	[-3.61950325781278e-6*mu, -1.0]	['CPLX0-7533', 'LalaDgluMdap_e']	MetabolicReaction	3.61950325781278e-6*mu CPLX0-7533 + LalaDgluMdap_e --> LalaDgluMdap_p	1000.0	0
3PEPTtex_REV_CPLX0-7534	['b0929_Outer_Membrane']	[1.0]	['LalaDgluMdap_e']	[-3.6905318514353e-6*mu, -1.0]	['CPLX0-7534', 'LalaDgluMdap_p']	MetabolicReaction	3.6905318514353e-6*mu CPLX0-7534 + LalaDgluMdap_p --> LalaDgluMdap_e	1000.0	0
3PEPTtex_FWD_CPLX0-7534	['b0929_Outer_Membrane']	[1.0]	['LalaDgluMdap_p']	[-3.6905318514353e-6*mu, -1.0]	['CPLX0-7534', 'LalaDgluMdap_e']	MetabolicReaction	3.6905318514353e-6*mu CPLX0-7534 + LalaDgluMdap_e --> LalaDgluMdap_p	1000.0	0
3PEPTtex_REV_G6700-MONOMER	['b1377_Outer_Membrane']	[1.0]	['LalaDgluMdap_e']	[-8.12357800855527e-6*mu, -1.0]	['G6700-MONOMER', 'LalaDgluMdap_p']	MetabolicReaction	8.12357800855527e-6*mu G6700-MONOMER + LalaDgluMdap_p --> LalaDgluMdap_e	1000.0	0
3PEPTtex_FWD_G6700-MONOMER	['b1377_Outer_Membrane']	[1.0]	['LalaDgluMdap_p']	[-8.12357800855527e-6*mu, -1.0]	['G6700-MONOMER', 'LalaDgluMdap_e']	MetabolicReaction	8.12357800855527e-6*mu G6700-MONOMER + LalaDgluMdap_e --> LalaDgluMdap_p	1000.0	0
3PEPTtex_REV_CPLX0-7530	['b0241_Outer_Membrane']	[1.0]	['LalaDgluMdap_e']	[-3.71961802828584e-6*mu, -1.0]	['CPLX0-7530', 'LalaDgluMdap_p']	MetabolicReaction	3.71961802828584e-6*mu CPLX0-7530 + LalaDgluMdap_p --> LalaDgluMdap_e	1000.0	0
3PEPTtex_FWD_CPLX0-7530	['b0241_Outer_Membrane']	[1.0]	['LalaDgluMdap_p']	[-3.71961802828584e-6*mu, -1.0]	['CPLX0-7530', 'LalaDgluMdap_e']	MetabolicReaction	3.71961802828584e-6*mu CPLX0-7530 + LalaDgluMdap_e --> LalaDgluMdap_p	1000.0	0
3UMPtex_REV_CPLX0-7533	['b2215_Outer_Membrane']	[1.0]	['3ump_e']	[-3.61950325781278e-6*mu, -1.0]	['CPLX0-7533', '3ump_p']	MetabolicReaction	3ump_p + 3.61950325781278e-6*mu CPLX0-7533 --> 3ump_e	1000.0	0
3UMPtex_FWD_CPLX0-7533	['b2215_Outer_Membrane']	[1.0]	['3ump_p']	[-3.61950325781278e-6*mu, -1.0]	['CPLX0-7533', '3ump_e']	MetabolicReaction	3ump_e + 3.61950325781278e-6*mu CPLX0-7533 --> 3ump_p	1000.0	0
3UMPtex_REV_CPLX0-7534	['b0929_Outer_Membrane']	[1.0]	['3ump_e']	[-3.6905318514353e-6*mu, -1.0]	['CPLX0-7534', '3ump_p']	MetabolicReaction	3ump_p + 3.6905318514353e-6*mu CPLX0-7534 --> 3ump_e	1000.0	0
3UMPtex_FWD_CPLX0-7534	['b0929_Outer_Membrane']	[1.0]	['3ump_p']	[-3.6905318514353e-6*mu, -1.0]	['CPLX0-7534', '3ump_e']	MetabolicReaction	3ump_e + 3.6905318514353e-6*mu CPLX0-7534 --> 3ump_p	1000.0	0
3UMPtex_REV_G6700-MONOMER	['b1377_Outer_Membrane']	[1.0]	['3ump_e']	[-8.12357800855527e-6*mu, -1.0]	['G6700-MONOMER', '3ump_p']	MetabolicReaction	3ump_p + 8.12357800855527e-6*mu G6700-MONOMER --> 3ump_e	1000.0	0
3UMPtex_FWD_G6700-MONOMER	['b1377_Outer_Membrane']	[1.0]	['3ump_p']	[-8.12357800855527e-6*mu, -1.0]	['G6700-MONOMER', '3ump_e']	MetabolicReaction	3ump_e + 8.12357800855527e-6*mu G6700-MONOMER --> 3ump_p	1000.0	0
3UMPtex_REV_CPLX0-7530	['b0241_Outer_Membrane']	[1.0]	['3ump_e']	[-3.71961802828584e-6*mu, -1.0]	['CPLX0-7530', '3ump_p']	MetabolicReaction	3ump_p + 3.71961802828584e-6*mu CPLX0-7530 --> 3ump_e	1000.0	0
3UMPtex_FWD_CPLX0-7530	['b0241_Outer_Membrane']	[1.0]	['3ump_p']	[-3.71961802828584e-6*mu, -1.0]	['CPLX0-7530', '3ump_e']	MetabolicReaction	3ump_e + 3.71961802828584e-6*mu CPLX0-7530 --> 3ump_p	1000.0	0
42A12BOOXpp_FWD_AMINEOXID-CPLX	['b1386_Periplasm']	[1.0, 1.0, 1.0]	['h2o2_p', '34dhpac_p', 'nh4_p']	[-2.82139312107267e-6*mu, -1.0, -1.0, -1.0]	['AMINEOXID-CPLX', 'h2o_p', 'o2_p', 'dopa_p']	MetabolicReaction	2.82139312107267e-6*mu AMINEOXID-CPLX + dopa_p + h2o_p + o2_p --> 34dhpac_p + h2o2_p + nh4_p	1000.0	0
4HOXPACDtex_REV_CPLX0-7533	['b2215_Outer_Membrane']	[1.0]	['4hoxpacd_e']	[-3.61950325781278e-6*mu, -1.0]	['CPLX0-7533', '4hoxpacd_p']	MetabolicReaction	4hoxpacd_p + 3.61950325781278e-6*mu CPLX0-7533 --> 4hoxpacd_e	1000.0	0
4HOXPACDtex_FWD_CPLX0-7533	['b2215_Outer_Membrane']	[1.0]	['4hoxpacd_p']	[-3.61950325781278e-6*mu, -1.0]	['CPLX0-7533', '4hoxpacd_e']	MetabolicReaction	4hoxpacd_e + 3.61950325781278e-6*mu CPLX0-7533 --> 4hoxpacd_p	1000.0	0
4HOXPACDtex_REV_CPLX0-7534	['b0929_Outer_Membrane']	[1.0]	['4hoxpacd_e']	[-3.6905318514353e-6*mu, -1.0]	['CPLX0-7534', '4hoxpacd_p']	MetabolicReaction	4hoxpacd_p + 3.6905318514353e-6*mu CPLX0-7534 --> 4hoxpacd_e	1000.0	0
4HOXPACDtex_FWD_CPLX0-7534	['b0929_Outer_Membrane']	[1.0]	['4hoxpacd_p']	[-3.6905318514353e-6*mu, -1.0]	['CPLX0-7534', '4hoxpacd_e']	MetabolicReaction	4hoxpacd_e + 3.6905318514353e-6*mu CPLX0-7534 --> 4hoxpacd_p	1000.0	0
4HOXPACDtex_REV_G6700-MONOMER	['b1377_Outer_Membrane']	[1.0]	['4hoxpacd_e']	[-8.12357800855527e-6*mu, -1.0]	['G6700-MONOMER', '4hoxpacd_p']	MetabolicReaction	4hoxpacd_p + 8.12357800855527e-6*mu G6700-MONOMER --> 4hoxpacd_e	1000.0	0
4HOXPACDtex_FWD_G6700-MONOMER	['b1377_Outer_Membrane']	[1.0]	['4hoxpacd_p']	[-8.12357800855527e-6*mu, -1.0]	['G6700-MONOMER', '4hoxpacd_e']	MetabolicReaction	4hoxpacd_e + 8.12357800855527e-6*mu G6700-MONOMER --> 4hoxpacd_p	1000.0	0
4HOXPACDtex_REV_CPLX0-7530	['b0241_Outer_Membrane']	[1.0]	['4hoxpacd_e']	[-3.71961802828584e-6*mu, -1.0]	['CPLX0-7530', '4hoxpacd_p']	MetabolicReaction	4hoxpacd_p + 3.71961802828584e-6*mu CPLX0-7530 --> 4hoxpacd_e	1000.0	0
4HOXPACDtex_FWD_CPLX0-7530	['b0241_Outer_Membrane']	[1.0]	['4hoxpacd_p']	[-3.71961802828584e-6*mu, -1.0]	['CPLX0-7530', '4hoxpacd_e']	MetabolicReaction	4hoxpacd_e + 3.71961802828584e-6*mu CPLX0-7530 --> 4hoxpacd_p	1000.0	0
4HTHRS_FWD_THRESYN-MONOMER_mod_pydx5p	['b0004']	[1.0, 1.0]	['pi_c', '4hthr_c']	[-7.34730211180182e-6*mu, -1.0, -1.0]	['THRESYN-MONOMER_mod_pydx5p', 'phthr_c', 'h2o_c']	MetabolicReaction	7.34730211180182e-6*mu THRESYN-MONOMER_mod_pydx5p + h2o_c + phthr_c --> 4hthr_c + pi_c	1000.0	0
4PCP_FWD_G6621-MONOMER	['b1192']	[1.0, 1.0]	['ala__D_c', 'LalaDgluMdap_c']	[-9.47461263989186e-6*mu, -1.0, -1.0]	['G6621-MONOMER', 'h2o_c', 'LalaDgluMdapDala_c']	MetabolicReaction	9.47461263989186e-6*mu G6621-MONOMER + LalaDgluMdapDala_c + h2o_c --> LalaDgluMdap_c + ala__D_c	1000.0	0
4PCPpp_FWD_CPLX_dummy	['dummy']	[1.0, 1.0]	['ala__D_p', 'LalaDgluMdap_p']	[-4.27350427350427e-6*mu, -1.0, -1.0]	['CPLX_dummy', 'h2o_p', 'LalaDgluMdapDala_p']	MetabolicReaction	4.27350427350427e-6*mu CPLX_dummy + LalaDgluMdapDala_p + h2o_p --> LalaDgluMdap_p + ala__D_p	1000.0	0
4PEPTabcpp_FWD_ABC-22-CPLX	['b1247', 'b1246', 'b1245_Inner_Membrane', 'b1244_Inner_Membrane', 'b1243_Periplasm']	[1.0, 1.0, 1.0, 1.0]	['LalaDgluMdapDala_c', 'h_c', 'adp_c', 'pi_c']	[-2.46778197559473e-6*mu, -1.0, -1.0, -1.0]	['ABC-22-CPLX', 'h2o_c', 'atp_c', 'LalaDgluMdapDala_p']	MetabolicReaction	2.46778197559473e-6*mu ABC-22-CPLX + LalaDgluMdapDala_p + atp_c + h2o_c --> LalaDgluMdapDala_c + adp_c + h_c + pi_c	1000.0	0
4PEPTtex_REV_CPLX0-7533	['b2215_Outer_Membrane']	[1.0]	['LalaDgluMdapDala_e']	[-3.61950325781278e-6*mu, -1.0]	['CPLX0-7533', 'LalaDgluMdapDala_p']	MetabolicReaction	3.61950325781278e-6*mu CPLX0-7533 + LalaDgluMdapDala_p --> LalaDgluMdapDala_e	1000.0	0
4PEPTtex_FWD_CPLX0-7533	['b2215_Outer_Membrane']	[1.0]	['LalaDgluMdapDala_p']	[-3.61950325781278e-6*mu, -1.0]	['CPLX0-7533', 'LalaDgluMdapDala_e']	MetabolicReaction	3.61950325781278e-6*mu CPLX0-7533 + LalaDgluMdapDala_e --> LalaDgluMdapDala_p	1000.0	0
4PEPTtex_REV_CPLX0-7534	['b0929_Outer_Membrane']	[1.0]	['LalaDgluMdapDala_e']	[-3.6905318514353e-6*mu, -1.0]	['CPLX0-7534', 'LalaDgluMdapDala_p']	MetabolicReaction	3.6905318514353e-6*mu CPLX0-7534 + LalaDgluMdapDala_p --> LalaDgluMdapDala_e	1000.0	0
4PEPTtex_FWD_CPLX0-7534	['b0929_Outer_Membrane']	[1.0]	['LalaDgluMdapDala_p']	[-3.6905318514353e-6*mu, -1.0]	['CPLX0-7534', 'LalaDgluMdapDala_e']	MetabolicReaction	3.6905318514353e-6*mu CPLX0-7534 + LalaDgluMdapDala_e --> LalaDgluMdapDala_p	1000.0	0
4PEPTtex_REV_G6700-MONOMER	['b1377_Outer_Membrane']	[1.0]	['LalaDgluMdapDala_e']	[-8.12357800855527e-6*mu, -1.0]	['G6700-MONOMER', 'LalaDgluMdapDala_p']	MetabolicReaction	8.12357800855527e-6*mu G6700-MONOMER + LalaDgluMdapDala_p --> LalaDgluMdapDala_e	1000.0	0
4PEPTtex_FWD_G6700-MONOMER	['b1377_Outer_Membrane']	[1.0]	['LalaDgluMdapDala_p']	[-8.12357800855527e-6*mu, -1.0]	['G6700-MONOMER', 'LalaDgluMdapDala_e']	MetabolicReaction	8.12357800855527e-6*mu G6700-MONOMER + LalaDgluMdapDala_e --> LalaDgluMdapDala_p	1000.0	0
4PEPTtex_REV_CPLX0-7530	['b0241_Outer_Membrane']	[1.0]	['LalaDgluMdapDala_e']	[-3.71961802828584e-6*mu, -1.0]	['CPLX0-7530', 'LalaDgluMdapDala_p']	MetabolicReaction	3.71961802828584e-6*mu CPLX0-7530 + LalaDgluMdapDala_p --> LalaDgluMdapDala_e	1000.0	0
4PEPTtex_FWD_CPLX0-7530	['b0241_Outer_Membrane']	[1.0]	['LalaDgluMdapDala_p']	[-3.71961802828584e-6*mu, -1.0]	['CPLX0-7530', 'LalaDgluMdapDala_e']	MetabolicReaction	3.71961802828584e-6*mu CPLX0-7530 + LalaDgluMdapDala_e --> LalaDgluMdapDala_p	1000.0	0
5DGLCNR_REV_GLUCONREDUCT-MONOMER	['b4266']	[1.0, 1.0, 1.0]	['nadph_c', '5dglcn_c', 'h_c']	[-1.09849446420054e-5*mu, -1.0, -1.0]	['GLUCONREDUCT-MONOMER', 'glcn_c', 'nadp_c']	MetabolicReaction	1.09849446420054e-5*mu GLUCONREDUCT-MONOMER + glcn_c + nadp_c --> 5dglcn_c + h_c + nadph_c	1000.0	0
5DGLCNR_FWD_GLUCONREDUCT-MONOMER	['b4266']	[1.0, 1.0]	['glcn_c', 'nadp_c']	[-1.09849446420054e-5*mu, -1.0, -1.0, -1.0]	['GLUCONREDUCT-MONOMER', 'nadph_c', '5dglcn_c', 'h_c']	MetabolicReaction	5dglcn_c + 1.09849446420054e-5*mu GLUCONREDUCT-MONOMER + h_c + nadph_c --> glcn_c + nadp_c	1000.0	0
5DGLCNt2rpp_REV_YJGT-MONOMER	['b4265_Inner_Membrane']	[1.0, 1.0]	['5dglcn_p', 'h_p']	[-7.47390754591266e-6*mu, -1.0, -1.0]	['YJGT-MONOMER', '5dglcn_c', 'h_c']	MetabolicReaction	5dglcn_c + 7.47390754591266e-6*mu YJGT-MONOMER + h_c --> 5dglcn_p + h_p	1000.0	0
5DGLCNt2rpp_FWD_YJGT-MONOMER	['b4265_Inner_Membrane']	[1.0, 1.0]	['5dglcn_c', 'h_c']	[-7.47390754591266e-6*mu, -1.0, -1.0]	['YJGT-MONOMER', '5dglcn_p', 'h_p']	MetabolicReaction	5dglcn_p + 7.47390754591266e-6*mu YJGT-MONOMER + h_p --> 5dglcn_c + h_c	1000.0	0
5DGLCNtex_REV_CPLX0-7533	['b2215_Outer_Membrane']	[1.0]	['5dglcn_e']	[-3.61950325781278e-6*mu, -1.0]	['CPLX0-7533', '5dglcn_p']	MetabolicReaction	5dglcn_p + 3.61950325781278e-6*mu CPLX0-7533 --> 5dglcn_e	1000.0	0
5DGLCNtex_FWD_CPLX0-7533	['b2215_Outer_Membrane']	[1.0]	['5dglcn_p']	[-3.61950325781278e-6*mu, -1.0]	['CPLX0-7533', '5dglcn_e']	MetabolicReaction	5dglcn_e + 3.61950325781278e-6*mu CPLX0-7533 --> 5dglcn_p	1000.0	0
5DGLCNtex_REV_CPLX0-7534	['b0929_Outer_Membrane']	[1.0]	['5dglcn_e']	[-3.6905318514353e-6*mu, -1.0]	['CPLX0-7534', '5dglcn_p']	MetabolicReaction	5dglcn_p + 3.6905318514353e-6*mu CPLX0-7534 --> 5dglcn_e	1000.0	0
5DGLCNtex_FWD_CPLX0-7534	['b0929_Outer_Membrane']	[1.0]	['5dglcn_p']	[-3.6905318514353e-6*mu, -1.0]	['CPLX0-7534', '5dglcn_e']	MetabolicReaction	5dglcn_e + 3.6905318514353e-6*mu CPLX0-7534 --> 5dglcn_p	1000.0	0
5DGLCNtex_REV_G6700-MONOMER	['b1377_Outer_Membrane']	[1.0]	['5dglcn_e']	[-8.12357800855527e-6*mu, -1.0]	['G6700-MONOMER', '5dglcn_p']	MetabolicReaction	5dglcn_p + 8.12357800855527e-6*mu G6700-MONOMER --> 5dglcn_e	1000.0	0
5DGLCNtex_FWD_G6700-MONOMER	['b1377_Outer_Membrane']	[1.0]	['5dglcn_p']	[-8.12357800855527e-6*mu, -1.0]	['G6700-MONOMER', '5dglcn_e']	MetabolicReaction	5dglcn_e + 8.12357800855527e-6*mu G6700-MONOMER --> 5dglcn_p	1000.0	0
5DGLCNtex_REV_CPLX0-7530	['b0241_Outer_Membrane']	[1.0]	['5dglcn_e']	[-3.71961802828584e-6*mu, -1.0]	['CPLX0-7530', '5dglcn_p']	MetabolicReaction	5dglcn_p + 3.71961802828584e-6*mu CPLX0-7530 --> 5dglcn_e	1000.0	0
5DGLCNtex_FWD_CPLX0-7530	['b0241_Outer_Membrane']	[1.0]	['5dglcn_p']	[-3.71961802828584e-6*mu, -1.0]	['CPLX0-7530', '5dglcn_e']	MetabolicReaction	5dglcn_e + 3.71961802828584e-6*mu CPLX0-7530 --> 5dglcn_p	1000.0	0
5DOAN_FWD_CPLX0-1541	['b0159']	[1.0, 1.0]	['ade_c', '5drib_c']	[-1.45017519103969e-7*mu, -1.0, -1.0]	['CPLX0-1541', 'dad__5_c', 'h2o_c']	MetabolicReaction	1.45017519103969e-7*mu CPLX0-1541 + dad__5_c + h2o_c --> 5drib_c + ade_c	1000.0	0
5MTRtex_REV_CPLX0-7533	['b2215_Outer_Membrane']	[1.0]	['5mtr_e']	[-3.61950325781278e-6*mu, -1.0]	['CPLX0-7533', '5mtr_p']	MetabolicReaction	5mtr_p + 3.61950325781278e-6*mu CPLX0-7533 --> 5mtr_e	1000.0	0
5MTRtex_FWD_CPLX0-7533	['b2215_Outer_Membrane']	[1.0]	['5mtr_p']	[-3.61950325781278e-6*mu, -1.0]	['CPLX0-7533', '5mtr_e']	MetabolicReaction	5mtr_e + 3.61950325781278e-6*mu CPLX0-7533 --> 5mtr_p	1000.0	0
5MTRtex_REV_CPLX0-7530	['b0241_Outer_Membrane']	[1.0]	['5mtr_e']	[-3.71961802828584e-6*mu, -1.0]	['CPLX0-7530', '5mtr_p']	MetabolicReaction	5mtr_p + 3.71961802828584e-6*mu CPLX0-7530 --> 5mtr_e	1000.0	0
5MTRtex_FWD_CPLX0-7530	['b0241_Outer_Membrane']	[1.0]	['5mtr_p']	[-3.71961802828584e-6*mu, -1.0]	['CPLX0-7530', '5mtr_e']	MetabolicReaction	5mtr_e + 3.71961802828584e-6*mu CPLX0-7530 --> 5mtr_p	1000.0	0
5MTRtex_REV_G6700-MONOMER	['b1377_Outer_Membrane']	[1.0]	['5mtr_e']	[-8.12357800855527e-6*mu, -1.0]	['G6700-MONOMER', '5mtr_p']	MetabolicReaction	5mtr_p + 8.12357800855527e-6*mu G6700-MONOMER --> 5mtr_e	1000.0	0
5MTRtex_FWD_G6700-MONOMER	['b1377_Outer_Membrane']	[1.0]	['5mtr_p']	[-8.12357800855527e-6*mu, -1.0]	['G6700-MONOMER', '5mtr_e']	MetabolicReaction	5mtr_e + 8.12357800855527e-6*mu G6700-MONOMER --> 5mtr_p	1000.0	0
5MTRtex_REV_CPLX0-7534	['b0929_Outer_Membrane']	[1.0]	['5mtr_e']	[-3.6905318514353e-6*mu, -1.0]	['CPLX0-7534', '5mtr_p']	MetabolicReaction	5mtr_p + 3.6905318514353e-6*mu CPLX0-7534 --> 5mtr_e	1000.0	0
5MTRtex_FWD_CPLX0-7534	['b0929_Outer_Membrane']	[1.0]	['5mtr_p']	[-3.6905318514353e-6*mu, -1.0]	['CPLX0-7534', '5mtr_e']	MetabolicReaction	5mtr_e + 3.6905318514353e-6*mu CPLX0-7534 --> 5mtr_p	1000.0	0
5MTRtpp_FWD_CPLX_dummy	['dummy']	[1.0, 1.0]	['h_p', '5mtr_p']	[-4.27350427350427e-6*mu, -1.0, -1.0]	['CPLX_dummy', '5mtr_c', 'h_c']	MetabolicReaction	5mtr_c + 4.27350427350427e-6*mu CPLX_dummy + h_c --> 5mtr_p + h_p	1000.0	0
A5PISO_REV_CPLX0-3929	['b2708']	[1.0]	['ru5p__D_c']	[-3.3153702614139e-6*mu, -1.0]	['CPLX0-3929', 'ara5p_c']	MetabolicReaction	3.3153702614139e-6*mu CPLX0-3929 + ara5p_c --> ru5p__D_c	1000.0	0
A5PISO_FWD_CPLX0-3929	['b2708']	[1.0]	['ara5p_c']	[-6.57070385244371e-6*mu, -1.0]	['CPLX0-3929', 'ru5p__D_c']	MetabolicReaction	6.57070385244371e-6*mu CPLX0-3929 + ru5p__D_c --> ara5p_c	1000.0	0
A5PISO_REV_CPLX0-1262	['b3197']	[1.0]	['ru5p__D_c']	[-3.2326880344463e-6*mu, -1.0]	['CPLX0-1262', 'ara5p_c']	MetabolicReaction	3.2326880344463e-6*mu CPLX0-1262 + ara5p_c --> ru5p__D_c	1000.0	0
A5PISO_FWD_CPLX0-1262	['b3197']	[1.0]	['ara5p_c']	[-3.2326880344463e-6*mu, -1.0]	['CPLX0-1262', 'ru5p__D_c']	MetabolicReaction	3.2326880344463e-6*mu CPLX0-1262 + ru5p__D_c --> ara5p_c	1000.0	0
AACTOOR_FWD_CPLX_dummy	['dummy']	[1.0, 1.0, 1.0]	['h2o2_c', 'mthgxl_c', 'nh4_c']	[-4.27350427350427e-6*mu, -1.0, -1.0, -1.0]	['CPLX_dummy', 'o2_c', 'h2o_c', 'aact_c']	MetabolicReaction	4.27350427350427e-6*mu CPLX_dummy + aact_c + h2o_c + o2_c --> h2o2_c + mthgxl_c + nh4_c	1000.0	0
AADDGT_FWD_G7800-MONOMER	['b4481']	[1.0, 1.0, 1.0]	['unagamuf_c', 'dtdp_c', 'h_c']	[-8.20728094972356e-6*mu, -1.0, -1.0]	['G7800-MONOMER', 'unagamu_c', 'dtdp4aaddg_c']	MetabolicReaction	8.20728094972356e-6*mu G7800-MONOMER + dtdp4aaddg_c + unagamu_c --> dtdp_c + h_c + unagamuf_c	1000.0	0
AAMYL_FWD_ALPHA-AMYL-CYTO-MONOMER	['b1927']	[1.0]	['malthx_c']	[-6.40157858580961e-6*mu, -1.0]	['ALPHA-AMYL-CYTO-MONOMER', '14glucan_c']	MetabolicReaction	14glucan_c + 6.40157858580961e-6*mu ALPHA-AMYL-CYTO-MONOMER --> malthx_c	1000.0	0
AAMYLpp_FWD_ALPHA-AMYL-PERI-MONOMER_mod_ca2	['b3571_Periplasm']	[1.0]	['malthx_p']	[-5.14706067776327e-6*mu, -1.0]	['ALPHA-AMYL-PERI-MONOMER_mod_ca2', '14glucan_p']	MetabolicReaction	14glucan_p + 5.14706067776327e-6*mu ALPHA-AMYL-PERI-MONOMER_mod_ca2 --> malthx_p	1000.0	0
AB6PGH_FWD_G495-MONOMER	['b2901']	[1.0, 1.0]	['g6p_c', 'hqn_c']	[-6.50942086810131e-6*mu, -1.0, -1.0]	['G495-MONOMER', 'h2o_c', 'arbt6p_c']	MetabolicReaction	6.50942086810131e-6*mu G495-MONOMER + arbt6p_c + h2o_c --> g6p_c + hqn_c	1000.0	0
ABTA_FWD_GABATRANSAM-CPLX_mod_pydx5p	['b2662']	[1.0, 1.0]	['glu__L_c', 'sucsal_c']	[-4.46394042706202e-6*mu, -1.0, -1.0]	['GABATRANSAM-CPLX_mod_pydx5p', 'akg_c', '4abut_c']	MetabolicReaction	4abut_c + 4.46394042706202e-6*mu GABATRANSAM-CPLX_mod_pydx5p + akg_c --> glu__L_c + sucsal_c	1000.0	0
ABTA_FWD_G6646-MONOMER_mod_pydx5p	['b1302']	[1.0, 1.0]	['glu__L_c', 'sucsal_c']	[-7.63861153431007e-6*mu, -1.0, -1.0]	['G6646-MONOMER_mod_pydx5p', 'akg_c', '4abut_c']	MetabolicReaction	4abut_c + 7.63861153431007e-6*mu G6646-MONOMER_mod_pydx5p + akg_c --> glu__L_c + sucsal_c	1000.0	0
ABUTD_FWD_CPLX0-3641	['b1444']	[1.0, 2.0, 1.0]	['4abut_c', 'h_c', 'nadh_c']	[-2.45371887441073e-6*mu, -1.0, -1.0, -1.0]	['CPLX0-3641', 'h2o_c', '4abutn_c', 'nad_c']	MetabolicReaction	4abutn_c + 2.45371887441073e-6*mu CPLX0-3641 + h2o_c + nad_c --> 4abut_c + 2.0 h_c + nadh_c	1000.0	0
ABUTt2pp_FWD_GABP-MONOMER	['b2663_Inner_Membrane']	[1.0, 1.0]	['h_c', '4abut_c']	[-6.91208360929171e-6*mu, -1.0, -1.0]	['GABP-MONOMER', '4abut_p', 'h_p']	MetabolicReaction	4abut_p + 6.91208360929171e-6*mu GABP-MONOMER + h_p --> 4abut_c + h_c	1000.0	0
ABUTtex_REV_CPLX0-7533	['b2215_Outer_Membrane']	[1.0]	['4abut_e']	[-3.61950325781278e-6*mu, -1.0]	['CPLX0-7533', '4abut_p']	MetabolicReaction	4abut_p + 3.61950325781278e-6*mu CPLX0-7533 --> 4abut_e	1000.0	0
ABUTtex_FWD_CPLX0-7533	['b2215_Outer_Membrane']	[1.0]	['4abut_p']	[-3.61950325781278e-6*mu, -1.0]	['CPLX0-7533', '4abut_e']	MetabolicReaction	4abut_e + 3.61950325781278e-6*mu CPLX0-7533 --> 4abut_p	1000.0	0
ABUTtex_REV_CPLX0-7534	['b0929_Outer_Membrane']	[1.0]	['4abut_e']	[-3.6905318514353e-6*mu, -1.0]	['CPLX0-7534', '4abut_p']	MetabolicReaction	4abut_p + 3.6905318514353e-6*mu CPLX0-7534 --> 4abut_e	1000.0	0
ABUTtex_FWD_CPLX0-7534	['b0929_Outer_Membrane']	[1.0]	['4abut_p']	[-3.6905318514353e-6*mu, -1.0]	['CPLX0-7534', '4abut_e']	MetabolicReaction	4abut_e + 3.6905318514353e-6*mu CPLX0-7534 --> 4abut_p	1000.0	0
ABUTtex_REV_G6700-MONOMER	['b1377_Outer_Membrane']	[1.0]	['4abut_e']	[-8.12357800855527e-6*mu, -1.0]	['G6700-MONOMER', '4abut_p']	MetabolicReaction	4abut_p + 8.12357800855527e-6*mu G6700-MONOMER --> 4abut_e	1000.0	0
ABUTtex_FWD_G6700-MONOMER	['b1377_Outer_Membrane']	[1.0]	['4abut_p']	[-8.12357800855527e-6*mu, -1.0]	['G6700-MONOMER', '4abut_e']	MetabolicReaction	4abut_e + 8.12357800855527e-6*mu G6700-MONOMER --> 4abut_p	1000.0	0
ABUTtex_REV_CPLX0-7530	['b0241_Outer_Membrane']	[1.0]	['4abut_e']	[-3.71961802828584e-6*mu, -1.0]	['CPLX0-7530', '4abut_p']	MetabolicReaction	4abut_p + 3.71961802828584e-6*mu CPLX0-7530 --> 4abut_e	1000.0	0
ABUTtex_FWD_CPLX0-7530	['b0241_Outer_Membrane']	[1.0]	['4abut_p']	[-3.71961802828584e-6*mu, -1.0]	['CPLX0-7530', '4abut_e']	MetabolicReaction	4abut_e + 3.71961802828584e-6*mu CPLX0-7530 --> 4abut_p	1000.0	0
ACACCT_FWD_ACETOACETYL-COA-TRANSFER-CPLX	['b2222', 'b2221']	[1.0, 1.0]	['aacoa_c', 'ac_c']	[-4.41408536853427e-6*mu, -1.0, -1.0]	['ACETOACETYL-COA-TRANSFER-CPLX', 'acac_c', 'accoa_c']	MetabolicReaction	4.41408536853427e-6*mu ACETOACETYL-COA-TRANSFER-CPLX + acac_c + accoa_c --> aacoa_c + ac_c	1000.0	0
ACACT1r_REV_CPLX0-1667	['b2342']	[2.0]	['accoa_c']	[-7.41438978959899e-6*mu, -1.0, -1.0]	['CPLX0-1667', 'aacoa_c', 'coa_c']	MetabolicReaction	7.41438978959899e-6*mu CPLX0-1667 + aacoa_c + coa_c --> 2.0 accoa_c	1000.0	0
ACACT1r_FWD_CPLX0-1667	['b2342']	[1.0, 1.0]	['aacoa_c', 'coa_c']	[-7.41438978959899e-6*mu, -2.0]	['CPLX0-1667', 'accoa_c']	MetabolicReaction	7.41438978959899e-6*mu CPLX0-1667 + 2.0 accoa_c --> aacoa_c + coa_c	1000.0	0
ACACT1r_REV_ACETYL-COA-ACETYLTRANSFER-CPLX	['b2224']	[2.0]	['accoa_c']	[-2.91724296752813e-6*mu, -1.0, -1.0]	['ACETYL-COA-ACETYLTRANSFER-CPLX', 'aacoa_c', 'coa_c']	MetabolicReaction	2.91724296752813e-6*mu ACETYL-COA-ACETYLTRANSFER-CPLX + aacoa_c + coa_c --> 2.0 accoa_c	1000.0	0
ACACT1r_FWD_ACETYL-COA-ACETYLTRANSFER-CPLX	['b2224']	[1.0, 1.0]	['aacoa_c', 'coa_c']	[-2.91724296752813e-6*mu, -2.0]	['ACETYL-COA-ACETYLTRANSFER-CPLX', 'accoa_c']	MetabolicReaction	2.91724296752813e-6*mu ACETYL-COA-ACETYLTRANSFER-CPLX + 2.0 accoa_c --> aacoa_c + coa_c	1000.0	0
ACACT1r_REV_FADA-CPLX	['b3845']	[2.0]	['accoa_c']	[-4.85921882532048e-6*mu, -1.0, -1.0]	['FADA-CPLX', 'aacoa_c', 'coa_c']	MetabolicReaction	4.85921882532048e-6*mu FADA-CPLX + aacoa_c + coa_c --> 2.0 accoa_c	1000.0	0
ACACT1r_FWD_FADA-CPLX	['b3845']	[1.0, 1.0]	['aacoa_c', 'coa_c']	[-4.85921882532048e-6*mu, -2.0]	['FADA-CPLX', 'accoa_c']	MetabolicReaction	4.85921882532048e-6*mu FADA-CPLX + 2.0 accoa_c --> aacoa_c + coa_c	1000.0	0
ACACT2r_REV_CPLX0-1667	['b2342']	[1.0, 1.0]	['btcoa_c', 'accoa_c']	[-7.41438978959899e-6*mu, -1.0, -1.0]	['CPLX0-1667', 'coa_c', '3ohcoa_c']	MetabolicReaction	3ohcoa_c + 7.41438978959899e-6*mu CPLX0-1667 + coa_c --> accoa_c + btcoa_c	1000.0	0
ACACT2r_FWD_CPLX0-1667	['b2342']	[1.0, 1.0]	['coa_c', '3ohcoa_c']	[-7.41438978959899e-6*mu, -1.0, -1.0]	['CPLX0-1667', 'btcoa_c', 'accoa_c']	MetabolicReaction	7.41438978959899e-6*mu CPLX0-1667 + accoa_c + btcoa_c --> 3ohcoa_c + coa_c	1000.0	0
ACACT2r_REV_FADA-CPLX	['b3845']	[1.0, 1.0]	['btcoa_c', 'accoa_c']	[-4.85921882532048e-6*mu, -1.0, -1.0]	['FADA-CPLX', 'coa_c', '3ohcoa_c']	MetabolicReaction	3ohcoa_c + 4.85921882532048e-6*mu FADA-CPLX + coa_c --> accoa_c + btcoa_c	1000.0	0
ACACT2r_FWD_FADA-CPLX	['b3845']	[1.0, 1.0]	['coa_c', '3ohcoa_c']	[-4.85921882532048e-6*mu, -1.0, -1.0]	['FADA-CPLX', 'btcoa_c', 'accoa_c']	MetabolicReaction	4.85921882532048e-6*mu FADA-CPLX + accoa_c + btcoa_c --> 3ohcoa_c + coa_c	1000.0	0
ACACT3r_REV_CPLX0-1667	['b2342']	[1.0, 1.0]	['hxcoa_c', 'accoa_c']	[-7.41438978959899e-6*mu, -1.0, -1.0]	['CPLX0-1667', 'coa_c', '3oocoa_c']	MetabolicReaction	3oocoa_c + 7.41438978959899e-6*mu CPLX0-1667 + coa_c --> accoa_c + hxcoa_c	1000.0	0
ACACT3r_FWD_CPLX0-1667	['b2342']	[1.0, 1.0]	['coa_c', '3oocoa_c']	[-7.41438978959899e-6*mu, -1.0, -1.0]	['CPLX0-1667', 'hxcoa_c', 'accoa_c']	MetabolicReaction	7.41438978959899e-6*mu CPLX0-1667 + accoa_c + hxcoa_c --> 3oocoa_c + coa_c	1000.0	0
ACACT3r_REV_FADA-CPLX	['b3845']	[1.0, 1.0]	['hxcoa_c', 'accoa_c']	[-4.85921882532048e-6*mu, -1.0, -1.0]	['FADA-CPLX', 'coa_c', '3oocoa_c']	MetabolicReaction	3oocoa_c + 4.85921882532048e-6*mu FADA-CPLX + coa_c --> accoa_c + hxcoa_c	1000.0	0
ACACT3r_FWD_FADA-CPLX	['b3845']	[1.0, 1.0]	['coa_c', '3oocoa_c']	[-4.85921882532048e-6*mu, -1.0, -1.0]	['FADA-CPLX', 'hxcoa_c', 'accoa_c']	MetabolicReaction	4.85921882532048e-6*mu FADA-CPLX + accoa_c + hxcoa_c --> 3oocoa_c + coa_c	1000.0	0
ACACT4r_REV_CPLX0-1667	['b2342']	[1.0, 1.0]	['occoa_c', 'accoa_c']	[-7.41438978959899e-6*mu, -1.0, -1.0]	['CPLX0-1667', 'coa_c', '3odcoa_c']	MetabolicReaction	3odcoa_c + 7.41438978959899e-6*mu CPLX0-1667 + coa_c --> accoa_c + occoa_c	1000.0	0
ACACT4r_FWD_CPLX0-1667	['b2342']	[1.0, 1.0]	['coa_c', '3odcoa_c']	[-7.41438978959899e-6*mu, -1.0, -1.0]	['CPLX0-1667', 'occoa_c', 'accoa_c']	MetabolicReaction	7.41438978959899e-6*mu CPLX0-1667 + accoa_c + occoa_c --> 3odcoa_c + coa_c	1000.0	0
ACACT4r_REV_FADA-CPLX	['b3845']	[1.0, 1.0]	['occoa_c', 'accoa_c']	[-4.85921882532048e-6*mu, -1.0, -1.0]	['FADA-CPLX', 'coa_c', '3odcoa_c']	MetabolicReaction	3odcoa_c + 4.85921882532048e-6*mu FADA-CPLX + coa_c --> accoa_c + occoa_c	1000.0	0
ACACT4r_FWD_FADA-CPLX	['b3845']	[1.0, 1.0]	['coa_c', '3odcoa_c']	[-4.85921882532048e-6*mu, -1.0, -1.0]	['FADA-CPLX', 'occoa_c', 'accoa_c']	MetabolicReaction	4.85921882532048e-6*mu FADA-CPLX + accoa_c + occoa_c --> 3odcoa_c + coa_c	1000.0	0
ACACT5r_REV_CPLX0-1667	['b2342']	[1.0, 1.0]	['dcacoa_c', 'accoa_c']	[-7.41438978959899e-6*mu, -1.0, -1.0]	['CPLX0-1667', '3oddcoa_c', 'coa_c']	MetabolicReaction	3oddcoa_c + 7.41438978959899e-6*mu CPLX0-1667 + coa_c --> accoa_c + dcacoa_c	1000.0	0
ACACT5r_FWD_CPLX0-1667	['b2342']	[1.0, 1.0]	['3oddcoa_c', 'coa_c']	[-7.41438978959899e-6*mu, -1.0, -1.0]	['CPLX0-1667', 'dcacoa_c', 'accoa_c']	MetabolicReaction	7.41438978959899e-6*mu CPLX0-1667 + accoa_c + dcacoa_c --> 3oddcoa_c + coa_c	1000.0	0
ACACT5r_REV_FADA-CPLX	['b3845']	[1.0, 1.0]	['dcacoa_c', 'accoa_c']	[-4.85921882532048e-6*mu, -1.0, -1.0]	['FADA-CPLX', '3oddcoa_c', 'coa_c']	MetabolicReaction	3oddcoa_c + 4.85921882532048e-6*mu FADA-CPLX + coa_c --> accoa_c + dcacoa_c	1000.0	0
ACACT5r_FWD_FADA-CPLX	['b3845']	[1.0, 1.0]	['3oddcoa_c', 'coa_c']	[-4.85921882532048e-6*mu, -1.0, -1.0]	['FADA-CPLX', 'dcacoa_c', 'accoa_c']	MetabolicReaction	4.85921882532048e-6*mu FADA-CPLX + accoa_c + dcacoa_c --> 3oddcoa_c + coa_c	1000.0	0
ACACT6r_REV_CPLX0-1667	['b2342']	[1.0, 1.0]	['ddcacoa_c', 'accoa_c']	[-7.41438978959899e-6*mu, -1.0, -1.0]	['CPLX0-1667', '3otdcoa_c', 'coa_c']	MetabolicReaction	3otdcoa_c + 7.41438978959899e-6*mu CPLX0-1667 + coa_c --> accoa_c + ddcacoa_c	1000.0	0
ACACT6r_FWD_CPLX0-1667	['b2342']	[1.0, 1.0]	['3otdcoa_c', 'coa_c']	[-7.41438978959899e-6*mu, -1.0, -1.0]	['CPLX0-1667', 'ddcacoa_c', 'accoa_c']	MetabolicReaction	7.41438978959899e-6*mu CPLX0-1667 + accoa_c + ddcacoa_c --> 3otdcoa_c + coa_c	1000.0	0
ACACT6r_REV_FADA-CPLX	['b3845']	[1.0, 1.0]	['ddcacoa_c', 'accoa_c']	[-4.85921882532048e-6*mu, -1.0, -1.0]	['FADA-CPLX', '3otdcoa_c', 'coa_c']	MetabolicReaction	3otdcoa_c + 4.85921882532048e-6*mu FADA-CPLX + coa_c --> accoa_c + ddcacoa_c	1000.0	0
ACACT6r_FWD_FADA-CPLX	['b3845']	[1.0, 1.0]	['3otdcoa_c', 'coa_c']	[-4.85921882532048e-6*mu, -1.0, -1.0]	['FADA-CPLX', 'ddcacoa_c', 'accoa_c']	MetabolicReaction	4.85921882532048e-6*mu FADA-CPLX + accoa_c + ddcacoa_c --> 3otdcoa_c + coa_c	1000.0	0
ACACT7r_REV_CPLX0-1667	['b2342']	[1.0, 1.0]	['tdcoa_c', 'accoa_c']	[-7.41438978959899e-6*mu, -1.0, -1.0]	['CPLX0-1667', 'coa_c', '3ohdcoa_c']	MetabolicReaction	3ohdcoa_c + 7.41438978959899e-6*mu CPLX0-1667 + coa_c --> accoa_c + tdcoa_c	1000.0	0
ACACT7r_FWD_CPLX0-1667	['b2342']	[1.0, 1.0]	['coa_c', '3ohdcoa_c']	[-7.41438978959899e-6*mu, -1.0, -1.0]	['CPLX0-1667', 'tdcoa_c', 'accoa_c']	MetabolicReaction	7.41438978959899e-6*mu CPLX0-1667 + accoa_c + tdcoa_c --> 3ohdcoa_c + coa_c	1000.0	0
ACACT7r_REV_FADA-CPLX	['b3845']	[1.0, 1.0]	['tdcoa_c', 'accoa_c']	[-4.85921882532048e-6*mu, -1.0, -1.0]	['FADA-CPLX', 'coa_c', '3ohdcoa_c']	MetabolicReaction	3ohdcoa_c + 4.85921882532048e-6*mu FADA-CPLX + coa_c --> accoa_c + tdcoa_c	1000.0	0
ACACT7r_FWD_FADA-CPLX	['b3845']	[1.0, 1.0]	['coa_c', '3ohdcoa_c']	[-4.85921882532048e-6*mu, -1.0, -1.0]	['FADA-CPLX', 'tdcoa_c', 'accoa_c']	MetabolicReaction	4.85921882532048e-6*mu FADA-CPLX + accoa_c + tdcoa_c --> 3ohdcoa_c + coa_c	1000.0	0
ACACT8r_REV_CPLX0-1667	['b2342']	[1.0, 1.0]	['3oodcoa_c', 'coa_c']	[-7.41438978959899e-6*mu, -1.0, -1.0]	['CPLX0-1667', 'pmtcoa_c', 'accoa_c']	MetabolicReaction	7.41438978959899e-6*mu CPLX0-1667 + accoa_c + pmtcoa_c --> 3oodcoa_c + coa_c	1000.0	0
ACACT8r_FWD_CPLX0-1667	['b2342']	[1.0, 1.0]	['pmtcoa_c', 'accoa_c']	[-7.41438978959899e-6*mu, -1.0, -1.0]	['CPLX0-1667', '3oodcoa_c', 'coa_c']	MetabolicReaction	3oodcoa_c + 7.41438978959899e-6*mu CPLX0-1667 + coa_c --> accoa_c + pmtcoa_c	1000.0	0
ACACT8r_REV_FADA-CPLX	['b3845']	[1.0, 1.0]	['3oodcoa_c', 'coa_c']	[-4.85921882532048e-6*mu, -1.0, -1.0]	['FADA-CPLX', 'pmtcoa_c', 'accoa_c']	MetabolicReaction	4.85921882532048e-6*mu FADA-CPLX + accoa_c + pmtcoa_c --> 3oodcoa_c + coa_c	1000.0	0
ACACT8r_FWD_FADA-CPLX	['b3845']	[1.0, 1.0]	['pmtcoa_c', 'accoa_c']	[-4.85921882532048e-6*mu, -1.0, -1.0]	['FADA-CPLX', '3oodcoa_c', 'coa_c']	MetabolicReaction	3oodcoa_c + 4.85921882532048e-6*mu FADA-CPLX + coa_c --> accoa_c + pmtcoa_c	1000.0	0
ACACt2pp_REV_EG11671-MONOMER	['b2223_Inner_Membrane']	[1.0, 1.0]	['acac_p', 'h_p']	[-7.29735822119886e-6*mu, -1.0, -1.0]	['EG11671-MONOMER', 'acac_c', 'h_c']	MetabolicReaction	7.29735822119886e-6*mu EG11671-MONOMER + acac_c + h_c --> acac_p + h_p	1000.0	0
ACACt2pp_FWD_EG11671-MONOMER	['b2223_Inner_Membrane']	[1.0, 1.0]	['acac_c', 'h_c']	[-7.29735822119886e-6*mu, -1.0, -1.0]	['EG11671-MONOMER', 'acac_p', 'h_p']	MetabolicReaction	7.29735822119886e-6*mu EG11671-MONOMER + acac_p + h_p --> acac_c + h_c	1000.0	0
ACACtex_REV_CPLX0-7533	['b2215_Outer_Membrane']	[1.0]	['acac_e']	[-3.61950325781278e-6*mu, -1.0]	['CPLX0-7533', 'acac_p']	MetabolicReaction	3.61950325781278e-6*mu CPLX0-7533 + acac_p --> acac_e	1000.0	0
ACACtex_FWD_CPLX0-7533	['b2215_Outer_Membrane']	[1.0]	['acac_p']	[-3.61950325781278e-6*mu, -1.0]	['CPLX0-7533', 'acac_e']	MetabolicReaction	3.61950325781278e-6*mu CPLX0-7533 + acac_e --> acac_p	1000.0	0
ACACtex_REV_CPLX0-7534	['b0929_Outer_Membrane']	[1.0]	['acac_e']	[-3.6905318514353e-6*mu, -1.0]	['CPLX0-7534', 'acac_p']	MetabolicReaction	3.6905318514353e-6*mu CPLX0-7534 + acac_p --> acac_e	1000.0	0
ACACtex_FWD_CPLX0-7534	['b0929_Outer_Membrane']	[1.0]	['acac_p']	[-3.6905318514353e-6*mu, -1.0]	['CPLX0-7534', 'acac_e']	MetabolicReaction	3.6905318514353e-6*mu CPLX0-7534 + acac_e --> acac_p	1000.0	0
ACACtex_REV_G6700-MONOMER	['b1377_Outer_Membrane']	[1.0]	['acac_e']	[-8.12357800855527e-6*mu, -1.0]	['G6700-MONOMER', 'acac_p']	MetabolicReaction	8.12357800855527e-6*mu G6700-MONOMER + acac_p --> acac_e	1000.0	0
ACACtex_FWD_G6700-MONOMER	['b1377_Outer_Membrane']	[1.0]	['acac_p']	[-8.12357800855527e-6*mu, -1.0]	['G6700-MONOMER', 'acac_e']	MetabolicReaction	8.12357800855527e-6*mu G6700-MONOMER + acac_e --> acac_p	1000.0	0
ACACtex_REV_CPLX0-7530	['b0241_Outer_Membrane']	[1.0]	['acac_e']	[-3.71961802828584e-6*mu, -1.0]	['CPLX0-7530', 'acac_p']	MetabolicReaction	3.71961802828584e-6*mu CPLX0-7530 + acac_p --> acac_e	1000.0	0
ACACtex_FWD_CPLX0-7530	['b0241_Outer_Membrane']	[1.0]	['acac_p']	[-3.71961802828584e-6*mu, -1.0]	['CPLX0-7530', 'acac_e']	MetabolicReaction	3.71961802828584e-6*mu CPLX0-7530 + acac_e --> acac_p	1000.0	0
ACALD_REV_MHPF-MONOMER	['b0351']	[1.0, 1.0, 1.0]	['acald_c', 'coa_c', 'nad_c']	[-9.50160439674088e-6*mu, -1.0, -1.0, -1.0]	['MHPF-MONOMER', 'accoa_c', 'h_c', 'nadh_c']	MetabolicReaction	9.50160439674088e-6*mu MHPF-MONOMER + accoa_c + h_c + nadh_c --> acald_c + coa_c + nad_c	1000.0	0
ACALD_FWD_MHPF-MONOMER	['b0351']	[1.0, 1.0, 1.0]	['accoa_c', 'h_c', 'nadh_c']	[-9.50160439674088e-6*mu, -1.0, -1.0, -1.0]	['MHPF-MONOMER', 'acald_c', 'coa_c', 'nad_c']	MetabolicReaction	9.50160439674088e-6*mu MHPF-MONOMER + acald_c + coa_c + nad_c --> accoa_c + h_c + nadh_c	1000.0	0
ACALD_REV_ADHE-CPLX_mod_fe2	['b1241']	[1.0, 1.0, 1.0]	['acald_c', 'coa_c', 'nad_c']	[-2.70502986116608e-7*mu, -1.0, -1.0, -1.0]	['ADHE-CPLX_mod_fe2', 'accoa_c', 'h_c', 'nadh_c']	MetabolicReaction	2.70502986116608e-7*mu ADHE-CPLX_mod_fe2 + accoa_c + h_c + nadh_c --> acald_c + coa_c + nad_c	1000.0	0
ACALD_FWD_ADHE-CPLX_mod_fe2	['b1241']	[1.0, 1.0, 1.0]	['accoa_c', 'h_c', 'nadh_c']	[-2.70502986116608e-7*mu, -1.0, -1.0, -1.0]	['ADHE-CPLX_mod_fe2', 'acald_c', 'coa_c', 'nad_c']	MetabolicReaction	2.70502986116608e-7*mu ADHE-CPLX_mod_fe2 + acald_c + coa_c + nad_c --> accoa_c + h_c + nadh_c	1000.0	0
ACALDtex_REV_CPLX0-7533	['b2215_Outer_Membrane']	[1.0]	['acald_e']	[-3.61950325781278e-6*mu, -1.0]	['CPLX0-7533', 'acald_p']	MetabolicReaction	3.61950325781278e-6*mu CPLX0-7533 + acald_p --> acald_e	1000.0	0
ACALDtex_FWD_CPLX0-7533	['b2215_Outer_Membrane']	[1.0]	['acald_p']	[-3.61950325781278e-6*mu, -1.0]	['CPLX0-7533', 'acald_e']	MetabolicReaction	3.61950325781278e-6*mu CPLX0-7533 + acald_e --> acald_p	1000.0	0
ACALDtex_REV_CPLX0-7534	['b0929_Outer_Membrane']	[1.0]	['acald_e']	[-3.6905318514353e-6*mu, -1.0]	['CPLX0-7534', 'acald_p']	MetabolicReaction	3.6905318514353e-6*mu CPLX0-7534 + acald_p --> acald_e	1000.0	0
ACALDtex_FWD_CPLX0-7534	['b0929_Outer_Membrane']	[1.0]	['acald_p']	[-3.6905318514353e-6*mu, -1.0]	['CPLX0-7534', 'acald_e']	MetabolicReaction	3.6905318514353e-6*mu CPLX0-7534 + acald_e --> acald_p	1000.0	0
ACALDtex_REV_G6700-MONOMER	['b1377_Outer_Membrane']	[1.0]	['acald_e']	[-8.12357800855527e-6*mu, -1.0]	['G6700-MONOMER', 'acald_p']	MetabolicReaction	8.12357800855527e-6*mu G6700-MONOMER + acald_p --> acald_e	1000.0	0
ACALDtex_FWD_G6700-MONOMER	['b1377_Outer_Membrane']	[1.0]	['acald_p']	[-8.12357800855527e-6*mu, -1.0]	['G6700-MONOMER', 'acald_e']	MetabolicReaction	8.12357800855527e-6*mu G6700-MONOMER + acald_e --> acald_p	1000.0	0
ACALDtex_REV_CPLX0-7530	['b0241_Outer_Membrane']	[1.0]	['acald_e']	[-3.71961802828584e-6*mu, -1.0]	['CPLX0-7530', 'acald_p']	MetabolicReaction	3.71961802828584e-6*mu CPLX0-7530 + acald_p --> acald_e	1000.0	0
ACALDtex_FWD_CPLX0-7530	['b0241_Outer_Membrane']	[1.0]	['acald_p']	[-3.71961802828584e-6*mu, -1.0]	['CPLX0-7530', 'acald_e']	MetabolicReaction	3.71961802828584e-6*mu CPLX0-7530 + acald_e --> acald_p	1000.0	0
ACALDtpp_REV_SPONT	[]	[1.0]	['acald_p']	[-1.0]	['acald_c']	MetabolicReaction	acald_c --> acald_p	1000.0	0
ACALDtpp_FWD_SPONT	[]	[1.0]	['acald_c']	[-1.0]	['acald_p']	MetabolicReaction	acald_p --> acald_c	1000.0	0
ACANTHAT_FWD_CPLX0-236	['b1463']	[1.0, 1.0]	['coa_c', 'acanth_c']	[-5.80286905025682e-6*mu, -1.0, -1.0]	['CPLX0-236', 'anth_c', 'accoa_c']	MetabolicReaction	5.80286905025682e-6*mu CPLX0-236 + accoa_c + anth_c --> acanth_c + coa_c	1000.0	0
ACBIPGT_FWD_COBU-CPLX	['b1993']	[1.0, 1.0]	['ppi_c', 'agdpcbi_c']	[-8.26006008936763e-6*mu, -1.0, -1.0, -1.0]	['COBU-CPLX', 'adocbip_c', 'gtp_c', 'h_c']	MetabolicReaction	8.26006008936763e-6*mu COBU-CPLX + adocbip_c + gtp_c + h_c --> agdpcbi_c + ppi_c	1000.0	0
ACCOAC_FWD_ACETYL-COA-CARBOXYLMULTI-CPLX_mod_btn	['b3255', 'b2316', 'b0185', 'b3256']	[1.0, 1.0, 1.0, 1.0]	['malcoa_c', 'adp_c', 'h_c', 'pi_c']	[-1.00808502641298e-5*mu, -1.0, -1.0, -1.0]	['ACETYL-COA-CARBOXYLMULTI-CPLX_mod_btn', 'atp_c', 'hco3_c', 'accoa_c']	MetabolicReaction	1.00808502641298e-5*mu ACETYL-COA-CARBOXYLMULTI-CPLX_mod_btn + accoa_c + atp_c + hco3_c --> adp_c + h_c + malcoa_c + pi_c	1000.0	0
ACCOAL_FWD_ACS-MONOMER	['b4069']	[1.0, 1.0, 1.0]	['adp_c', 'ppcoa_c', 'pi_c']	[-5.3396468143704e-6*mu, -1.0, -1.0, -1.0]	['ACS-MONOMER', 'atp_c', 'ppa_c', 'coa_c']	MetabolicReaction	5.3396468143704e-6*mu ACS-MONOMER + atp_c + coa_c + ppa_c --> adp_c + pi_c + ppcoa_c	1000.0	0
ACGAL1PPpp_FWD_CPLX_dummy	['dummy']	[1.0, 1.0]	['pi_p', 'acgal_p']	[-4.27350427350427e-6*mu, -1.0, -1.0]	['CPLX_dummy', 'h2o_p', 'acgal1p_p']	MetabolicReaction	4.27350427350427e-6*mu CPLX_dummy + acgal1p_p + h2o_p --> acgal_p + pi_p	1000.0	0
ACGAL1Ptex_REV_CPLX0-7533	['b2215_Outer_Membrane']	[1.0]	['acgal1p_e']	[-3.61950325781278e-6*mu, -1.0]	['CPLX0-7533', 'acgal1p_p']	MetabolicReaction	3.61950325781278e-6*mu CPLX0-7533 + acgal1p_p --> acgal1p_e	1000.0	0
ACGAL1Ptex_FWD_CPLX0-7533	['b2215_Outer_Membrane']	[1.0]	['acgal1p_p']	[-3.61950325781278e-6*mu, -1.0]	['CPLX0-7533', 'acgal1p_e']	MetabolicReaction	3.61950325781278e-6*mu CPLX0-7533 + acgal1p_e --> acgal1p_p	1000.0	0
ACGAL1Ptex_REV_CPLX0-7534	['b0929_Outer_Membrane']	[1.0]	['acgal1p_e']	[-3.6905318514353e-6*mu, -1.0]	['CPLX0-7534', 'acgal1p_p']	MetabolicReaction	3.6905318514353e-6*mu CPLX0-7534 + acgal1p_p --> acgal1p_e	1000.0	0
ACGAL1Ptex_FWD_CPLX0-7534	['b0929_Outer_Membrane']	[1.0]	['acgal1p_p']	[-3.6905318514353e-6*mu, -1.0]	['CPLX0-7534', 'acgal1p_e']	MetabolicReaction	3.6905318514353e-6*mu CPLX0-7534 + acgal1p_e --> acgal1p_p	1000.0	0
ACGAL1Ptex_REV_G6700-MONOMER	['b1377_Outer_Membrane']	[1.0]	['acgal1p_e']	[-8.12357800855527e-6*mu, -1.0]	['G6700-MONOMER', 'acgal1p_p']	MetabolicReaction	8.12357800855527e-6*mu G6700-MONOMER + acgal1p_p --> acgal1p_e	1000.0	0
ACGAL1Ptex_FWD_G6700-MONOMER	['b1377_Outer_Membrane']	[1.0]	['acgal1p_p']	[-8.12357800855527e-6*mu, -1.0]	['G6700-MONOMER', 'acgal1p_e']	MetabolicReaction	8.12357800855527e-6*mu G6700-MONOMER + acgal1p_e --> acgal1p_p	1000.0	0
ACGAL1Ptex_REV_CPLX0-7530	['b0241_Outer_Membrane']	[1.0]	['acgal1p_e']	[-3.71961802828584e-6*mu, -1.0]	['CPLX0-7530', 'acgal1p_p']	MetabolicReaction	3.71961802828584e-6*mu CPLX0-7530 + acgal1p_p --> acgal1p_e	1000.0	0
ACGAL1Ptex_FWD_CPLX0-7530	['b0241_Outer_Membrane']	[1.0]	['acgal1p_p']	[-3.71961802828584e-6*mu, -1.0]	['CPLX0-7530', 'acgal1p_e']	MetabolicReaction	3.71961802828584e-6*mu CPLX0-7530 + acgal1p_e --> acgal1p_p	1000.0	0
ACGALtex_REV_CPLX0-7533	['b2215_Outer_Membrane']	[1.0]	['acgal_e']	[-3.61950325781278e-6*mu, -1.0]	['CPLX0-7533', 'acgal_p']	MetabolicReaction	3.61950325781278e-6*mu CPLX0-7533 + acgal_p --> acgal_e	1000.0	0
ACGALtex_FWD_CPLX0-7533	['b2215_Outer_Membrane']	[1.0]	['acgal_p']	[-3.61950325781278e-6*mu, -1.0]	['CPLX0-7533', 'acgal_e']	MetabolicReaction	3.61950325781278e-6*mu CPLX0-7533 + acgal_e --> acgal_p	1000.0	0
ACGALtex_REV_CPLX0-7534	['b0929_Outer_Membrane']	[1.0]	['acgal_e']	[-3.6905318514353e-6*mu, -1.0]	['CPLX0-7534', 'acgal_p']	MetabolicReaction	3.6905318514353e-6*mu CPLX0-7534 + acgal_p --> acgal_e	1000.0	0
ACGALtex_FWD_CPLX0-7534	['b0929_Outer_Membrane']	[1.0]	['acgal_p']	[-3.6905318514353e-6*mu, -1.0]	['CPLX0-7534', 'acgal_e']	MetabolicReaction	3.6905318514353e-6*mu CPLX0-7534 + acgal_e --> acgal_p	1000.0	0
ACGALtex_REV_G6700-MONOMER	['b1377_Outer_Membrane']	[1.0]	['acgal_e']	[-8.12357800855527e-6*mu, -1.0]	['G6700-MONOMER', 'acgal_p']	MetabolicReaction	8.12357800855527e-6*mu G6700-MONOMER + acgal_p --> acgal_e	1000.0	0
ACGALtex_FWD_G6700-MONOMER	['b1377_Outer_Membrane']	[1.0]	['acgal_p']	[-8.12357800855527e-6*mu, -1.0]	['G6700-MONOMER', 'acgal_e']	MetabolicReaction	8.12357800855527e-6*mu G6700-MONOMER + acgal_e --> acgal_p	1000.0	0
ACGALtex_REV_CPLX0-7530	['b0241_Outer_Membrane']	[1.0]	['acgal_e']	[-3.71961802828584e-6*mu, -1.0]	['CPLX0-7530', 'acgal_p']	MetabolicReaction	3.71961802828584e-6*mu CPLX0-7530 + acgal_p --> acgal_e	1000.0	0
ACGALtex_FWD_CPLX0-7530	['b0241_Outer_Membrane']	[1.0]	['acgal_p']	[-3.71961802828584e-6*mu, -1.0]	['CPLX0-7530', 'acgal_e']	MetabolicReaction	3.71961802828584e-6*mu CPLX0-7530 + acgal_e --> acgal_p	1000.0	0
ACGAM1PPpp_FWD_CPLX_dummy	['dummy']	[1.0, 1.0]	['pi_p', 'acgam_p']	[-4.27350427350427e-6*mu, -1.0, -1.0]	['CPLX_dummy', 'h2o_p', 'acgam1p_p']	MetabolicReaction	4.27350427350427e-6*mu CPLX_dummy + acgam1p_p + h2o_p --> acgam_p + pi_p	1000.0	0
ACGAM1Ptex_REV_CPLX0-7533	['b2215_Outer_Membrane']	[1.0]	['acgam1p_e']	[-3.61950325781278e-6*mu, -1.0]	['CPLX0-7533', 'acgam1p_p']	MetabolicReaction	3.61950325781278e-6*mu CPLX0-7533 + acgam1p_p --> acgam1p_e	1000.0	0
ACGAM1Ptex_FWD_CPLX0-7533	['b2215_Outer_Membrane']	[1.0]	['acgam1p_p']	[-3.61950325781278e-6*mu, -1.0]	['CPLX0-7533', 'acgam1p_e']	MetabolicReaction	3.61950325781278e-6*mu CPLX0-7533 + acgam1p_e --> acgam1p_p	1000.0	0
ACGAM1Ptex_REV_CPLX0-7534	['b0929_Outer_Membrane']	[1.0]	['acgam1p_e']	[-3.6905318514353e-6*mu, -1.0]	['CPLX0-7534', 'acgam1p_p']	MetabolicReaction	3.6905318514353e-6*mu CPLX0-7534 + acgam1p_p --> acgam1p_e	1000.0	0
ACGAM1Ptex_FWD_CPLX0-7534	['b0929_Outer_Membrane']	[1.0]	['acgam1p_p']	[-3.6905318514353e-6*mu, -1.0]	['CPLX0-7534', 'acgam1p_e']	MetabolicReaction	3.6905318514353e-6*mu CPLX0-7534 + acgam1p_e --> acgam1p_p	1000.0	0
ACGAM1Ptex_REV_G6700-MONOMER	['b1377_Outer_Membrane']	[1.0]	['acgam1p_e']	[-8.12357800855527e-6*mu, -1.0]	['G6700-MONOMER', 'acgam1p_p']	MetabolicReaction	8.12357800855527e-6*mu G6700-MONOMER + acgam1p_p --> acgam1p_e	1000.0	0
ACGAM1Ptex_FWD_G6700-MONOMER	['b1377_Outer_Membrane']	[1.0]	['acgam1p_p']	[-8.12357800855527e-6*mu, -1.0]	['G6700-MONOMER', 'acgam1p_e']	MetabolicReaction	8.12357800855527e-6*mu G6700-MONOMER + acgam1p_e --> acgam1p_p	1000.0	0
ACGAM1Ptex_REV_CPLX0-7530	['b0241_Outer_Membrane']	[1.0]	['acgam1p_e']	[-3.71961802828584e-6*mu, -1.0]	['CPLX0-7530', 'acgam1p_p']	MetabolicReaction	3.71961802828584e-6*mu CPLX0-7530 + acgam1p_p --> acgam1p_e	1000.0	0
ACGAM1Ptex_FWD_CPLX0-7530	['b0241_Outer_Membrane']	[1.0]	['acgam1p_p']	[-3.71961802828584e-6*mu, -1.0]	['CPLX0-7530', 'acgam1p_e']	MetabolicReaction	3.71961802828584e-6*mu CPLX0-7530 + acgam1p_e --> acgam1p_p	1000.0	0
ACGAMK_FWD_G6576-MONOMER	['b1119']	[1.0, 1.0, 1.0]	['acgam6p_c', 'h_c', 'adp_c']	[-9.58820623106071e-6*mu, -1.0, -1.0]	['G6576-MONOMER', 'acgam_c', 'atp_c']	MetabolicReaction	9.58820623106071e-6*mu G6576-MONOMER + acgam_c + atp_c --> acgam6p_c + adp_c + h_c	1000.0	0
ACGAMT_FWD_GLCNACPTRANS-MONOMER_mod_mg2	['b3784_Inner_Membrane']	[1.0, 1.0]	['ump_c', 'unaga_c']	[-8.15645098060363e-6*mu, -1.0, -1.0]	['GLCNACPTRANS-MONOMER_mod_mg2', 'uacgam_c', 'udcpp_c']	MetabolicReaction	8.15645098060363e-6*mu GLCNACPTRANS-MONOMER_mod_mg2 + uacgam_c + udcpp_c --> ump_c + unaga_c	1000.0	0
ACGAptspp_FWD_CPLX-157	['b2415', 'b2417', 'b2416', 'b1101_Inner_Membrane']	[1.0, 1.0]	['pyr_c', 'acgam6p_c']	[-2.06542249137437e-6*mu, -1.0, -1.0]	['CPLX-157', 'pep_c', 'acgam_p']	MetabolicReaction	2.06542249137437e-6*mu CPLX-157 + acgam_p + pep_c --> acgam6p_c + pyr_c	1000.0	0
ACGAptspp_FWD_CPLX-167	['b2415', 'b2416', 'b0679_Inner_Membrane']	[1.0, 1.0]	['pyr_c', 'acgam6p_c']	[-1.96755306266446e-6*mu, -1.0, -1.0]	['CPLX-167', 'pep_c', 'acgam_p']	MetabolicReaction	1.96755306266446e-6*mu CPLX-167 + acgam_p + pep_c --> acgam6p_c + pyr_c	1000.0	0
ACGAtex_REV_CPLX0-7533	['b2215_Outer_Membrane']	[1.0]	['acgam_e']	[-3.61950325781278e-6*mu, -1.0]	['CPLX0-7533', 'acgam_p']	MetabolicReaction	3.61950325781278e-6*mu CPLX0-7533 + acgam_p --> acgam_e	1000.0	0
ACGAtex_FWD_CPLX0-7533	['b2215_Outer_Membrane']	[1.0]	['acgam_p']	[-3.61950325781278e-6*mu, -1.0]	['CPLX0-7533', 'acgam_e']	MetabolicReaction	3.61950325781278e-6*mu CPLX0-7533 + acgam_e --> acgam_p	1000.0	0
ACGAtex_REV_CPLX0-7534	['b0929_Outer_Membrane']	[1.0]	['acgam_e']	[-3.6905318514353e-6*mu, -1.0]	['CPLX0-7534', 'acgam_p']	MetabolicReaction	3.6905318514353e-6*mu CPLX0-7534 + acgam_p --> acgam_e	1000.0	0
ACGAtex_FWD_CPLX0-7534	['b0929_Outer_Membrane']	[1.0]	['acgam_p']	[-3.6905318514353e-6*mu, -1.0]	['CPLX0-7534', 'acgam_e']	MetabolicReaction	3.6905318514353e-6*mu CPLX0-7534 + acgam_e --> acgam_p	1000.0	0
ACGAtex_REV_G6700-MONOMER	['b1377_Outer_Membrane']	[1.0]	['acgam_e']	[-8.12357800855527e-6*mu, -1.0]	['G6700-MONOMER', 'acgam_p']	MetabolicReaction	8.12357800855527e-6*mu G6700-MONOMER + acgam_p --> acgam_e	1000.0	0
ACGAtex_FWD_G6700-MONOMER	['b1377_Outer_Membrane']	[1.0]	['acgam_p']	[-8.12357800855527e-6*mu, -1.0]	['G6700-MONOMER', 'acgam_e']	MetabolicReaction	8.12357800855527e-6*mu G6700-MONOMER + acgam_e --> acgam_p	1000.0	0
ACGAtex_REV_CPLX0-7530	['b0241_Outer_Membrane']	[1.0]	['acgam_e']	[-3.71961802828584e-6*mu, -1.0]	['CPLX0-7530', 'acgam_p']	MetabolicReaction	3.71961802828584e-6*mu CPLX0-7530 + acgam_p --> acgam_e	1000.0	0
ACGAtex_FWD_CPLX0-7530	['b0241_Outer_Membrane']	[1.0]	['acgam_p']	[-3.71961802828584e-6*mu, -1.0]	['CPLX0-7530', 'acgam_e']	MetabolicReaction	3.71961802828584e-6*mu CPLX0-7530 + acgam_e --> acgam_p	1000.0	0
ACGK_FWD_ACETYLGLUTKIN-CPLX_mod_mg2	['b3959']	[1.0, 1.0]	['acg5p_c', 'adp_c']	[-0.000455324160890089*mu, -1.0, -1.0]	['ACETYLGLUTKIN-CPLX_mod_mg2', 'acglu_c', 'atp_c']	MetabolicReaction	0.000455324160890089*mu ACETYLGLUTKIN-CPLX_mod_mg2 + acglu_c + atp_c --> acg5p_c + adp_c	1000.0	0
ACGS_FWD_N-ACETYLTRANSFER-CPLX	['b2818']	[1.0, 1.0, 1.0]	['acglu_c', 'coa_c', 'h_c']	[-8.85029733559827e-6*mu, -1.0, -1.0]	['N-ACETYLTRANSFER-CPLX', 'glu__L_c', 'accoa_c']	MetabolicReaction	8.85029733559827e-6*mu N-ACETYLTRANSFER-CPLX + accoa_c + glu__L_c --> acglu_c + coa_c + h_c	1000.0	0
ACHBS_FWD_ACETOLACTSYNIII-CPLX	['b0078', 'b0077']	[1.0, 1.0]	['2ahbut_c', 'co2_c']	[-2.91055999863397e-6*mu, -1.0, -1.0, -1.0]	['ACETOLACTSYNIII-CPLX', 'pyr_c', '2obut_c', 'h_c']	MetabolicReaction	2obut_c + 2.91055999863397e-6*mu ACETOLACTSYNIII-CPLX + h_c + pyr_c --> 2ahbut_c + co2_c	1000.0	0
ACHBS_FWD_ACETOLACTSYNI-CPLX_mod_mg2_mod_fad_mod_thmpp	['b3671', 'b3670']	[1.0, 1.0]	['2ahbut_c', 'co2_c']	[-3.19381262143812e-6*mu, -1.0, -1.0, -1.0]	['ACETOLACTSYNI-CPLX_mod_mg2_mod_fad_mod_thmpp', 'pyr_c', '2obut_c', 'h_c']	MetabolicReaction	2obut_c + 3.19381262143812e-6*mu ACETOLACTSYNI-CPLX_mod_mg2_mod_fad_mod_thmpp + h_c + pyr_c --> 2ahbut_c + co2_c	1000.0	0
ACKr_REV_PROPKIN-MONOMER	['b3115']	[1.0, 1.0]	['ac_c', 'atp_c']	[-7.74360507079947e-6*mu, -1.0, -1.0]	['PROPKIN-MONOMER', 'actp_c', 'adp_c']	MetabolicReaction	7.74360507079947e-6*mu PROPKIN-MONOMER + actp_c + adp_c --> ac_c + atp_c	1000.0	0
ACKr_FWD_PROPKIN-MONOMER	['b3115']	[1.0, 1.0]	['actp_c', 'adp_c']	[-7.74360507079947e-6*mu, -1.0, -1.0]	['PROPKIN-MONOMER', 'ac_c', 'atp_c']	MetabolicReaction	7.74360507079947e-6*mu PROPKIN-MONOMER + ac_c + atp_c --> actp_c + adp_c	1000.0	0
ACKr_REV_ACETATEKINA-MONOMER_mod_mg2	['b2296']	[1.0, 1.0]	['ac_c', 'atp_c']	[-7.82860201740747e-6*mu, -1.0, -1.0]	['ACETATEKINA-MONOMER_mod_mg2', 'actp_c', 'adp_c']	MetabolicReaction	7.82860201740747e-6*mu ACETATEKINA-MONOMER_mod_mg2 + actp_c + adp_c --> ac_c + atp_c	1000.0	0
ACKr_FWD_ACETATEKINA-MONOMER_mod_mg2	['b2296']	[1.0, 1.0]	['actp_c', 'adp_c']	[-7.82860201740747e-6*mu, -1.0, -1.0]	['ACETATEKINA-MONOMER_mod_mg2', 'ac_c', 'atp_c']	MetabolicReaction	7.82860201740747e-6*mu ACETATEKINA-MONOMER_mod_mg2 + ac_c + atp_c --> actp_c + adp_c	1000.0	0
ACKr_REV_GARTRANSFORMYL2-MONOMER	['b1849']	[1.0, 1.0]	['ac_c', 'atp_c']	[-7.94693289931629e-6*mu, -1.0, -1.0]	['GARTRANSFORMYL2-MONOMER', 'actp_c', 'adp_c']	MetabolicReaction	7.94693289931629e-6*mu GARTRANSFORMYL2-MONOMER + actp_c + adp_c --> ac_c + atp_c	1000.0	0
ACKr_FWD_GARTRANSFORMYL2-MONOMER	['b1849']	[1.0, 1.0]	['actp_c', 'adp_c']	[-7.94693289931629e-6*mu, -1.0, -1.0]	['GARTRANSFORMYL2-MONOMER', 'ac_c', 'atp_c']	MetabolicReaction	7.94693289931629e-6*mu GARTRANSFORMYL2-MONOMER + ac_c + atp_c --> actp_c + adp_c	1000.0	0
ACLS_FWD_ACETOLACTSYNIII-CPLX	['b0078', 'b0077']	[1.0, 1.0]	['co2_c', 'alac__S_c']	[-2.91055999863397e-6*mu, -2.0, -1.0]	['ACETOLACTSYNIII-CPLX', 'pyr_c', 'h_c']	MetabolicReaction	2.91055999863397e-6*mu ACETOLACTSYNIII-CPLX + h_c + 2.0 pyr_c --> alac__S_c + co2_c	1000.0	0
ACLS_FWD_ACETOLACTSYNI-CPLX_mod_mg2_mod_fad_mod_thmpp	['b3671', 'b3670']	[1.0, 1.0]	['co2_c', 'alac__S_c']	[-3.19381262143812e-6*mu, -2.0, -1.0]	['ACETOLACTSYNI-CPLX_mod_mg2_mod_fad_mod_thmpp', 'pyr_c', 'h_c']	MetabolicReaction	3.19381262143812e-6*mu ACETOLACTSYNI-CPLX_mod_mg2_mod_fad_mod_thmpp + h_c + 2.0 pyr_c --> alac__S_c + co2_c	1000.0	0
ACM6PH_FWD_CPLX0-7732	['b2428']	[1.0, 1.0]	['lac__D_c', 'acgam6p_c']	[-5.94840288810943e-6*mu, -1.0, -1.0]	['CPLX0-7732', 'h2o_c', 'acmum6p_c']	MetabolicReaction	5.94840288810943e-6*mu CPLX0-7732 + acmum6p_c + h2o_c --> acgam6p_c + lac__D_c	1000.0	0
ACMAMUT_FWD_UDPMANACATRANS-MONOMER	['b3794']	[1.0, 1.0, 1.0]	['udp_c', 'unagamu_c', 'h_c']	[-1.08730379136631e-5*mu, -1.0, -1.0]	['UDPMANACATRANS-MONOMER', 'uacmamu_c', 'unaga_c']	MetabolicReaction	1.08730379136631e-5*mu UDPMANACATRANS-MONOMER + uacmamu_c + unaga_c --> h_c + udp_c + unagamu_c	1000.0	0
ACMANAptspp_FWD_CPLX-165	['b2415', 'b2416', 'b1817', 'b1818_Inner_Membrane', 'b1819_Inner_Membrane']	[1.0, 1.0]	['pyr_c', 'acmanap_c']	[-2.05344189247416e-6*mu, -1.0, -1.0]	['CPLX-165', 'acmana_p', 'pep_c']	MetabolicReaction	2.05344189247416e-6*mu CPLX-165 + acmana_p + pep_c --> acmanap_c + pyr_c	1000.0	0
ACMANAtex_REV_CPLX0-7533	['b2215_Outer_Membrane']	[1.0]	['acmana_e']	[-3.61950325781278e-6*mu, -1.0]	['CPLX0-7533', 'acmana_p']	MetabolicReaction	3.61950325781278e-6*mu CPLX0-7533 + acmana_p --> acmana_e	1000.0	0
ACMANAtex_FWD_CPLX0-7533	['b2215_Outer_Membrane']	[1.0]	['acmana_p']	[-3.61950325781278e-6*mu, -1.0]	['CPLX0-7533', 'acmana_e']	MetabolicReaction	3.61950325781278e-6*mu CPLX0-7533 + acmana_e --> acmana_p	1000.0	0
ACMANAtex_REV_CPLX0-7534	['b0929_Outer_Membrane']	[1.0]	['acmana_e']	[-3.6905318514353e-6*mu, -1.0]	['CPLX0-7534', 'acmana_p']	MetabolicReaction	3.6905318514353e-6*mu CPLX0-7534 + acmana_p --> acmana_e	1000.0	0
ACMANAtex_FWD_CPLX0-7534	['b0929_Outer_Membrane']	[1.0]	['acmana_p']	[-3.6905318514353e-6*mu, -1.0]	['CPLX0-7534', 'acmana_e']	MetabolicReaction	3.6905318514353e-6*mu CPLX0-7534 + acmana_e --> acmana_p	1000.0	0
ACMANAtex_REV_G6700-MONOMER	['b1377_Outer_Membrane']	[1.0]	['acmana_e']	[-8.12357800855527e-6*mu, -1.0]	['G6700-MONOMER', 'acmana_p']	MetabolicReaction	8.12357800855527e-6*mu G6700-MONOMER + acmana_p --> acmana_e	1000.0	0
ACMANAtex_FWD_G6700-MONOMER	['b1377_Outer_Membrane']	[1.0]	['acmana_p']	[-8.12357800855527e-6*mu, -1.0]	['G6700-MONOMER', 'acmana_e']	MetabolicReaction	8.12357800855527e-6*mu G6700-MONOMER + acmana_e --> acmana_p	1000.0	0
ACMANAtex_REV_CPLX0-7530	['b0241_Outer_Membrane']	[1.0]	['acmana_e']	[-3.71961802828584e-6*mu, -1.0]	['CPLX0-7530', 'acmana_p']	MetabolicReaction	3.71961802828584e-6*mu CPLX0-7530 + acmana_p --> acmana_e	1000.0	0
ACMANAtex_FWD_CPLX0-7530	['b0241_Outer_Membrane']	[1.0]	['acmana_p']	[-3.71961802828584e-6*mu, -1.0]	['CPLX0-7530', 'acmana_e']	MetabolicReaction	3.71961802828584e-6*mu CPLX0-7530 + acmana_e --> acmana_p	1000.0	0
ACMUMptspp_FWD_CPLX0-7	['b2415', 'b2417', 'b2416', 'b2429_Inner_Membrane']	[1.0, 1.0]	['acmum6p_c', 'pyr_c']	[-3.2339227184604e-6*mu, -1.0, -1.0]	['CPLX0-7', 'pep_c', 'acmum_p']	MetabolicReaction	3.2339227184604e-6*mu CPLX0-7 + acmum_p + pep_c --> acmum6p_c + pyr_c	1000.0	0
ACMUMtex_FWD_CPLX0-7533	['b2215_Outer_Membrane']	[1.0]	['acmum_p']	[-3.61950325781278e-6*mu, -1.0]	['CPLX0-7533', 'acmum_e']	MetabolicReaction	3.61950325781278e-6*mu CPLX0-7533 + acmum_e --> acmum_p	1000.0	0
ACMUMtex_FWD_CPLX0-7534	['b0929_Outer_Membrane']	[1.0]	['acmum_p']	[-3.6905318514353e-6*mu, -1.0]	['CPLX0-7534', 'acmum_e']	MetabolicReaction	3.6905318514353e-6*mu CPLX0-7534 + acmum_e --> acmum_p	1000.0	0
ACMUMtex_FWD_G6700-MONOMER	['b1377_Outer_Membrane']	[1.0]	['acmum_p']	[-8.12357800855527e-6*mu, -1.0]	['G6700-MONOMER', 'acmum_e']	MetabolicReaction	8.12357800855527e-6*mu G6700-MONOMER + acmum_e --> acmum_p	1000.0	0
ACMUMtex_FWD_CPLX0-7530	['b0241_Outer_Membrane']	[1.0]	['acmum_p']	[-3.71961802828584e-6*mu, -1.0]	['CPLX0-7530', 'acmum_e']	MetabolicReaction	3.71961802828584e-6*mu CPLX0-7530 + acmum_e --> acmum_p	1000.0	0
ACNAMt2pp_FWD_NANT-MONOMER	['b3224_Inner_Membrane']	[1.0, 1.0]	['h_c', 'acnam_c']	[-6.67143533755586e-6*mu, -1.0, -1.0]	['NANT-MONOMER', 'acnam_p', 'h_p']	MetabolicReaction	6.67143533755586e-6*mu NANT-MONOMER + acnam_p + h_p --> acnam_c + h_c	1000.0	0
ACNAMtex_REV_CPLX0-7533	['b2215_Outer_Membrane']	[1.0]	['acnam_e']	[-3.61950325781278e-6*mu, -1.0]	['CPLX0-7533', 'acnam_p']	MetabolicReaction	3.61950325781278e-6*mu CPLX0-7533 + acnam_p --> acnam_e	1000.0	0
ACNAMtex_FWD_CPLX0-7533	['b2215_Outer_Membrane']	[1.0]	['acnam_p']	[-3.61950325781278e-6*mu, -1.0]	['CPLX0-7533', 'acnam_e']	MetabolicReaction	3.61950325781278e-6*mu CPLX0-7533 + acnam_e --> acnam_p	1000.0	0
ACNAMtex_REV_G7921-MONOMER	['b4311_Outer_Membrane']	[1.0]	['acnam_e']	[-1.08865627585073e-5*mu, -1.0]	['G7921-MONOMER', 'acnam_p']	MetabolicReaction	1.08865627585073e-5*mu G7921-MONOMER + acnam_p --> acnam_e	1000.0	0
ACNAMtex_FWD_G7921-MONOMER	['b4311_Outer_Membrane']	[1.0]	['acnam_p']	[-1.08865627585073e-5*mu, -1.0]	['G7921-MONOMER', 'acnam_e']	MetabolicReaction	1.08865627585073e-5*mu G7921-MONOMER + acnam_e --> acnam_p	1000.0	0
ACNAMtex_REV_CPLX0-7534	['b0929_Outer_Membrane']	[1.0]	['acnam_e']	[-3.6905318514353e-6*mu, -1.0]	['CPLX0-7534', 'acnam_p']	MetabolicReaction	3.6905318514353e-6*mu CPLX0-7534 + acnam_p --> acnam_e	1000.0	0
ACNAMtex_FWD_CPLX0-7534	['b0929_Outer_Membrane']	[1.0]	['acnam_p']	[-3.6905318514353e-6*mu, -1.0]	['CPLX0-7534', 'acnam_e']	MetabolicReaction	3.6905318514353e-6*mu CPLX0-7534 + acnam_e --> acnam_p	1000.0	0
ACNML_FWD_ACNEULY-CPLX	['b3225']	[1.0, 1.0]	['pyr_c', 'acmana_c']	[-3.42455735023584e-6*mu, -1.0]	['ACNEULY-CPLX', 'acnam_c']	MetabolicReaction	3.42455735023584e-6*mu ACNEULY-CPLX + acnam_c --> acmana_c + pyr_c	1000.0	0
ACOAD1f_REV_ACYLCOADEHYDROG-MONOMER	['b0221_Inner_Membrane']	[1.0, 1.0]	['btcoa_c', 'fad_c']	[-1.16632410700328e-7*mu, -1.0, -1.0]	['ACYLCOADEHYDROG-MONOMER', 'b2coa_c', 'fadh2_c']	MetabolicReaction	1.16632410700328e-7*mu ACYLCOADEHYDROG-MONOMER + b2coa_c + fadh2_c --> btcoa_c + fad_c	1000.0	0
ACOAD1f_FWD_ACYLCOADEHYDROG-MONOMER	['b0221_Inner_Membrane']	[1.0, 1.0]	['b2coa_c', 'fadh2_c']	[-4.54944717965315e-6*mu, -1.0, -1.0]	['ACYLCOADEHYDROG-MONOMER', 'btcoa_c', 'fad_c']	MetabolicReaction	4.54944717965315e-6*mu ACYLCOADEHYDROG-MONOMER + btcoa_c + fad_c --> b2coa_c + fadh2_c	1000.0	0
ACOAD2f_REV_ACYLCOADEHYDROG-MONOMER	['b0221_Inner_Membrane']	[1.0, 1.0]	['hxcoa_c', 'fad_c']	[-1.16632410700328e-7*mu, -1.0, -1.0]	['ACYLCOADEHYDROG-MONOMER', 'fadh2_c', 'hx2coa_c']	MetabolicReaction	1.16632410700328e-7*mu ACYLCOADEHYDROG-MONOMER + fadh2_c + hx2coa_c --> fad_c + hxcoa_c	1000.0	0
ACOAD2f_FWD_ACYLCOADEHYDROG-MONOMER	['b0221_Inner_Membrane']	[1.0, 1.0]	['fadh2_c', 'hx2coa_c']	[-4.54944717965315e-6*mu, -1.0, -1.0]	['ACYLCOADEHYDROG-MONOMER', 'hxcoa_c', 'fad_c']	MetabolicReaction	4.54944717965315e-6*mu ACYLCOADEHYDROG-MONOMER + fad_c + hxcoa_c --> fadh2_c + hx2coa_c	1000.0	0
ACOAD3f_REV_ACYLCOADEHYDROG-MONOMER	['b0221_Inner_Membrane']	[1.0, 1.0]	['occoa_c', 'fad_c']	[-1.16632410700328e-7*mu, -1.0, -1.0]	['ACYLCOADEHYDROG-MONOMER', 'oc2coa_c', 'fadh2_c']	MetabolicReaction	1.16632410700328e-7*mu ACYLCOADEHYDROG-MONOMER + fadh2_c + oc2coa_c --> fad_c + occoa_c	1000.0	0
ACOAD3f_FWD_ACYLCOADEHYDROG-MONOMER	['b0221_Inner_Membrane']	[1.0, 1.0]	['oc2coa_c', 'fadh2_c']	[-4.54944717965315e-6*mu, -1.0, -1.0]	['ACYLCOADEHYDROG-MONOMER', 'occoa_c', 'fad_c']	MetabolicReaction	4.54944717965315e-6*mu ACYLCOADEHYDROG-MONOMER + fad_c + occoa_c --> fadh2_c + oc2coa_c	1000.0	0
ACOAD4f_REV_ACYLCOADEHYDROG-MONOMER	['b0221_Inner_Membrane']	[1.0, 1.0]	['dcacoa_c', 'fad_c']	[-4.54944717965315e-6*mu, -1.0, -1.0]	['ACYLCOADEHYDROG-MONOMER', 'fadh2_c', 'dc2coa_c']	MetabolicReaction	4.54944717965315e-6*mu ACYLCOADEHYDROG-MONOMER + dc2coa_c + fadh2_c --> dcacoa_c + fad_c	1000.0	0
ACOAD4f_FWD_ACYLCOADEHYDROG-MONOMER	['b0221_Inner_Membrane']	[1.0, 1.0]	['fadh2_c', 'dc2coa_c']	[-4.54944717965315e-6*mu, -1.0, -1.0]	['ACYLCOADEHYDROG-MONOMER', 'dcacoa_c', 'fad_c']	MetabolicReaction	4.54944717965315e-6*mu ACYLCOADEHYDROG-MONOMER + dcacoa_c + fad_c --> dc2coa_c + fadh2_c	1000.0	0
ACOAD5f_REV_ACYLCOADEHYDROG-MONOMER	['b0221_Inner_Membrane']	[1.0, 1.0]	['ddcacoa_c', 'fad_c']	[-4.54944717965315e-6*mu, -1.0, -1.0]	['ACYLCOADEHYDROG-MONOMER', 'fadh2_c', 'dd2coa_c']	MetabolicReaction	4.54944717965315e-6*mu ACYLCOADEHYDROG-MONOMER + dd2coa_c + fadh2_c --> ddcacoa_c + fad_c	1000.0	0
ACOAD5f_FWD_ACYLCOADEHYDROG-MONOMER	['b0221_Inner_Membrane']	[1.0, 1.0]	['fadh2_c', 'dd2coa_c']	[-4.54944717965315e-6*mu, -1.0, -1.0]	['ACYLCOADEHYDROG-MONOMER', 'ddcacoa_c', 'fad_c']	MetabolicReaction	4.54944717965315e-6*mu ACYLCOADEHYDROG-MONOMER + ddcacoa_c + fad_c --> dd2coa_c + fadh2_c	1000.0	0
ACOAD6f_REV_ACYLCOADEHYDROG-MONOMER	['b0221_Inner_Membrane']	[1.0, 1.0]	['fad_c', 'tdcoa_c']	[-4.54944717965315e-6*mu, -1.0, -1.0]	['ACYLCOADEHYDROG-MONOMER', 'fadh2_c', 'td2coa_c']	MetabolicReaction	4.54944717965315e-6*mu ACYLCOADEHYDROG-MONOMER + fadh2_c + td2coa_c --> fad_c + tdcoa_c	1000.0	0
ACOAD6f_FWD_ACYLCOADEHYDROG-MONOMER	['b0221_Inner_Membrane']	[1.0, 1.0]	['fadh2_c', 'td2coa_c']	[-4.54944717965315e-6*mu, -1.0, -1.0]	['ACYLCOADEHYDROG-MONOMER', 'fad_c', 'tdcoa_c']	MetabolicReaction	4.54944717965315e-6*mu ACYLCOADEHYDROG-MONOMER + fad_c + tdcoa_c --> fadh2_c + td2coa_c	1000.0	0
ACOAD7f_REV_ACYLCOADEHYDROG-MONOMER	['b0221_Inner_Membrane']	[1.0, 1.0]	['pmtcoa_c', 'fad_c']	[-4.54944717965315e-6*mu, -1.0, -1.0]	['ACYLCOADEHYDROG-MONOMER', 'fadh2_c', 'hdd2coa_c']	MetabolicReaction	4.54944717965315e-6*mu ACYLCOADEHYDROG-MONOMER + fadh2_c + hdd2coa_c --> fad_c + pmtcoa_c	1000.0	0
ACOAD7f_FWD_ACYLCOADEHYDROG-MONOMER	['b0221_Inner_Membrane']	[1.0, 1.0]	['fadh2_c', 'hdd2coa_c']	[-4.54944717965315e-6*mu, -1.0, -1.0]	['ACYLCOADEHYDROG-MONOMER', 'pmtcoa_c', 'fad_c']	MetabolicReaction	4.54944717965315e-6*mu ACYLCOADEHYDROG-MONOMER + fad_c + pmtcoa_c --> fadh2_c + hdd2coa_c	1000.0	0
ACOAD8f_REV_ACYLCOADEHYDROG-MONOMER	['b0221_Inner_Membrane']	[1.0, 1.0]	['stcoa_c', 'fad_c']	[-4.54944717965315e-6*mu, -1.0, -1.0]	['ACYLCOADEHYDROG-MONOMER', 'od2coa_c', 'fadh2_c']	MetabolicReaction	4.54944717965315e-6*mu ACYLCOADEHYDROG-MONOMER + fadh2_c + od2coa_c --> fad_c + stcoa_c	1000.0	0
ACOAD8f_FWD_ACYLCOADEHYDROG-MONOMER	['b0221_Inner_Membrane']	[1.0, 1.0]	['od2coa_c', 'fadh2_c']	[-4.54944717965315e-6*mu, -1.0, -1.0]	['ACYLCOADEHYDROG-MONOMER', 'stcoa_c', 'fad_c']	MetabolicReaction	4.54944717965315e-6*mu ACYLCOADEHYDROG-MONOMER + fad_c + stcoa_c --> fadh2_c + od2coa_c	1000.0	0
ACODA_FWD_ACETYLORNDEACET-CPLX_mod_zn2	['b3957']	[1.0, 1.0]	['orn_c', 'ac_c']	[-0.000156839591952344*mu, -1.0, -1.0]	['ACETYLORNDEACET-CPLX_mod_zn2', 'h2o_c', 'acorn_c']	MetabolicReaction	0.000156839591952344*mu ACETYLORNDEACET-CPLX_mod_zn2 + acorn_c + h2o_c --> ac_c + orn_c	1000.0	0
ACOLIPAabctex_FWD_ABC-53-CPLX	['b3201', 'b4261_Inner_Membrane', 'b4262_Inner_Membrane', 'b3199_Inner_Membrane', 'b3200_Periplasm']	[1.0, 1.0, 1.0, 1.0]	['adp_c', 'h_c', 'acolipa_e', 'pi_c']	[-2.74114688031043e-6*mu, -1.0, -1.0, -1.0]	['ABC-53-CPLX', 'h2o_c', 'acolipa_p', 'atp_c']	MetabolicReaction	2.74114688031043e-6*mu ABC-53-CPLX + acolipa_p + atp_c + h2o_c --> acolipa_e + adp_c + h_c + pi_c	1000.0	0
ACONIs_REV_SPONT	[]	[1.0]	['acon__T_c']	[-1.0]	['acon__C_c']	MetabolicReaction	acon__C_c --> acon__T_c	1000.0	0
ACONIs_FWD_SPONT	[]	[1.0]	['acon__C_c']	[-1.0]	['acon__T_c']	MetabolicReaction	acon__T_c --> acon__C_c	1000.0	0
ACONMT_FWD_G6806-MONOMER	['b1519']	[1.0, 1.0]	['ahcys_c', 'aconm_c']	[-1.05748383532788e-5*mu, -1.0, -1.0]	['G6806-MONOMER', 'acon__T_c', 'amet_c']	MetabolicReaction	1.05748383532788e-5*mu G6806-MONOMER + acon__T_c + amet_c --> aconm_c + ahcys_c	1000.0	0
ACONTa_REV_CPLX0-7761_mod_4fe4s	['b0118']	[1.0]	['cit_c']	[-2.61239784533319e-6*mu, -1.0, -1.0]	['CPLX0-7761_mod_4fe4s', 'h2o_c', 'acon__C_c']	MetabolicReaction	2.61239784533319e-6*mu CPLX0-7761_mod_4fe4s + acon__C_c + h2o_c --> cit_c	1000.0	0
ACONTa_FWD_CPLX0-7761_mod_4fe4s	['b0118']	[1.0, 1.0]	['h2o_c', 'acon__C_c']	[-2.61239784533319e-6*mu, -1.0]	['CPLX0-7761_mod_4fe4s', 'cit_c']	MetabolicReaction	2.61239784533319e-6*mu CPLX0-7761_mod_4fe4s + cit_c --> acon__C_c + h2o_c	1000.0	0
ACONTa_REV_CPLX0-7760_mod_4fe4s	['b1276']	[1.0]	['cit_c']	[-2.52795914560159e-6*mu, -1.0, -1.0]	['CPLX0-7760_mod_4fe4s', 'h2o_c', 'acon__C_c']	MetabolicReaction	2.52795914560159e-6*mu CPLX0-7760_mod_4fe4s + acon__C_c + h2o_c --> cit_c	1000.0	0
ACONTa_FWD_CPLX0-7760_mod_4fe4s	['b1276']	[1.0, 1.0]	['h2o_c', 'acon__C_c']	[-1.73826126901941e-7*mu, -1.0]	['CPLX0-7760_mod_4fe4s', 'cit_c']	MetabolicReaction	1.73826126901941e-7*mu CPLX0-7760_mod_4fe4s + cit_c --> acon__C_c + h2o_c	1000.0	0
ACONTb_REV_CPLX0-7761_mod_4fe4s	['b0118']	[1.0, 1.0]	['h2o_c', 'acon__C_c']	[-2.61239784533319e-6*mu, -1.0]	['CPLX0-7761_mod_4fe4s', 'icit_c']	MetabolicReaction	2.61239784533319e-6*mu CPLX0-7761_mod_4fe4s + icit_c --> acon__C_c + h2o_c	1000.0	0
ACONTb_FWD_CPLX0-7761_mod_4fe4s	['b0118']	[1.0]	['icit_c']	[-2.61239784533319e-6*mu, -1.0, -1.0]	['CPLX0-7761_mod_4fe4s', 'h2o_c', 'acon__C_c']	MetabolicReaction	2.61239784533319e-6*mu CPLX0-7761_mod_4fe4s + acon__C_c + h2o_c --> icit_c	1000.0	0
ACONTb_REV_CPLX0-7760_mod_4fe4s	['b1276']	[1.0, 1.0]	['h2o_c', 'acon__C_c']	[-2.52795914560159e-6*mu, -1.0]	['CPLX0-7760_mod_4fe4s', 'icit_c']	MetabolicReaction	2.52795914560159e-6*mu CPLX0-7760_mod_4fe4s + icit_c --> acon__C_c + h2o_c	1000.0	0
ACONTb_FWD_CPLX0-7760_mod_4fe4s	['b1276']	[1.0]	['icit_c']	[-1.73235830380598e-7*mu, -1.0, -1.0]	['CPLX0-7760_mod_4fe4s', 'h2o_c', 'acon__C_c']	MetabolicReaction	1.73235830380598e-7*mu CPLX0-7760_mod_4fe4s + acon__C_c + h2o_c --> icit_c	1000.0	0
ACOTA_REV_ACETYLORNTRANSAM-CPLX_mod_pydx5p	['b3359']	[1.0, 1.0]	['akg_c', 'acorn_c']	[-4.61690688851882e-6*mu, -1.0, -1.0]	['ACETYLORNTRANSAM-CPLX_mod_pydx5p', 'glu__L_c', 'acg5sa_c']	MetabolicReaction	4.61690688851882e-6*mu ACETYLORNTRANSAM-CPLX_mod_pydx5p + acg5sa_c + glu__L_c --> acorn_c + akg_c	1000.0	0
ACOTA_FWD_ACETYLORNTRANSAM-CPLX_mod_pydx5p	['b3359']	[1.0, 1.0]	['glu__L_c', 'acg5sa_c']	[-4.61690688851882e-6*mu, -1.0, -1.0]	['ACETYLORNTRANSAM-CPLX_mod_pydx5p', 'akg_c', 'acorn_c']	MetabolicReaction	4.61690688851882e-6*mu ACETYLORNTRANSAM-CPLX_mod_pydx5p + acorn_c + akg_c --> acg5sa_c + glu__L_c	1000.0	0
ACOTA_REV_SUCCORNTRANSAM-CPLX_mod_pydx5p	['b1748']	[1.0, 1.0]	['akg_c', 'acorn_c']	[-4.62472801924233e-6*mu, -1.0, -1.0]	['SUCCORNTRANSAM-CPLX_mod_pydx5p', 'glu__L_c', 'acg5sa_c']	MetabolicReaction	4.62472801924233e-6*mu SUCCORNTRANSAM-CPLX_mod_pydx5p + acg5sa_c + glu__L_c --> acorn_c + akg_c	1000.0	0
ACOTA_FWD_SUCCORNTRANSAM-CPLX_mod_pydx5p	['b1748']	[1.0, 1.0]	['glu__L_c', 'acg5sa_c']	[-4.62472801924233e-6*mu, -1.0, -1.0]	['SUCCORNTRANSAM-CPLX_mod_pydx5p', 'akg_c', 'acorn_c']	MetabolicReaction	4.62472801924233e-6*mu SUCCORNTRANSAM-CPLX_mod_pydx5p + acorn_c + akg_c --> acg5sa_c + glu__L_c	1000.0	0
ACS_FWD_ACS-MONOMER	['b4069']	[1.0, 1.0, 1.0]	['ppi_c', 'amp_c', 'accoa_c']	[-5.3396468143704e-6*mu, -1.0, -1.0, -1.0]	['ACS-MONOMER', 'atp_c', 'coa_c', 'ac_c']	MetabolicReaction	5.3396468143704e-6*mu ACS-MONOMER + ac_c + atp_c + coa_c --> accoa_c + amp_c + ppi_c	1000.0	0
ACSERtex_REV_CPLX0-7533	['b2215_Outer_Membrane']	[1.0]	['acser_e']	[-3.61950325781278e-6*mu, -1.0]	['CPLX0-7533', 'acser_p']	MetabolicReaction	3.61950325781278e-6*mu CPLX0-7533 + acser_p --> acser_e	1000.0	0
ACSERtex_FWD_CPLX0-7533	['b2215_Outer_Membrane']	[1.0]	['acser_p']	[-3.61950325781278e-6*mu, -1.0]	['CPLX0-7533', 'acser_e']	MetabolicReaction	3.61950325781278e-6*mu CPLX0-7533 + acser_e --> acser_p	1000.0	0
ACSERtex_REV_CPLX0-7534	['b0929_Outer_Membrane']	[1.0]	['acser_e']	[-3.6905318514353e-6*mu, -1.0]	['CPLX0-7534', 'acser_p']	MetabolicReaction	3.6905318514353e-6*mu CPLX0-7534 + acser_p --> acser_e	1000.0	0
ACSERtex_FWD_CPLX0-7534	['b0929_Outer_Membrane']	[1.0]	['acser_p']	[-3.6905318514353e-6*mu, -1.0]	['CPLX0-7534', 'acser_e']	MetabolicReaction	3.6905318514353e-6*mu CPLX0-7534 + acser_e --> acser_p	1000.0	0
ACSERtex_REV_G6700-MONOMER	['b1377_Outer_Membrane']	[1.0]	['acser_e']	[-8.12357800855527e-6*mu, -1.0]	['G6700-MONOMER', 'acser_p']	MetabolicReaction	8.12357800855527e-6*mu G6700-MONOMER + acser_p --> acser_e	1000.0	0
ACSERtex_FWD_G6700-MONOMER	['b1377_Outer_Membrane']	[1.0]	['acser_p']	[-8.12357800855527e-6*mu, -1.0]	['G6700-MONOMER', 'acser_e']	MetabolicReaction	8.12357800855527e-6*mu G6700-MONOMER + acser_e --> acser_p	1000.0	0
ACSERtex_REV_CPLX0-7530	['b0241_Outer_Membrane']	[1.0]	['acser_e']	[-3.71961802828584e-6*mu, -1.0]	['CPLX0-7530', 'acser_p']	MetabolicReaction	3.71961802828584e-6*mu CPLX0-7530 + acser_p --> acser_e	1000.0	0
ACSERtex_FWD_CPLX0-7530	['b0241_Outer_Membrane']	[1.0]	['acser_p']	[-3.71961802828584e-6*mu, -1.0]	['CPLX0-7530', 'acser_e']	MetabolicReaction	3.71961802828584e-6*mu CPLX0-7530 + acser_e --> acser_p	1000.0	0
ACSERtpp_FWD_EG11639-MONOMER	['b1533_Inner_Membrane']	[1.0]	['acser_p']	[-9.74340331787008e-6*mu, -1.0]	['EG11639-MONOMER', 'acser_c']	MetabolicReaction	9.74340331787008e-6*mu EG11639-MONOMER + acser_c --> acser_p	1000.0	0
ACSERtpp_FWD_EG12445-MONOMER	['b2578_Inner_Membrane']	[1.0]	['acser_p']	[-1.3348778373144e-5*mu, -1.0]	['EG12445-MONOMER', 'acser_c']	MetabolicReaction	1.3348778373144e-5*mu EG12445-MONOMER + acser_c --> acser_p	1000.0	0
ACt2rpp_REV_CPLX_dummy	['dummy']	[1.0, 1.0]	['ac_p', 'h_p']	[-4.27350427350427e-6*mu, -1.0, -1.0]	['CPLX_dummy', 'ac_c', 'h_c']	MetabolicReaction	4.27350427350427e-6*mu CPLX_dummy + ac_c + h_c --> ac_p + h_p	1000.0	0
ACt2rpp_FWD_CPLX_dummy	['dummy']	[1.0, 1.0]	['ac_c', 'h_c']	[-4.27350427350427e-6*mu, -1.0, -1.0]	['CPLX_dummy', 'ac_p', 'h_p']	MetabolicReaction	4.27350427350427e-6*mu CPLX_dummy + ac_p + h_p --> ac_c + h_c	1000.0	0
ACt4pp_FWD_YJCG-MONOMER	['b4067_Inner_Membrane']	[1.0, 1.0]	['ac_c', 'na1_c']	[-6.18849145827592e-6*mu, -1.0, -1.0]	['YJCG-MONOMER', 'na1_p', 'ac_p']	MetabolicReaction	6.18849145827592e-6*mu YJCG-MONOMER + ac_p + na1_p --> ac_c + na1_c	1000.0	0
ACtex_REV_CPLX0-7533	['b2215_Outer_Membrane']	[1.0]	['ac_e']	[-3.61950325781278e-6*mu, -1.0]	['CPLX0-7533', 'ac_p']	MetabolicReaction	3.61950325781278e-6*mu CPLX0-7533 + ac_p --> ac_e	1000.0	0
ACtex_FWD_CPLX0-7533	['b2215_Outer_Membrane']	[1.0]	['ac_p']	[-3.61950325781278e-6*mu, -1.0]	['CPLX0-7533', 'ac_e']	MetabolicReaction	3.61950325781278e-6*mu CPLX0-7533 + ac_e --> ac_p	1000.0	0
ACtex_REV_CPLX0-7534	['b0929_Outer_Membrane']	[1.0]	['ac_e']	[-3.6905318514353e-6*mu, -1.0]	['CPLX0-7534', 'ac_p']	MetabolicReaction	3.6905318514353e-6*mu CPLX0-7534 + ac_p --> ac_e	1000.0	0
ACtex_FWD_CPLX0-7534	['b0929_Outer_Membrane']	[1.0]	['ac_p']	[-3.6905318514353e-6*mu, -1.0]	['CPLX0-7534', 'ac_e']	MetabolicReaction	3.6905318514353e-6*mu CPLX0-7534 + ac_e --> ac_p	1000.0	0
ACtex_REV_G6700-MONOMER	['b1377_Outer_Membrane']	[1.0]	['ac_e']	[-8.12357800855527e-6*mu, -1.0]	['G6700-MONOMER', 'ac_p']	MetabolicReaction	8.12357800855527e-6*mu G6700-MONOMER + ac_p --> ac_e	1000.0	0
ACtex_FWD_G6700-MONOMER	['b1377_Outer_Membrane']	[1.0]	['ac_p']	[-8.12357800855527e-6*mu, -1.0]	['G6700-MONOMER', 'ac_e']	MetabolicReaction	8.12357800855527e-6*mu G6700-MONOMER + ac_e --> ac_p	1000.0	0
ACtex_REV_CPLX0-7530	['b0241_Outer_Membrane']	[1.0]	['ac_e']	[-3.71961802828584e-6*mu, -1.0]	['CPLX0-7530', 'ac_p']	MetabolicReaction	3.71961802828584e-6*mu CPLX0-7530 + ac_p --> ac_e	1000.0	0
ACtex_FWD_CPLX0-7530	['b0241_Outer_Membrane']	[1.0]	['ac_p']	[-3.71961802828584e-6*mu, -1.0]	['CPLX0-7530', 'ac_e']	MetabolicReaction	3.71961802828584e-6*mu CPLX0-7530 + ac_e --> ac_p	1000.0	0
ADA_FWD_ADENODEAMIN-MONOMER	['b1623']	[1.0, 1.0]	['nh4_c', 'ins_c']	[-8.91785271374008e-6*mu, -1.0, -1.0, -1.0]	['ADENODEAMIN-MONOMER', 'h_c', 'h2o_c', 'adn_c']	MetabolicReaction	8.91785271374008e-6*mu ADENODEAMIN-MONOMER + adn_c + h2o_c + h_c --> ins_c + nh4_c	1000.0	0
ADCL_FWD_ADCLY-CPLX_mod_pydx5p	['b1096']	[1.0, 1.0, 1.0]	['pyr_c', 'h_c', '4abz_c']	[-6.1729412926429e-6*mu, -1.0]	['ADCLY-CPLX_mod_pydx5p', '4adcho_c']	MetabolicReaction	4adcho_c + 6.1729412926429e-6*mu ADCLY-CPLX_mod_pydx5p --> 4abz_c + h_c + pyr_c	1000.0	0
ADCS_FWD_PABASYN-CPLX_mod_mg2	['b3360', 'b1812']	[1.0, 1.0]	['4adcho_c', 'glu__L_c']	[-5.36053899674852e-6*mu, -1.0, -1.0]	['PABASYN-CPLX_mod_mg2', 'chor_c', 'gln__L_c']	MetabolicReaction	5.36053899674852e-6*mu PABASYN-CPLX_mod_mg2 + chor_c + gln__L_c --> 4adcho_c + glu__L_c	1000.0	0
ADD_FWD_CPLX0-1683_mod_mn2	['b3665']	[1.0, 1.0]	['hxan_c', 'nh4_c']	[-3.48268834782106e-6*mu, -1.0, -1.0, -1.0]	['CPLX0-1683_mod_mn2', 'h2o_c', 'ade_c', 'h_c']	MetabolicReaction	3.48268834782106e-6*mu CPLX0-1683_mod_mn2 + ade_c + h2o_c + h_c --> hxan_c + nh4_c	1000.0	0
ADEt2rpp_REV_EG11724-MONOMER	['b3714_Inner_Membrane']	[1.0, 1.0]	['ade_p', 'h_p']	[-7.37455794200694e-6*mu, -1.0, -1.0]	['EG11724-MONOMER', 'ade_c', 'h_c']	MetabolicReaction	7.37455794200694e-6*mu EG11724-MONOMER + ade_c + h_c --> ade_p + h_p	1000.0	0
ADEt2rpp_FWD_EG11724-MONOMER	['b3714_Inner_Membrane']	[1.0, 1.0]	['ade_c', 'h_c']	[-7.37455794200694e-6*mu, -1.0, -1.0]	['EG11724-MONOMER', 'ade_p', 'h_p']	MetabolicReaction	7.37455794200694e-6*mu EG11724-MONOMER + ade_p + h_p --> ade_c + h_c	1000.0	0
ADEt2rpp_REV_YICE-MONOMER	['b3654_Inner_Membrane']	[1.0, 1.0]	['ade_p', 'h_p']	[-7.1469027074301e-6*mu, -1.0, -1.0]	['YICE-MONOMER', 'ade_c', 'h_c']	MetabolicReaction	7.1469027074301e-6*mu YICE-MONOMER + ade_c + h_c --> ade_p + h_p	1000.0	0
ADEt2rpp_FWD_YICE-MONOMER	['b3654_Inner_Membrane']	[1.0, 1.0]	['ade_c', 'h_c']	[-7.1469027074301e-6*mu, -1.0, -1.0]	['YICE-MONOMER', 'ade_p', 'h_p']	MetabolicReaction	7.1469027074301e-6*mu YICE-MONOMER + ade_p + h_p --> ade_c + h_c	1000.0	0
ADEtex_REV_CPLX0-7533	['b2215_Outer_Membrane']	[1.0]	['ade_e']	[-3.61950325781278e-6*mu, -1.0]	['CPLX0-7533', 'ade_p']	MetabolicReaction	3.61950325781278e-6*mu CPLX0-7533 + ade_p --> ade_e	1000.0	0
ADEtex_FWD_CPLX0-7533	['b2215_Outer_Membrane']	[1.0]	['ade_p']	[-3.61950325781278e-6*mu, -1.0]	['CPLX0-7533', 'ade_e']	MetabolicReaction	3.61950325781278e-6*mu CPLX0-7533 + ade_e --> ade_p	1000.0	0
ADEtex_REV_CPLX0-7534	['b0929_Outer_Membrane']	[1.0]	['ade_e']	[-3.6905318514353e-6*mu, -1.0]	['CPLX0-7534', 'ade_p']	MetabolicReaction	3.6905318514353e-6*mu CPLX0-7534 + ade_p --> ade_e	1000.0	0
ADEtex_FWD_CPLX0-7534	['b0929_Outer_Membrane']	[1.0]	['ade_p']	[-3.6905318514353e-6*mu, -1.0]	['CPLX0-7534', 'ade_e']	MetabolicReaction	3.6905318514353e-6*mu CPLX0-7534 + ade_e --> ade_p	1000.0	0
ADEtex_REV_G6700-MONOMER	['b1377_Outer_Membrane']	[1.0]	['ade_e']	[-8.12357800855527e-6*mu, -1.0]	['G6700-MONOMER', 'ade_p']	MetabolicReaction	8.12357800855527e-6*mu G6700-MONOMER + ade_p --> ade_e	1000.0	0
ADEtex_FWD_G6700-MONOMER	['b1377_Outer_Membrane']	[1.0]	['ade_p']	[-8.12357800855527e-6*mu, -1.0]	['G6700-MONOMER', 'ade_e']	MetabolicReaction	8.12357800855527e-6*mu G6700-MONOMER + ade_e --> ade_p	1000.0	0
ADEtex_REV_CPLX0-7530	['b0241_Outer_Membrane']	[1.0]	['ade_e']	[-3.71961802828584e-6*mu, -1.0]	['CPLX0-7530', 'ade_p']	MetabolicReaction	3.71961802828584e-6*mu CPLX0-7530 + ade_p --> ade_e	1000.0	0
ADEtex_FWD_CPLX0-7530	['b0241_Outer_Membrane']	[1.0]	['ade_p']	[-3.71961802828584e-6*mu, -1.0]	['CPLX0-7530', 'ade_e']	MetabolicReaction	3.71961802828584e-6*mu CPLX0-7530 + ade_e --> ade_p	1000.0	0
ADK1_REV_ADENYL-KIN-MONOMER_mod_mg2	['b0474']	[1.0, 1.0]	['atp_c', 'amp_c']	[-1.23475458705227e-5*mu, -2.0]	['ADENYL-KIN-MONOMER_mod_mg2', 'adp_c']	MetabolicReaction	1.23475458705227e-5*mu ADENYL-KIN-MONOMER_mod_mg2 + 2.0 adp_c --> amp_c + atp_c	1000.0	0
ADK1_FWD_ADENYL-KIN-MONOMER_mod_mg2	['b0474']	[2.0]	['adp_c']	[-1.23475458705227e-5*mu, -1.0, -1.0]	['ADENYL-KIN-MONOMER_mod_mg2', 'atp_c', 'amp_c']	MetabolicReaction	1.23475458705227e-5*mu ADENYL-KIN-MONOMER_mod_mg2 + amp_c + atp_c --> 2.0 adp_c	1000.0	0
ADK3_REV_ADENYL-KIN-MONOMER_mod_mg2	['b0474']	[1.0, 1.0]	['gtp_c', 'amp_c']	[-1.23475458705227e-5*mu, -1.0, -1.0]	['ADENYL-KIN-MONOMER_mod_mg2', 'gdp_c', 'adp_c']	MetabolicReaction	1.23475458705227e-5*mu ADENYL-KIN-MONOMER_mod_mg2 + adp_c + gdp_c --> amp_c + gtp_c	1000.0	0
ADK3_FWD_ADENYL-KIN-MONOMER_mod_mg2	['b0474']	[1.0, 1.0]	['gdp_c', 'adp_c']	[-1.23475458705227e-5*mu, -1.0, -1.0]	['ADENYL-KIN-MONOMER_mod_mg2', 'gtp_c', 'amp_c']	MetabolicReaction	1.23475458705227e-5*mu ADENYL-KIN-MONOMER_mod_mg2 + amp_c + gtp_c --> adp_c + gdp_c	1000.0	0
ADK4_REV_ADENYL-KIN-MONOMER_mod_mg2	['b0474']	[1.0, 1.0]	['itp_c', 'amp_c']	[-1.23475458705227e-5*mu, -1.0, -1.0]	['ADENYL-KIN-MONOMER_mod_mg2', 'adp_c', 'idp_c']	MetabolicReaction	1.23475458705227e-5*mu ADENYL-KIN-MONOMER_mod_mg2 + adp_c + idp_c --> amp_c + itp_c	1000.0	0
ADK4_FWD_ADENYL-KIN-MONOMER_mod_mg2	['b0474']	[1.0, 1.0]	['adp_c', 'idp_c']	[-1.23475458705227e-5*mu, -1.0, -1.0]	['ADENYL-KIN-MONOMER_mod_mg2', 'itp_c', 'amp_c']	MetabolicReaction	1.23475458705227e-5*mu ADENYL-KIN-MONOMER_mod_mg2 + amp_c + itp_c --> adp_c + idp_c	1000.0	0
ADMDC_FWD_SPED-MONOMER	['b0120']	[1.0, 1.0]	['ametam_c', 'co2_c']	[-1.02124862840528e-5*mu, -1.0, -1.0]	['SPED-MONOMER', 'h_c', 'amet_c']	MetabolicReaction	1.02124862840528e-5*mu SPED-MONOMER + amet_c + h_c --> ametam_c + co2_c	1000.0	0
ADNCYC_FWD_ADENYLATECYC-MONOMER_mod_mg2	['b3806']	[1.0, 1.0]	['ppi_c', 'camp_c']	[-4.25448460113222e-6*mu, -1.0]	['ADENYLATECYC-MONOMER_mod_mg2', 'atp_c']	MetabolicReaction	4.25448460113222e-6*mu ADENYLATECYC-MONOMER_mod_mg2 + atp_c --> camp_c + ppi_c	1000.0	0
ADNK1_FWD_ADENYL-KIN-MONOMER_mod_mg2	['b0474']	[1.0, 1.0, 1.0]	['adp_c', 'h_c', 'amp_c']	[-7.50017209860236e-7*mu, -1.0, -1.0]	['ADENYL-KIN-MONOMER_mod_mg2', 'adn_c', 'atp_c']	MetabolicReaction	7.50017209860236e-7*mu ADENYL-KIN-MONOMER_mod_mg2 + adn_c + atp_c --> adp_c + amp_c + h_c	1000.0	0
ADNUC_FWD_EG11082-MONOMER	['b0030']	[1.0, 1.0]	['ade_c', 'rib__D_c']	[-9.69407687544575e-6*mu, -1.0, -1.0]	['EG11082-MONOMER', 'h2o_c', 'adn_c']	MetabolicReaction	9.69407687544575e-6*mu EG11082-MONOMER + adn_c + h2o_c --> ade_c + rib__D_c	1000.0	0
ADNt2pp_FWD_NUPG-MONOMER	['b2964_Inner_Membrane']	[1.0, 1.0]	['adn_c', 'h_c']	[-7.43107290740777e-6*mu, -1.0, -1.0]	['NUPG-MONOMER', 'h_p', 'adn_p']	MetabolicReaction	7.43107290740777e-6*mu NUPG-MONOMER + adn_p + h_p --> adn_c + h_c	1000.0	0
ADNt2pp_FWD_NUPC-MONOMER	['b2393_Inner_Membrane']	[1.0, 1.0]	['adn_c', 'h_c']	[-7.80191361440411e-6*mu, -1.0, -1.0]	['NUPC-MONOMER', 'h_p', 'adn_p']	MetabolicReaction	7.80191361440411e-6*mu NUPC-MONOMER + adn_p + h_p --> adn_c + h_c	1000.0	0
ADNt2rpp_REV_XAPB-MONOMER	['b2406_Inner_Membrane']	[1.0, 1.0]	['h_p', 'adn_p']	[-7.46131057019546e-6*mu, -1.0, -1.0]	['XAPB-MONOMER', 'adn_c', 'h_c']	MetabolicReaction	7.46131057019546e-6*mu XAPB-MONOMER + adn_c + h_c --> adn_p + h_p	1000.0	0
ADNt2rpp_FWD_XAPB-MONOMER	['b2406_Inner_Membrane']	[1.0, 1.0]	['adn_c', 'h_c']	[-7.46131057019546e-6*mu, -1.0, -1.0]	['XAPB-MONOMER', 'h_p', 'adn_p']	MetabolicReaction	7.46131057019546e-6*mu XAPB-MONOMER + adn_p + h_p --> adn_c + h_c	1000.0	0
ADNtex_REV_EG11035-MONOMER	['b0411_Outer_Membrane']	[1.0]	['adn_e']	[-9.47091343361045e-6*mu, -1.0]	['EG11035-MONOMER', 'adn_p']	MetabolicReaction	9.47091343361045e-6*mu EG11035-MONOMER + adn_p --> adn_e	1000.0	0
ADNtex_FWD_EG11035-MONOMER	['b0411_Outer_Membrane']	[1.0]	['adn_p']	[-9.47091343361045e-6*mu, -1.0]	['EG11035-MONOMER', 'adn_e']	MetabolicReaction	9.47091343361045e-6*mu EG11035-MONOMER + adn_e --> adn_p	1000.0	0
ADOCBIK_FWD_COBU-CPLX	['b1993']	[1.0, 1.0, 1.0]	['adocbip_c', 'h_c', 'adp_c']	[-8.26006008936763e-6*mu, -1.0, -1.0]	['COBU-CPLX', 'adocbi_c', 'atp_c']	MetabolicReaction	8.26006008936763e-6*mu COBU-CPLX + adocbi_c + atp_c --> adocbip_c + adp_c + h_c	1000.0	0
ADOCBLS_FWD_COBS-MONOMER	['b1992_Inner_Membrane']	[1.0, 1.0, 1.0]	['adocbl_c', 'gmp_c', 'h_c']	[-1.13478544351993e-5*mu, -1.0, -1.0]	['COBS-MONOMER', 'rdmbzi_c', 'agdpcbi_c']	MetabolicReaction	1.13478544351993e-5*mu COBS-MONOMER + agdpcbi_c + rdmbzi_c --> adocbl_c + gmp_c + h_c	1000.0	0
ADOCBLabcpp_FWD_ABC-5-CPLX	['b1709', 'b0158_Periplasm', 'b1711_Inner_Membrane']	[1.0, 1.0, 1.0, 1.0]	['adocbl_c', 'h_c', 'adp_c', 'pi_c']	[-3.03020474969882e-6*mu, -1.0, -1.0, -1.0]	['ABC-5-CPLX', 'h2o_c', 'atp_c', 'adocbl_p']	MetabolicReaction	3.03020474969882e-6*mu ABC-5-CPLX + adocbl_p + atp_c + h2o_c --> adocbl_c + adp_c + h_c + pi_c	1000.0	0
ADOCBLtonex_FWD_CPLX0-1924	['b3966_Outer_Membrane', 'b1252_Inner_Membrane', 'b3005_Inner_Membrane', 'b3006_Inner_Membrane']	[1.0, 1.0]	['adocbl_p', 'h_c']	[-3.31179634419157e-6*mu, -1.0, -1.0]	['CPLX0-1924', 'h_p', 'adocbl_e']	MetabolicReaction	3.31179634419157e-6*mu CPLX0-1924 + adocbl_e + h_p --> adocbl_p + h_c	1000.0	0
ADPRDP_FWD_CPLX0-1221_mod_mg2	['b3397']	[1.0, 1.0, 2.0]	['r5p_c', 'amp_c', 'h_c']	[-7.96856834711406e-6*mu, -1.0, -1.0]	['CPLX0-1221_mod_mg2', 'h2o_c', 'adprib_c']	MetabolicReaction	7.96856834711406e-6*mu CPLX0-1221_mod_mg2 + adprib_c + h2o_c --> amp_c + 2.0 h_c + r5p_c	1000.0	0
ADPRDP_FWD_CPLX0-3721_mod_mg2	['b3034']	[1.0, 1.0, 2.0]	['r5p_c', 'amp_c', 'h_c']	[-7.32518140136682e-6*mu, -1.0, -1.0]	['CPLX0-3721_mod_mg2', 'h2o_c', 'adprib_c']	MetabolicReaction	7.32518140136682e-6*mu CPLX0-3721_mod_mg2 + adprib_c + h2o_c --> amp_c + 2.0 h_c + r5p_c	1000.0	0
ADPT_FWD_ADENPRIBOSYLTRAN-CPLX_mod_mg2	['b0469']	[1.0, 1.0]	['ppi_c', 'amp_c']	[-8.35392633920834e-6*mu, -1.0, -1.0]	['ADENPRIBOSYLTRAN-CPLX_mod_mg2', 'ade_c', 'prpp_c']	MetabolicReaction	8.35392633920834e-6*mu ADENPRIBOSYLTRAN-CPLX_mod_mg2 + ade_c + prpp_c --> amp_c + ppi_c	1000.0	0
ADPT_FWD_ADENPRIBOSYLTRAN-CPLX_mod_mn2	['b0469']	[1.0, 1.0]	['ppi_c', 'amp_c']	[-8.35392633920834e-6*mu, -1.0, -1.0]	['ADENPRIBOSYLTRAN-CPLX_mod_mn2', 'ade_c', 'prpp_c']	MetabolicReaction	8.35392633920834e-6*mu ADENPRIBOSYLTRAN-CPLX_mod_mn2 + ade_c + prpp_c --> amp_c + ppi_c	1000.0	0
ADSK_FWD_ADENYLYLSULFKIN-CPLX_mod_cobalt2	['b2750']	[1.0, 1.0, 1.0]	['paps_c', 'h_c', 'adp_c']	[-8.95023803704368e-5*mu, -1.0, -1.0]	['ADENYLYLSULFKIN-CPLX_mod_cobalt2', 'aps_c', 'atp_c']	MetabolicReaction	8.95023803704368e-5*mu ADENYLYLSULFKIN-CPLX_mod_cobalt2 + aps_c + atp_c --> adp_c + h_c + paps_c	1000.0	0
ADSK_FWD_ADENYLYLSULFKIN-CPLX_mod_cd2	['b2750']	[1.0, 1.0, 1.0]	['paps_c', 'h_c', 'adp_c']	[-8.95023803704368e-5*mu, -1.0, -1.0]	['ADENYLYLSULFKIN-CPLX_mod_cd2', 'aps_c', 'atp_c']	MetabolicReaction	8.95023803704368e-5*mu ADENYLYLSULFKIN-CPLX_mod_cd2 + aps_c + atp_c --> adp_c + h_c + paps_c	1000.0	0
ADSK_FWD_ADENYLYLSULFKIN-CPLX_mod_mg2	['b2750']	[1.0, 1.0, 1.0]	['paps_c', 'h_c', 'adp_c']	[-8.95023803704368e-5*mu, -1.0, -1.0]	['ADENYLYLSULFKIN-CPLX_mod_mg2', 'aps_c', 'atp_c']	MetabolicReaction	8.95023803704368e-5*mu ADENYLYLSULFKIN-CPLX_mod_mg2 + aps_c + atp_c --> adp_c + h_c + paps_c	1000.0	0
ADSK_FWD_ADENYLYLSULFKIN-CPLX_mod_mn2	['b2750']	[1.0, 1.0, 1.0]	['paps_c', 'h_c', 'adp_c']	[-8.95023803704368e-5*mu, -1.0, -1.0]	['ADENYLYLSULFKIN-CPLX_mod_mn2', 'aps_c', 'atp_c']	MetabolicReaction	8.95023803704368e-5*mu ADENYLYLSULFKIN-CPLX_mod_mn2 + aps_c + atp_c --> adp_c + h_c + paps_c	1000.0	0
ADSL1r_REV_ASL-MONOMER	['b1131']	[1.0]	['dcamp_c']	[-6.86801793705548e-6*mu, -1.0, -1.0]	['ASL-MONOMER', 'fum_c', 'amp_c']	MetabolicReaction	6.86801793705548e-6*mu ASL-MONOMER + amp_c + fum_c --> dcamp_c	1000.0	0
ADSL1r_FWD_ASL-MONOMER	['b1131']	[1.0, 1.0]	['fum_c', 'amp_c']	[-2.78807480766205e-5*mu, -1.0]	['ASL-MONOMER', 'dcamp_c']	MetabolicReaction	2.78807480766205e-5*mu ASL-MONOMER + dcamp_c --> amp_c + fum_c	1000.0	0
ADSL2r_REV_ASL-MONOMER	['b1131']	[1.0]	['25aics_c']	[-6.86801793705548e-6*mu, -1.0, -1.0]	['ASL-MONOMER', 'aicar_c', 'fum_c']	MetabolicReaction	6.86801793705548e-6*mu ASL-MONOMER + aicar_c + fum_c --> 25aics_c	1000.0	0
ADSL2r_FWD_ASL-MONOMER	['b1131']	[1.0, 1.0]	['aicar_c', 'fum_c']	[-2.78807480766214e-5*mu, -1.0]	['ASL-MONOMER', '25aics_c']	MetabolicReaction	25aics_c + 2.78807480766214e-5*mu ASL-MONOMER --> aicar_c + fum_c	1000.0	0
ADSS_FWD_ADENYLOSUCCINATE-SYN-DIMER_mod_mg2	['b4177']	[1.0, 2.0, 1.0, 1.0]	['gdp_c', 'h_c', 'pi_c', 'dcamp_c']	[-9.25925925925926e-8*mu, -1.0, -1.0, -1.0]	['ADENYLOSUCCINATE-SYN-DIMER_mod_mg2', 'asp__L_c', 'gtp_c', 'imp_c']	MetabolicReaction	9.25925925925926e-8*mu ADENYLOSUCCINATE-SYN-DIMER_mod_mg2 + asp__L_c + gtp_c + imp_c --> dcamp_c + gdp_c + 2.0 h_c + pi_c	1000.0	0
AGDC_FWD_NAG6PDEACET-CPLX_mod_zn2	['b0677']	[1.0, 1.0]	['ac_c', 'gam6p_c']	[-2.88566586428374e-6*mu, -1.0, -1.0]	['NAG6PDEACET-CPLX_mod_zn2', 'h2o_c', 'acgam6p_c']	MetabolicReaction	2.88566586428374e-6*mu NAG6PDEACET-CPLX_mod_zn2 + acgam6p_c + h2o_c --> ac_c + gam6p_c	1000.0	0
AGM3PA_FWD_EG10041-MONOMER	['b0110']	[1.0, 1.0]	['LalaDgluMdap_c', 'anhgm_c']	[-1.3702226101738e-5*mu, -1.0, -1.0]	['EG10041-MONOMER', 'h2o_c', 'anhgm3p_c']	MetabolicReaction	1.3702226101738e-5*mu EG10041-MONOMER + anhgm3p_c + h2o_c --> LalaDgluMdap_c + anhgm_c	1000.0	0
AGM3PApp_FWD_NACMURLALAAMI1-MONOMER	['b2435_Periplasm']	[1.0, 1.0]	['LalaDgluMdap_p', 'anhgm_p']	[-9.9525026721033e-6*mu, -1.0, -1.0]	['NACMURLALAAMI1-MONOMER', 'h2o_p', 'anhgm3p_p']	MetabolicReaction	9.9525026721033e-6*mu NACMURLALAAMI1-MONOMER + anhgm3p_p + h2o_p --> LalaDgluMdap_p + anhgm_p	1000.0	0
AGM3PApp_FWD_NACMURLALAAMI2-MONOMER	['b4169_Periplasm']	[1.0, 1.0]	['LalaDgluMdap_p', 'anhgm_p']	[-7.24465502385114e-6*mu, -1.0, -1.0]	['NACMURLALAAMI2-MONOMER', 'h2o_p', 'anhgm3p_p']	MetabolicReaction	7.24465502385114e-6*mu NACMURLALAAMI2-MONOMER + anhgm3p_p + h2o_p --> LalaDgluMdap_p + anhgm_p	1000.0	0
AGM3PApp_FWD_G7458-MONOMER	['b2817_Periplasm']	[1.0, 1.0]	['LalaDgluMdap_p', 'anhgm_p']	[-7.52210968614492e-6*mu, -1.0, -1.0]	['G7458-MONOMER', 'h2o_p', 'anhgm3p_p']	MetabolicReaction	7.52210968614492e-6*mu G7458-MONOMER + anhgm3p_p + h2o_p --> LalaDgluMdap_p + anhgm_p	1000.0	0
AGM3PH_FWD_G6567-MONOMER	['b1107']	[1.0, 1.0]	['acgam_c', 'anhm3p_c']	[-8.70256780455751e-6*mu, -1.0, -1.0]	['G6567-MONOMER', 'h2o_c', 'anhgm3p_c']	MetabolicReaction	8.70256780455751e-6*mu G6567-MONOMER + anhgm3p_c + h2o_c --> acgam_c + anhm3p_c	1000.0	0
AGM3Pt2pp_FWD_AMPG-MONOMER	['b0433_Inner_Membrane']	[1.0, 1.0]	['anhgm3p_c', 'h_c']	[-6.70113033769457e-6*mu, -1.0, -1.0]	['AMPG-MONOMER', 'h_p', 'anhgm3p_p']	MetabolicReaction	6.70113033769457e-6*mu AMPG-MONOMER + anhgm3p_p + h_p --> anhgm3p_c + h_c	1000.0	0
AGM4PA_FWD_EG10041-MONOMER	['b0110']	[1.0, 1.0]	['LalaDgluMdapDala_c', 'anhgm_c']	[-1.3702226101738e-5*mu, -1.0, -1.0]	['EG10041-MONOMER', 'anhgm4p_c', 'h2o_c']	MetabolicReaction	1.3702226101738e-5*mu EG10041-MONOMER + anhgm4p_c + h2o_c --> LalaDgluMdapDala_c + anhgm_c	1000.0	0
AGM4PApp_FWD_NACMURLALAAMI1-MONOMER	['b2435_Periplasm']	[1.0, 1.0]	['anhgm_p', 'LalaDgluMdapDala_p']	[-9.9525026721033e-6*mu, -1.0, -1.0]	['NACMURLALAAMI1-MONOMER', 'h2o_p', 'anhgm4p_p']	MetabolicReaction	9.9525026721033e-6*mu NACMURLALAAMI1-MONOMER + anhgm4p_p + h2o_p --> LalaDgluMdapDala_p + anhgm_p	1000.0	0
AGM4PApp_FWD_NACMURLALAAMI2-MONOMER	['b4169_Periplasm']	[1.0, 1.0]	['anhgm_p', 'LalaDgluMdapDala_p']	[-7.24465502385114e-6*mu, -1.0, -1.0]	['NACMURLALAAMI2-MONOMER', 'h2o_p', 'anhgm4p_p']	MetabolicReaction	7.24465502385114e-6*mu NACMURLALAAMI2-MONOMER + anhgm4p_p + h2o_p --> LalaDgluMdapDala_p + anhgm_p	1000.0	0
AGM4PApp_FWD_G7458-MONOMER	['b2817_Periplasm']	[1.0, 1.0]	['anhgm_p', 'LalaDgluMdapDala_p']	[-7.52210968614492e-6*mu, -1.0, -1.0]	['G7458-MONOMER', 'h2o_p', 'anhgm4p_p']	MetabolicReaction	7.52210968614492e-6*mu G7458-MONOMER + anhgm4p_p + h2o_p --> LalaDgluMdapDala_p + anhgm_p	1000.0	0
AGM4PCP_FWD_G6621-MONOMER	['b1192']	[1.0, 1.0]	['ala__D_c', 'anhgm3p_c']	[-9.47461263989186e-6*mu, -1.0, -1.0]	['G6621-MONOMER', 'anhgm4p_c', 'h2o_c']	MetabolicReaction	9.47461263989186e-6*mu G6621-MONOMER + anhgm4p_c + h2o_c --> ala__D_c + anhgm3p_c	1000.0	0
AGM4PCPpp_FWD_CPLX_dummy	['dummy']	[1.0, 1.0]	['anhgm3p_p', 'ala__D_p']	[-4.27350427350427e-6*mu, -1.0, -1.0]	['CPLX_dummy', 'h2o_p', 'anhgm4p_p']	MetabolicReaction	4.27350427350427e-6*mu CPLX_dummy + anhgm4p_p + h2o_p --> ala__D_p + anhgm3p_p	1000.0	0
AGM4PH_FWD_G6567-MONOMER	['b1107']	[1.0, 1.0]	['acgam_c', 'anhm4p_c']	[-8.70256780455751e-6*mu, -1.0, -1.0]	['G6567-MONOMER', 'h2o_c', 'anhgm4p_c']	MetabolicReaction	8.70256780455751e-6*mu G6567-MONOMER + anhgm4p_c + h2o_c --> acgam_c + anhm4p_c	1000.0	0
AGM4Pt2pp_FWD_AMPG-MONOMER	['b0433_Inner_Membrane']	[1.0, 1.0]	['anhgm4p_c', 'h_c']	[-6.70113033769457e-6*mu, -1.0, -1.0]	['AMPG-MONOMER', 'h_p', 'anhgm4p_p']	MetabolicReaction	6.70113033769457e-6*mu AMPG-MONOMER + anhgm4p_p + h_p --> anhgm4p_c + h_c	1000.0	0
AGMH_FWD_G6567-MONOMER	['b1107']	[1.0, 1.0]	['anhm_c', 'acgam_c']	[-8.70256780455751e-6*mu, -1.0, -1.0]	['G6567-MONOMER', 'h2o_c', 'anhgm_c']	MetabolicReaction	8.70256780455751e-6*mu G6567-MONOMER + anhgm_c + h2o_c --> acgam_c + anhm_c	1000.0	0
AGMHE_FWD_CPLX0-3681_mod_nadp	['b3619']	[1.0]	['adphep__LD_c']	[-2.75292170372176e-6*mu, -1.0]	['CPLX0-3681_mod_nadp', 'adphep__DD_c']	MetabolicReaction	2.75292170372176e-6*mu CPLX0-3681_mod_nadp + adphep__DD_c --> adphep__LD_c	1000.0	0
AGMT_FWD_AGMATIN-CPLX_mod_2:mn2	['b2937']	[1.0, 1.0]	['ptrc_c', 'urea_c']	[-5.63596716385328e-6*mu, -1.0, -1.0]	['AGMATIN-CPLX_mod_2:mn2', 'agm_c', 'h2o_c']	MetabolicReaction	5.63596716385328e-6*mu AGMATIN-CPLX_mod_2:mn2 + agm_c + h2o_c --> ptrc_c + urea_c	1000.0	0
AGMt2pp_FWD_AMPG-MONOMER	['b0433_Inner_Membrane']	[1.0, 1.0]	['h_c', 'anhgm_c']	[-6.70113033769457e-6*mu, -1.0, -1.0]	['AMPG-MONOMER', 'h_p', 'anhgm_p']	MetabolicReaction	6.70113033769457e-6*mu AMPG-MONOMER + anhgm_p + h_p --> anhgm_c + h_c	1000.0	0
AGMtex_REV_CPLX0-7533	['b2215_Outer_Membrane']	[1.0]	['agm_e']	[-3.61950325781278e-6*mu, -1.0]	['CPLX0-7533', 'agm_p']	MetabolicReaction	3.61950325781278e-6*mu CPLX0-7533 + agm_p --> agm_e	1000.0	0
AGMtex_FWD_CPLX0-7533	['b2215_Outer_Membrane']	[1.0]	['agm_p']	[-3.61950325781278e-6*mu, -1.0]	['CPLX0-7533', 'agm_e']	MetabolicReaction	3.61950325781278e-6*mu CPLX0-7533 + agm_e --> agm_p	1000.0	0
AGMtex_REV_CPLX0-7534	['b0929_Outer_Membrane']	[1.0]	['agm_e']	[-3.6905318514353e-6*mu, -1.0]	['CPLX0-7534', 'agm_p']	MetabolicReaction	3.6905318514353e-6*mu CPLX0-7534 + agm_p --> agm_e	1000.0	0
AGMtex_FWD_CPLX0-7534	['b0929_Outer_Membrane']	[1.0]	['agm_p']	[-3.6905318514353e-6*mu, -1.0]	['CPLX0-7534', 'agm_e']	MetabolicReaction	3.6905318514353e-6*mu CPLX0-7534 + agm_e --> agm_p	1000.0	0
AGMtex_REV_G6700-MONOMER	['b1377_Outer_Membrane']	[1.0]	['agm_e']	[-8.12357800855527e-6*mu, -1.0]	['G6700-MONOMER', 'agm_p']	MetabolicReaction	8.12357800855527e-6*mu G6700-MONOMER + agm_p --> agm_e	1000.0	0
AGMtex_FWD_G6700-MONOMER	['b1377_Outer_Membrane']	[1.0]	['agm_p']	[-8.12357800855527e-6*mu, -1.0]	['G6700-MONOMER', 'agm_e']	MetabolicReaction	8.12357800855527e-6*mu G6700-MONOMER + agm_e --> agm_p	1000.0	0
AGMtex_REV_CPLX0-7530	['b0241_Outer_Membrane']	[1.0]	['agm_e']	[-3.71961802828584e-6*mu, -1.0]	['CPLX0-7530', 'agm_p']	MetabolicReaction	3.71961802828584e-6*mu CPLX0-7530 + agm_p --> agm_e	1000.0	0
AGMtex_FWD_CPLX0-7530	['b0241_Outer_Membrane']	[1.0]	['agm_p']	[-3.71961802828584e-6*mu, -1.0]	['CPLX0-7530', 'agm_e']	MetabolicReaction	3.71961802828584e-6*mu CPLX0-7530 + agm_e --> agm_p	1000.0	0
AGPR_REV_N-ACETYLGLUTPREDUCT-MONOMER	['b3958']	[1.0, 1.0, 1.0]	['nadp_c', 'acg5sa_c', 'pi_c']	[-0.000764573551135282*mu, -1.0, -1.0, -1.0]	['N-ACETYLGLUTPREDUCT-MONOMER', 'nadph_c', 'acg5p_c', 'h_c']	MetabolicReaction	0.000764573551135282*mu N-ACETYLGLUTPREDUCT-MONOMER + acg5p_c + h_c + nadph_c --> acg5sa_c + nadp_c + pi_c	1000.0	0
AGPR_FWD_N-ACETYLGLUTPREDUCT-MONOMER	['b3958']	[1.0, 1.0, 1.0]	['nadph_c', 'acg5p_c', 'h_c']	[-8.99970199098699e-6*mu, -1.0, -1.0, -1.0]	['N-ACETYLGLUTPREDUCT-MONOMER', 'nadp_c', 'acg5sa_c', 'pi_c']	MetabolicReaction	8.99970199098699e-6*mu N-ACETYLGLUTPREDUCT-MONOMER + acg5sa_c + nadp_c + pi_c --> acg5p_c + h_c + nadph_c	1000.0	0
AGt3_FWD_CPLX0-1721	['b0573_Periplasm', 'b0574_Periplasm', 'b0575_Inner_Membrane', 'b0572_lipoOuter_Membrane']	[1.0, 1.0]	['ag_e', 'h_c']	[-1.160705076388e-6*mu, -1.0, -1.0]	['CPLX0-1721', 'h_e', 'ag_c']	MetabolicReaction	1.160705076388e-6*mu CPLX0-1721 + ag_c + h_e --> ag_e + h_c	1000.0	0
AHCYSNS_FWD_CPLX0-1541	['b0159']	[1.0, 1.0]	['ade_c', 'rhcys_c']	[-1.45017519103969e-7*mu, -1.0, -1.0]	['CPLX0-1541', 'ahcys_c', 'h2o_c']	MetabolicReaction	1.45017519103969e-7*mu CPLX0-1541 + ahcys_c + h2o_c --> ade_c + rhcys_c	1000.0	0
AICART_REV_AICARTRANSIMPCYCLO-CPLX	['b4006']	[1.0, 1.0]	['aicar_c', '10fthf_c']	[-6.34097385782768e-6*mu, -1.0, -1.0]	['AICARTRANSIMPCYCLO-CPLX', 'fprica_c', 'thf_c']	MetabolicReaction	6.34097385782768e-6*mu AICARTRANSIMPCYCLO-CPLX + fprica_c + thf_c --> 10fthf_c + aicar_c	1000.0	0
AICART_FWD_AICARTRANSIMPCYCLO-CPLX	['b4006']	[1.0, 1.0]	['fprica_c', 'thf_c']	[-2.75488306422737e-7*mu, -1.0, -1.0]	['AICARTRANSIMPCYCLO-CPLX', 'aicar_c', '10fthf_c']	MetabolicReaction	10fthf_c + 2.75488306422737e-7*mu AICARTRANSIMPCYCLO-CPLX + aicar_c --> fprica_c + thf_c	1000.0	0
AIRC2_FWD_PURK-CPLX	['b0522']	[1.0, 1.0, 1.0, 1.0]	['5caiz_c', 'h_c', 'adp_c', 'pi_c']	[-1.11100926035732e-5*mu, -1.0, -1.0, -1.0]	['PURK-CPLX', 'atp_c', 'hco3_c', 'air_c']	MetabolicReaction	1.11100926035732e-5*mu PURK-CPLX + air_c + atp_c + hco3_c --> 5caiz_c + adp_c + h_c + pi_c	1000.0	0
AIRC3_REV_PURE-CPLX	['b0523']	[1.0]	['5aizc_c']	[-2.71886918504097e-5*mu, -1.0]	['PURE-CPLX', '5caiz_c']	MetabolicReaction	5caiz_c + 2.71886918504097e-5*mu PURE-CPLX --> 5aizc_c	1000.0	0
AIRC3_FWD_PURE-CPLX	['b0523']	[1.0]	['5caiz_c']	[-3.20907882308445e-6*mu, -1.0]	['PURE-CPLX', '5aizc_c']	MetabolicReaction	5aizc_c + 3.20907882308445e-6*mu PURE-CPLX --> 5caiz_c	1000.0	0
AKGDH_FWD_2OXOGLUTARATEDEH-CPLX_mod_mg2_mod_lipo	['b0726', 'b0116', 'b0727']	[1.0, 1.0, 1.0]	['nadh_c', 'succoa_c', 'co2_c']	[-9.25925925925926e-8*mu, -1.0, -1.0, -1.0]	['2OXOGLUTARATEDEH-CPLX_mod_mg2_mod_lipo', 'akg_c', 'coa_c', 'nad_c']	MetabolicReaction	9.25925925925926e-8*mu 2OXOGLUTARATEDEH-CPLX_mod_mg2_mod_lipo + akg_c + coa_c + nad_c --> co2_c + nadh_c + succoa_c	1000.0	0
AKGt2rpp_REV_KGTP-MONOMER	['b2587_Inner_Membrane']	[1.0, 1.0]	['akg_p', 'h_p']	[-7.3512865741185e-6*mu, -1.0, -1.0]	['KGTP-MONOMER', 'akg_c', 'h_c']	MetabolicReaction	7.3512865741185e-6*mu KGTP-MONOMER + akg_c + h_c --> akg_p + h_p	1000.0	0
AKGt2rpp_FWD_KGTP-MONOMER	['b2587_Inner_Membrane']	[1.0, 1.0]	['akg_c', 'h_c']	[-7.3512865741185e-6*mu, -1.0, -1.0]	['KGTP-MONOMER', 'akg_p', 'h_p']	MetabolicReaction	7.3512865741185e-6*mu KGTP-MONOMER + akg_p + h_p --> akg_c + h_c	1000.0	0
AKGtex_REV_CPLX0-7533	['b2215_Outer_Membrane']	[1.0]	['akg_e']	[-3.61950325781278e-6*mu, -1.0]	['CPLX0-7533', 'akg_p']	MetabolicReaction	3.61950325781278e-6*mu CPLX0-7533 + akg_p --> akg_e	1000.0	0
AKGtex_FWD_CPLX0-7533	['b2215_Outer_Membrane']	[1.0]	['akg_p']	[-3.61950325781278e-6*mu, -1.0]	['CPLX0-7533', 'akg_e']	MetabolicReaction	3.61950325781278e-6*mu CPLX0-7533 + akg_e --> akg_p	1000.0	0
AKGtex_REV_CPLX0-7534	['b0929_Outer_Membrane']	[1.0]	['akg_e']	[-3.6905318514353e-6*mu, -1.0]	['CPLX0-7534', 'akg_p']	MetabolicReaction	3.6905318514353e-6*mu CPLX0-7534 + akg_p --> akg_e	1000.0	0
AKGtex_FWD_CPLX0-7534	['b0929_Outer_Membrane']	[1.0]	['akg_p']	[-3.6905318514353e-6*mu, -1.0]	['CPLX0-7534', 'akg_e']	MetabolicReaction	3.6905318514353e-6*mu CPLX0-7534 + akg_e --> akg_p	1000.0	0
AKGtex_REV_G6700-MONOMER	['b1377_Outer_Membrane']	[1.0]	['akg_e']	[-8.12357800855527e-6*mu, -1.0]	['G6700-MONOMER', 'akg_p']	MetabolicReaction	8.12357800855527e-6*mu G6700-MONOMER + akg_p --> akg_e	1000.0	0
AKGtex_FWD_G6700-MONOMER	['b1377_Outer_Membrane']	[1.0]	['akg_p']	[-8.12357800855527e-6*mu, -1.0]	['G6700-MONOMER', 'akg_e']	MetabolicReaction	8.12357800855527e-6*mu G6700-MONOMER + akg_e --> akg_p	1000.0	0
AKGtex_REV_CPLX0-7530	['b0241_Outer_Membrane']	[1.0]	['akg_e']	[-3.71961802828584e-6*mu, -1.0]	['CPLX0-7530', 'akg_p']	MetabolicReaction	3.71961802828584e-6*mu CPLX0-7530 + akg_p --> akg_e	1000.0	0
AKGtex_FWD_CPLX0-7530	['b0241_Outer_Membrane']	[1.0]	['akg_p']	[-3.71961802828584e-6*mu, -1.0]	['CPLX0-7530', 'akg_e']	MetabolicReaction	3.71961802828584e-6*mu CPLX0-7530 + akg_e --> akg_p	1000.0	0
ALAALAD_FWD_G6782-MONOMER	['b1488']	[2.0]	['ala__D_c']	[-1.33735333208531e-5*mu, -1.0, -1.0]	['G6782-MONOMER', 'h2o_c', 'alaala_c']	MetabolicReaction	1.33735333208531e-5*mu G6782-MONOMER + alaala_c + h2o_c --> 2.0 ala__D_c	1000.0	0
ALAALAabcpp_FWD_ABC-59-CPLX	['b1484', 'b1483', 'b1487_Periplasm', 'b1486_Inner_Membrane', 'b1485_Inner_Membrane']	[1.0, 1.0, 1.0, 1.0]	['h_c', 'adp_c', 'pi_c', 'alaala_c']	[-2.50583921378392e-6*mu, -1.0, -1.0, -1.0]	['ABC-59-CPLX', 'h2o_c', 'atp_c', 'alaala_p']	MetabolicReaction	2.50583921378392e-6*mu ABC-59-CPLX + alaala_p + atp_c + h2o_c --> adp_c + alaala_c + h_c + pi_c	1000.0	0
ALAALAabcpp_FWD_ABC-8-CPLX	['b3540', 'b3541', 'b3542_Inner_Membrane', 'b3543_Inner_Membrane', 'b3544_Periplasm']	[1.0, 1.0, 1.0, 1.0]	['h_c', 'adp_c', 'pi_c', 'alaala_c']	[-2.45177854989426e-6*mu, -1.0, -1.0, -1.0]	['ABC-8-CPLX', 'h2o_c', 'atp_c', 'alaala_p']	MetabolicReaction	2.45177854989426e-6*mu ABC-8-CPLX + alaala_p + atp_c + h2o_c --> adp_c + alaala_c + h_c + pi_c	1000.0	0
ALAALAr_REV_DALADALALIGA-MONOMER	['b0381']	[1.0, 2.0]	['atp_c', 'ala__D_c']	[-8.41620507014255e-6*mu, -1.0, -1.0, -1.0, -1.0]	['DALADALALIGA-MONOMER', 'h_c', 'adp_c', 'pi_c', 'alaala_c']	MetabolicReaction	8.41620507014255e-6*mu DALADALALIGA-MONOMER + adp_c + alaala_c + h_c + pi_c --> 2.0 ala__D_c + atp_c	1000.0	0
ALAALAr_FWD_DALADALALIGA-MONOMER	['b0381']	[1.0, 1.0, 1.0, 1.0]	['h_c', 'adp_c', 'pi_c', 'alaala_c']	[-8.41620507014255e-6*mu, -1.0, -2.0]	['DALADALALIGA-MONOMER', 'atp_c', 'ala__D_c']	MetabolicReaction	8.41620507014255e-6*mu DALADALALIGA-MONOMER + 2.0 ala__D_c + atp_c --> adp_c + alaala_c + h_c + pi_c	1000.0	0
ALAALAr_REV_DALADALALIGB-CPLX	['b0092']	[1.0, 2.0]	['atp_c', 'ala__D_c']	[-5.72800892403871e-6*mu, -1.0, -1.0, -1.0, -1.0]	['DALADALALIGB-CPLX', 'h_c', 'adp_c', 'pi_c', 'alaala_c']	MetabolicReaction	5.72800892403871e-6*mu DALADALALIGB-CPLX + adp_c + alaala_c + h_c + pi_c --> 2.0 ala__D_c + atp_c	1000.0	0
ALAALAr_FWD_DALADALALIGB-CPLX	['b0092']	[1.0, 1.0, 1.0, 1.0]	['h_c', 'adp_c', 'pi_c', 'alaala_c']	[-5.72800892403871e-6*mu, -1.0, -2.0]	['DALADALALIGB-CPLX', 'atp_c', 'ala__D_c']	MetabolicReaction	5.72800892403871e-6*mu DALADALALIGB-CPLX + 2.0 ala__D_c + atp_c --> adp_c + alaala_c + h_c + pi_c	1000.0	0
ALAALAtex_REV_CPLX0-7533	['b2215_Outer_Membrane']	[1.0]	['alaala_e']	[-3.61950325781278e-6*mu, -1.0]	['CPLX0-7533', 'alaala_p']	MetabolicReaction	3.61950325781278e-6*mu CPLX0-7533 + alaala_p --> alaala_e	1000.0	0
ALAALAtex_FWD_CPLX0-7533	['b2215_Outer_Membrane']	[1.0]	['alaala_p']	[-3.61950325781278e-6*mu, -1.0]	['CPLX0-7533', 'alaala_e']	MetabolicReaction	3.61950325781278e-6*mu CPLX0-7533 + alaala_e --> alaala_p	1000.0	0
ALAALAtex_REV_CPLX0-7534	['b0929_Outer_Membrane']	[1.0]	['alaala_e']	[-3.6905318514353e-6*mu, -1.0]	['CPLX0-7534', 'alaala_p']	MetabolicReaction	3.6905318514353e-6*mu CPLX0-7534 + alaala_p --> alaala_e	1000.0	0
ALAALAtex_FWD_CPLX0-7534	['b0929_Outer_Membrane']	[1.0]	['alaala_p']	[-3.6905318514353e-6*mu, -1.0]	['CPLX0-7534', 'alaala_e']	MetabolicReaction	3.6905318514353e-6*mu CPLX0-7534 + alaala_e --> alaala_p	1000.0	0
ALAALAtex_REV_G6700-MONOMER	['b1377_Outer_Membrane']	[1.0]	['alaala_e']	[-8.12357800855527e-6*mu, -1.0]	['G6700-MONOMER', 'alaala_p']	MetabolicReaction	8.12357800855527e-6*mu G6700-MONOMER + alaala_p --> alaala_e	1000.0	0
ALAALAtex_FWD_G6700-MONOMER	['b1377_Outer_Membrane']	[1.0]	['alaala_p']	[-8.12357800855527e-6*mu, -1.0]	['G6700-MONOMER', 'alaala_e']	MetabolicReaction	8.12357800855527e-6*mu G6700-MONOMER + alaala_e --> alaala_p	1000.0	0
ALAALAtex_REV_CPLX0-7530	['b0241_Outer_Membrane']	[1.0]	['alaala_e']	[-3.71961802828584e-6*mu, -1.0]	['CPLX0-7530', 'alaala_p']	MetabolicReaction	3.71961802828584e-6*mu CPLX0-7530 + alaala_p --> alaala_e	1000.0	0
ALAALAtex_FWD_CPLX0-7530	['b0241_Outer_Membrane']	[1.0]	['alaala_p']	[-3.71961802828584e-6*mu, -1.0]	['CPLX0-7530', 'alaala_e']	MetabolicReaction	3.71961802828584e-6*mu CPLX0-7530 + alaala_e --> alaala_p	1000.0	0
ALAGLUE_REV_G6661-MONOMER	['b1325']	[1.0]	['LalaDglu_c']	[-9.24797303454918e-6*mu, -1.0]	['G6661-MONOMER', 'LalaLglu_c']	MetabolicReaction	9.24797303454918e-6*mu G6661-MONOMER + LalaLglu_c --> LalaDglu_c	1000.0	0
ALAGLUE_FWD_G6661-MONOMER	['b1325']	[1.0]	['LalaLglu_c']	[-9.24797303454918e-6*mu, -1.0]	['G6661-MONOMER', 'LalaDglu_c']	MetabolicReaction	9.24797303454918e-6*mu G6661-MONOMER + LalaDglu_c --> LalaLglu_c	1000.0	0
ALAR_REV_ALARACEBIOSYN-MONOMER	['b4053']	[1.0]	['ala__L_c']	[-8.44034250251466e-6*mu, -1.0]	['ALARACEBIOSYN-MONOMER', 'ala__D_c']	MetabolicReaction	8.44034250251466e-6*mu ALARACEBIOSYN-MONOMER + ala__D_c --> ala__L_c	1000.0	0
ALAR_FWD_ALARACEBIOSYN-MONOMER	['b4053']	[1.0]	['ala__D_c']	[-8.44034250251466e-6*mu, -1.0]	['ALARACEBIOSYN-MONOMER', 'ala__L_c']	MetabolicReaction	8.44034250251466e-6*mu ALARACEBIOSYN-MONOMER + ala__L_c --> ala__D_c	1000.0	0
ALAR_REV_CPLX0-7465_mod_pydx5p	['b1190']	[1.0]	['ala__L_c']	[-5.0485186808251e-6*mu, -1.0]	['CPLX0-7465_mod_pydx5p', 'ala__D_c']	MetabolicReaction	5.0485186808251e-6*mu CPLX0-7465_mod_pydx5p + ala__D_c --> ala__L_c	1000.0	0
ALAR_FWD_CPLX0-7465_mod_pydx5p	['b1190']	[1.0]	['ala__D_c']	[-5.0485186808251e-6*mu, -1.0]	['CPLX0-7465_mod_pydx5p', 'ala__L_c']	MetabolicReaction	5.0485186808251e-6*mu CPLX0-7465_mod_pydx5p + ala__L_c --> ala__D_c	1000.0	0
ALATA_D2_FWD_LTAA-CPLX_mod_pydx5p	['b0870']	[1.0, 1.0]	['pyr_c', 'pyam5p_c']	[-3.1460392002115e-6*mu, -1.0, -1.0]	['LTAA-CPLX_mod_pydx5p', 'ala__D_c', 'pydx5p_c']	MetabolicReaction	3.1460392002115e-6*mu LTAA-CPLX_mod_pydx5p + ala__D_c + pydx5p_c --> pyam5p_c + pyr_c	1000.0	0
ALATA_D2_FWD_GLYOHMETRANS-CPLX	['b2551']	[1.0, 1.0]	['pyr_c', 'pyam5p_c']	[-4.49760944737529e-6*mu, -1.0, -1.0]	['GLYOHMETRANS-CPLX', 'ala__D_c', 'pydx5p_c']	MetabolicReaction	4.49760944737529e-6*mu GLYOHMETRANS-CPLX + ala__D_c + pydx5p_c --> pyam5p_c + pyr_c	1000.0	0
ALATA_L_REV_CPLX0-7887	['b2379']	[1.0, 1.0]	['akg_c', 'ala__L_c']	[-4.43116896920453e-6*mu, -1.0, -1.0]	['CPLX0-7887', 'pyr_c', 'glu__L_c']	MetabolicReaction	4.43116896920453e-6*mu CPLX0-7887 + glu__L_c + pyr_c --> akg_c + ala__L_c	1000.0	0
ALATA_L_FWD_CPLX0-7887	['b2379']	[1.0, 1.0]	['pyr_c', 'glu__L_c']	[-4.43116896920453e-6*mu, -1.0, -1.0]	['CPLX0-7887', 'akg_c', 'ala__L_c']	MetabolicReaction	4.43116896920453e-6*mu CPLX0-7887 + akg_c + ala__L_c --> glu__L_c + pyr_c	1000.0	0
ALATA_L_REV_CPLX0-7888	['b2290']	[1.0, 1.0]	['akg_c', 'ala__L_c']	[-4.48271254746899e-6*mu, -1.0, -1.0]	['CPLX0-7888', 'pyr_c', 'glu__L_c']	MetabolicReaction	4.48271254746899e-6*mu CPLX0-7888 + glu__L_c + pyr_c --> akg_c + ala__L_c	1000.0	0
ALATA_L_FWD_CPLX0-7888	['b2290']	[1.0, 1.0]	['pyr_c', 'glu__L_c']	[-4.48271254746899e-6*mu, -1.0, -1.0]	['CPLX0-7888', 'akg_c', 'ala__L_c']	MetabolicReaction	4.48271254746899e-6*mu CPLX0-7888 + akg_c + ala__L_c --> glu__L_c + pyr_c	1000.0	0
ALATA_L2_FWD_LTAA-CPLX_mod_pydx5p	['b0870']	[1.0, 1.0]	['pyam5p_c', 'pyr_c']	[-3.1460392002115e-6*mu, -1.0, -1.0]	['LTAA-CPLX_mod_pydx5p', 'ala__L_c', 'pydx5p_c']	MetabolicReaction	3.1460392002115e-6*mu LTAA-CPLX_mod_pydx5p + ala__L_c + pydx5p_c --> pyam5p_c + pyr_c	1000.0	0
ALATA_L2_FWD_GLYOHMETRANS-CPLX	['b2551']	[1.0, 1.0]	['pyam5p_c', 'pyr_c']	[-4.49760944737529e-6*mu, -1.0, -1.0]	['GLYOHMETRANS-CPLX', 'ala__L_c', 'pydx5p_c']	MetabolicReaction	4.49760944737529e-6*mu GLYOHMETRANS-CPLX + ala__L_c + pydx5p_c --> pyam5p_c + pyr_c	1000.0	0
ALAabcpp_FWD_ABC-15-CPLX	['b3454', 'b3455', 'b3460_Periplasm', 'b3456_Inner_Membrane', 'b3457_Inner_Membrane']	[1.0, 1.0, 1.0, 1.0]	['ala__L_c', 'h_c', 'adp_c', 'pi_c']	[-2.7687208520294e-6*mu, -1.0, -1.0, -1.0]	['ABC-15-CPLX', 'h2o_c', 'atp_c', 'ala__L_p']	MetabolicReaction	2.7687208520294e-6*mu ABC-15-CPLX + ala__L_p + atp_c + h2o_c --> adp_c + ala__L_c + h_c + pi_c	1000.0	0
ALAt2pp_FWD_CYCA-MONOMER	['b4208_Inner_Membrane']	[1.0, 1.0]	['ala__L_c', 'h_c']	[-6.85453859205898e-6*mu, -1.0, -1.0]	['CYCA-MONOMER', 'h_p', 'ala__L_p']	MetabolicReaction	6.85453859205898e-6*mu CYCA-MONOMER + ala__L_p + h_p --> ala__L_c + h_c	1000.0	0
ALAt2rpp_REV_CPLX_dummy	['dummy']	[1.0, 1.0]	['h_p', 'ala__L_p']	[-4.27350427350427e-6*mu, -1.0, -1.0]	['CPLX_dummy', 'ala__L_c', 'h_c']	MetabolicReaction	4.27350427350427e-6*mu CPLX_dummy + ala__L_c + h_c --> ala__L_p + h_p	1000.0	0
ALAt2rpp_FWD_CPLX_dummy	['dummy']	[1.0, 1.0]	['ala__L_c', 'h_c']	[-4.27350427350427e-6*mu, -1.0, -1.0]	['CPLX_dummy', 'h_p', 'ala__L_p']	MetabolicReaction	4.27350427350427e-6*mu CPLX_dummy + ala__L_p + h_p --> ala__L_c + h_c	1000.0	0
ALAt4pp_FWD_YAAJ-MONOMER	['b0007_Inner_Membrane']	[1.0, 1.0]	['na1_c', 'ala__L_c']	[-6.85421710409872e-6*mu, -1.0, -1.0]	['YAAJ-MONOMER', 'na1_p', 'ala__L_p']	MetabolicReaction	6.85421710409872e-6*mu YAAJ-MONOMER + ala__L_p + na1_p --> ala__L_c + na1_c	1000.0	0
ALAtex_REV_CPLX0-7533	['b2215_Outer_Membrane']	[1.0]	['ala__L_e']	[-3.61950325781278e-6*mu, -1.0]	['CPLX0-7533', 'ala__L_p']	MetabolicReaction	3.61950325781278e-6*mu CPLX0-7533 + ala__L_p --> ala__L_e	1000.0	0
ALAtex_FWD_CPLX0-7533	['b2215_Outer_Membrane']	[1.0]	['ala__L_p']	[-3.61950325781278e-6*mu, -1.0]	['CPLX0-7533', 'ala__L_e']	MetabolicReaction	3.61950325781278e-6*mu CPLX0-7533 + ala__L_e --> ala__L_p	1000.0	0
ALAtex_REV_CPLX0-7534	['b0929_Outer_Membrane']	[1.0]	['ala__L_e']	[-3.6905318514353e-6*mu, -1.0]	['CPLX0-7534', 'ala__L_p']	MetabolicReaction	3.6905318514353e-6*mu CPLX0-7534 + ala__L_p --> ala__L_e	1000.0	0
ALAtex_FWD_CPLX0-7534	['b0929_Outer_Membrane']	[1.0]	['ala__L_p']	[-3.6905318514353e-6*mu, -1.0]	['CPLX0-7534', 'ala__L_e']	MetabolicReaction	3.6905318514353e-6*mu CPLX0-7534 + ala__L_e --> ala__L_p	1000.0	0
ALAtex_REV_G6700-MONOMER	['b1377_Outer_Membrane']	[1.0]	['ala__L_e']	[-8.12357800855527e-6*mu, -1.0]	['G6700-MONOMER', 'ala__L_p']	MetabolicReaction	8.12357800855527e-6*mu G6700-MONOMER + ala__L_p --> ala__L_e	1000.0	0
ALAtex_FWD_G6700-MONOMER	['b1377_Outer_Membrane']	[1.0]	['ala__L_p']	[-8.12357800855527e-6*mu, -1.0]	['G6700-MONOMER', 'ala__L_e']	MetabolicReaction	8.12357800855527e-6*mu G6700-MONOMER + ala__L_e --> ala__L_p	1000.0	0
ALAtex_REV_CPLX0-7530	['b0241_Outer_Membrane']	[1.0]	['ala__L_e']	[-3.71961802828584e-6*mu, -1.0]	['CPLX0-7530', 'ala__L_p']	MetabolicReaction	3.71961802828584e-6*mu CPLX0-7530 + ala__L_p --> ala__L_e	1000.0	0
ALAtex_FWD_CPLX0-7530	['b0241_Outer_Membrane']	[1.0]	['ala__L_p']	[-3.71961802828584e-6*mu, -1.0]	['CPLX0-7530', 'ala__L_e']	MetabolicReaction	3.71961802828584e-6*mu CPLX0-7530 + ala__L_e --> ala__L_p	1000.0	0
ALCD19_REV_ADHC-CPLX_mod_zn2	['b0356']	[1.0, 1.0, 1.0]	['glyald_c', 'nadh_c', 'h_c']	[-4.99950576514736e-6*mu, -1.0, -1.0]	['ADHC-CPLX_mod_zn2', 'nad_c', 'glyc_c']	MetabolicReaction	4.99950576514736e-6*mu ADHC-CPLX_mod_zn2 + glyc_c + nad_c --> glyald_c + h_c + nadh_c	1000.0	0
ALCD19_FWD_ADHC-CPLX_mod_zn2	['b0356']	[1.0, 1.0]	['nad_c', 'glyc_c']	[-4.99950576514736e-6*mu, -1.0, -1.0, -1.0]	['ADHC-CPLX_mod_zn2', 'glyald_c', 'nadh_c', 'h_c']	MetabolicReaction	4.99950576514736e-6*mu ADHC-CPLX_mod_zn2 + glyald_c + h_c + nadh_c --> glyc_c + nad_c	1000.0	0
ALCD2x_REV_ADHC-CPLX_mod_zn2	['b0356']	[1.0, 1.0]	['etoh_c', 'nad_c']	[-4.99950576514736e-6*mu, -1.0, -1.0, -1.0]	['ADHC-CPLX_mod_zn2', 'acald_c', 'nadh_c', 'h_c']	MetabolicReaction	4.99950576514736e-6*mu ADHC-CPLX_mod_zn2 + acald_c + h_c + nadh_c --> etoh_c + nad_c	1000.0	0
ALCD2x_FWD_ADHC-CPLX_mod_zn2	['b0356']	[1.0, 1.0, 1.0]	['acald_c', 'nadh_c', 'h_c']	[-4.99950576514736e-6*mu, -1.0, -1.0]	['ADHC-CPLX_mod_zn2', 'etoh_c', 'nad_c']	MetabolicReaction	4.99950576514736e-6*mu ADHC-CPLX_mod_zn2 + etoh_c + nad_c --> acald_c + h_c + nadh_c	1000.0	0
ALCD2x_REV_ADHE-CPLX_mod_fe2	['b1241']	[1.0, 1.0]	['etoh_c', 'nad_c']	[-2.70502986116608e-7*mu, -1.0, -1.0, -1.0]	['ADHE-CPLX_mod_fe2', 'acald_c', 'nadh_c', 'h_c']	MetabolicReaction	2.70502986116608e-7*mu ADHE-CPLX_mod_fe2 + acald_c + h_c + nadh_c --> etoh_c + nad_c	1000.0	0
ALCD2x_FWD_ADHE-CPLX_mod_fe2	['b1241']	[1.0, 1.0, 1.0]	['acald_c', 'nadh_c', 'h_c']	[-2.70502986116608e-7*mu, -1.0, -1.0]	['ADHE-CPLX_mod_fe2', 'etoh_c', 'nad_c']	MetabolicReaction	2.70502986116608e-7*mu ADHE-CPLX_mod_fe2 + etoh_c + nad_c --> acald_c + h_c + nadh_c	1000.0	0
ALCD2x_REV_ADHP-MONOMER	['b1478']	[1.0, 1.0]	['etoh_c', 'nad_c']	[-9.10801739768785e-6*mu, -1.0, -1.0, -1.0]	['ADHP-MONOMER', 'acald_c', 'nadh_c', 'h_c']	MetabolicReaction	9.10801739768785e-6*mu ADHP-MONOMER + acald_c + h_c + nadh_c --> etoh_c + nad_c	1000.0	0
ALCD2x_FWD_ADHP-MONOMER	['b1478']	[1.0, 1.0, 1.0]	['acald_c', 'nadh_c', 'h_c']	[-9.10801739768785e-6*mu, -1.0, -1.0]	['ADHP-MONOMER', 'etoh_c', 'nad_c']	MetabolicReaction	9.10801739768785e-6*mu ADHP-MONOMER + etoh_c + nad_c --> acald_c + h_c + nadh_c	1000.0	0
ALDD19xr_REV_PHENDEHYD-CPLX	['b1385']	[1.0, 1.0, 1.0]	['h2o_c', 'nad_c', 'pacald_c']	[-3.96000304854152e-6*mu, -1.0, -2.0, -1.0]	['PHENDEHYD-CPLX', 'pac_c', 'h_c', 'nadh_c']	MetabolicReaction	3.96000304854152e-6*mu PHENDEHYD-CPLX + 2.0 h_c + nadh_c + pac_c --> h2o_c + nad_c + pacald_c	1000.0	0
ALDD19xr_FWD_PHENDEHYD-CPLX	['b1385']	[1.0, 2.0, 1.0]	['pac_c', 'h_c', 'nadh_c']	[-3.96000304854152e-6*mu, -1.0, -1.0, -1.0]	['PHENDEHYD-CPLX', 'h2o_c', 'nad_c', 'pacald_c']	MetabolicReaction	3.96000304854152e-6*mu PHENDEHYD-CPLX + h2o_c + nad_c + pacald_c --> 2.0 h_c + nadh_c + pac_c	1000.0	0
ALDD2x_FWD_ALDHDEHYDROG-MONOMER	['b1300']	[2.0, 1.0, 1.0]	['h_c', 'ac_c', 'nadh_c']	[-6.68603877125256e-6*mu, -1.0, -1.0, -1.0]	['ALDHDEHYDROG-MONOMER', 'h2o_c', 'acald_c', 'nad_c']	MetabolicReaction	6.68603877125256e-6*mu ALDHDEHYDROG-MONOMER + acald_c + h2o_c + nad_c --> ac_c + 2.0 h_c + nadh_c	1000.0	0
ALDD2y_FWD_CPLX0-3482_mod_mg2	['b3588']	[1.0, 2.0, 1.0]	['nadph_c', 'h_c', 'ac_c']	[-2.27236466219568e-6*mu, -1.0, -1.0, -1.0]	['CPLX0-3482_mod_mg2', 'h2o_c', 'nadp_c', 'acald_c']	MetabolicReaction	2.27236466219568e-6*mu CPLX0-3482_mod_mg2 + acald_c + h2o_c + nadp_c --> ac_c + 2.0 h_c + nadph_c	1000.0	0
ALDD3y_FWD_CPLX0-3482_mod_mg2	['b3588']	[1.0, 1.0, 2.0]	['nadph_c', 'ppa_c', 'h_c']	[-2.27236466219568e-6*mu, -1.0, -1.0, -1.0]	['CPLX0-3482_mod_mg2', 'h2o_c', 'nadp_c', 'ppal_c']	MetabolicReaction	2.27236466219568e-6*mu CPLX0-3482_mod_mg2 + h2o_c + nadp_c + ppal_c --> 2.0 h_c + nadph_c + ppa_c	1000.0	0
ALDD4_FWD_CPLX_dummy	['dummy']	[1.0, 2.0, 1.0]	['but_c', 'h_c', 'nadh_c']	[-4.27350427350427e-6*mu, -1.0, -1.0, -1.0]	['CPLX_dummy', 'h2o_c', 'btal_c', 'nad_c']	MetabolicReaction	4.27350427350427e-6*mu CPLX_dummy + btal_c + h2o_c + nad_c --> but_c + 2.0 h_c + nadh_c	1000.0	0
ALLK_FWD_EG11956-MONOMER	['b4084']	[1.0, 1.0, 1.0]	['all6p_c', 'adp_c', 'h_c']	[-9.42041758728796e-6*mu, -1.0, -1.0]	['EG11956-MONOMER', 'all__D_c', 'atp_c']	MetabolicReaction	9.42041758728796e-6*mu EG11956-MONOMER + all__D_c + atp_c --> adp_c + all6p_c + h_c	1000.0	0
ALLPI_REV_RIB5PISOMB-CPLX	['b4090']	[1.0]	['all6p_c']	[-9.79040791017541e-6*mu, -1.0]	['RIB5PISOMB-CPLX', 'allul6p_c']	MetabolicReaction	9.79040791017541e-6*mu RIB5PISOMB-CPLX + allul6p_c --> all6p_c	1000.0	0
ALLPI_FWD_RIB5PISOMB-CPLX	['b4090']	[1.0]	['allul6p_c']	[-9.79040791017541e-6*mu, -1.0]	['RIB5PISOMB-CPLX', 'all6p_c']	MetabolicReaction	9.79040791017541e-6*mu RIB5PISOMB-CPLX + all6p_c --> allul6p_c	1000.0	0
ALLTAMH_FWD_CPLX-7524_mod_mn2	['b0516']	[1.0, 1.0, 2.0]	['urdglyc_c', 'co2_c', 'nh4_c']	[-4.47014621497916e-6*mu, -1.0, -2.0, -2.0]	['CPLX-7524_mod_mn2', 'alltt_c', 'h2o_c', 'h_c']	MetabolicReaction	4.47014621497916e-6*mu CPLX-7524_mod_mn2 + alltt_c + 2.0 h2o_c + 2.0 h_c --> co2_c + 2.0 nh4_c + urdglyc_c	1000.0	0
ALLTN_FWD_CPLX-64_mod_mn2_mod_zn2	['b0512']	[1.0, 1.0]	['alltt_c', 'h_c']	[-2.49937100515724e-6*mu, -1.0, -1.0]	['CPLX-64_mod_mn2_mod_zn2', 'h2o_c', 'alltn_c']	MetabolicReaction	2.49937100515724e-6*mu CPLX-64_mod_mn2_mod_zn2 + alltn_c + h2o_c --> alltt_c + h_c	1000.0	0
ALLTN_FWD_CPLX-64_mod_cobalt2_mod_zn2	['b0512']	[1.0, 1.0]	['alltt_c', 'h_c']	[-2.49937100515724e-6*mu, -1.0, -1.0]	['CPLX-64_mod_cobalt2_mod_zn2', 'h2o_c', 'alltn_c']	MetabolicReaction	2.49937100515724e-6*mu CPLX-64_mod_cobalt2_mod_zn2 + alltn_c + h2o_c --> alltt_c + h_c	1000.0	0
ALLTN_FWD_CPLX-64_mod_ni2_mod_zn2	['b0512']	[1.0, 1.0]	['alltt_c', 'h_c']	[-2.49937100515724e-6*mu, -1.0, -1.0]	['CPLX-64_mod_ni2_mod_zn2', 'h2o_c', 'alltn_c']	MetabolicReaction	2.49937100515724e-6*mu CPLX-64_mod_ni2_mod_zn2 + alltn_c + h2o_c --> alltt_c + h_c	1000.0	0
ALLTNt2rpp_REV_B0511-MONOMER	['b0511_Inner_Membrane']	[1.0, 1.0]	['h_p', 'alltn_p']	[-6.77622578376697e-6*mu, -1.0, -1.0]	['B0511-MONOMER', 'h_c', 'alltn_c']	MetabolicReaction	6.77622578376697e-6*mu B0511-MONOMER + alltn_c + h_c --> alltn_p + h_p	1000.0	0
ALLTNt2rpp_FWD_B0511-MONOMER	['b0511_Inner_Membrane']	[1.0, 1.0]	['h_c', 'alltn_c']	[-6.77622578376697e-6*mu, -1.0, -1.0]	['B0511-MONOMER', 'h_p', 'alltn_p']	MetabolicReaction	6.77622578376697e-6*mu B0511-MONOMER + alltn_p + h_p --> alltn_c + h_c	1000.0	0
ALLTNtex_REV_CPLX0-7533	['b2215_Outer_Membrane']	[1.0]	['alltn_e']	[-3.61950325781278e-6*mu, -1.0]	['CPLX0-7533', 'alltn_p']	MetabolicReaction	3.61950325781278e-6*mu CPLX0-7533 + alltn_p --> alltn_e	1000.0	0
ALLTNtex_FWD_CPLX0-7533	['b2215_Outer_Membrane']	[1.0]	['alltn_p']	[-3.61950325781278e-6*mu, -1.0]	['CPLX0-7533', 'alltn_e']	MetabolicReaction	3.61950325781278e-6*mu CPLX0-7533 + alltn_e --> alltn_p	1000.0	0
ALLTNtex_REV_CPLX0-7534	['b0929_Outer_Membrane']	[1.0]	['alltn_e']	[-3.6905318514353e-6*mu, -1.0]	['CPLX0-7534', 'alltn_p']	MetabolicReaction	3.6905318514353e-6*mu CPLX0-7534 + alltn_p --> alltn_e	1000.0	0
ALLTNtex_FWD_CPLX0-7534	['b0929_Outer_Membrane']	[1.0]	['alltn_p']	[-3.6905318514353e-6*mu, -1.0]	['CPLX0-7534', 'alltn_e']	MetabolicReaction	3.6905318514353e-6*mu CPLX0-7534 + alltn_e --> alltn_p	1000.0	0
ALLTNtex_REV_G6700-MONOMER	['b1377_Outer_Membrane']	[1.0]	['alltn_e']	[-8.12357800855527e-6*mu, -1.0]	['G6700-MONOMER', 'alltn_p']	MetabolicReaction	8.12357800855527e-6*mu G6700-MONOMER + alltn_p --> alltn_e	1000.0	0
ALLTNtex_FWD_G6700-MONOMER	['b1377_Outer_Membrane']	[1.0]	['alltn_p']	[-8.12357800855527e-6*mu, -1.0]	['G6700-MONOMER', 'alltn_e']	MetabolicReaction	8.12357800855527e-6*mu G6700-MONOMER + alltn_e --> alltn_p	1000.0	0
ALLTNtex_REV_CPLX0-7530	['b0241_Outer_Membrane']	[1.0]	['alltn_e']	[-3.71961802828584e-6*mu, -1.0]	['CPLX0-7530', 'alltn_p']	MetabolicReaction	3.71961802828584e-6*mu CPLX0-7530 + alltn_p --> alltn_e	1000.0	0
ALLTNtex_FWD_CPLX0-7530	['b0241_Outer_Membrane']	[1.0]	['alltn_p']	[-3.71961802828584e-6*mu, -1.0]	['CPLX0-7530', 'alltn_e']	MetabolicReaction	3.71961802828584e-6*mu CPLX0-7530 + alltn_e --> alltn_p	1000.0	0
ALLULPE_REV_EG11957-MONOMER_mod_cobalt2	['b4085']	[1.0]	['allul6p_c']	[-1.14425317137049e-5*mu, -1.0]	['EG11957-MONOMER_mod_cobalt2', 'f6p_c']	MetabolicReaction	1.14425317137049e-5*mu EG11957-MONOMER_mod_cobalt2 + f6p_c --> allul6p_c	1000.0	0
ALLULPE_FWD_EG11957-MONOMER_mod_cobalt2	['b4085']	[1.0]	['f6p_c']	[-1.14425317137049e-5*mu, -1.0]	['EG11957-MONOMER_mod_cobalt2', 'allul6p_c']	MetabolicReaction	1.14425317137049e-5*mu EG11957-MONOMER_mod_cobalt2 + allul6p_c --> f6p_c	1000.0	0
ALLabcpp_FWD_ABC-42-CPLX	['b4087', 'b4088_Periplasm', 'b4086_Inner_Membrane']	[1.0, 1.0, 1.0, 1.0]	['pi_c', 'h_c', 'adp_c', 'all__D_c']	[-2.35242132364753e-6*mu, -1.0, -1.0, -1.0]	['ABC-42-CPLX', 'h2o_c', 'atp_c', 'all__D_p']	MetabolicReaction	2.35242132364753e-6*mu ABC-42-CPLX + all__D_p + atp_c + h2o_c --> adp_c + all__D_c + h_c + pi_c	1000.0	0
ALLtex_REV_CPLX0-7533	['b2215_Outer_Membrane']	[1.0]	['all__D_e']	[-3.61950325781278e-6*mu, -1.0]	['CPLX0-7533', 'all__D_p']	MetabolicReaction	3.61950325781278e-6*mu CPLX0-7533 + all__D_p --> all__D_e	1000.0	0
ALLtex_FWD_CPLX0-7533	['b2215_Outer_Membrane']	[1.0]	['all__D_p']	[-3.61950325781278e-6*mu, -1.0]	['CPLX0-7533', 'all__D_e']	MetabolicReaction	3.61950325781278e-6*mu CPLX0-7533 + all__D_e --> all__D_p	1000.0	0
ALLtex_REV_CPLX0-7534	['b0929_Outer_Membrane']	[1.0]	['all__D_e']	[-3.6905318514353e-6*mu, -1.0]	['CPLX0-7534', 'all__D_p']	MetabolicReaction	3.6905318514353e-6*mu CPLX0-7534 + all__D_p --> all__D_e	1000.0	0
ALLtex_FWD_CPLX0-7534	['b0929_Outer_Membrane']	[1.0]	['all__D_p']	[-3.6905318514353e-6*mu, -1.0]	['CPLX0-7534', 'all__D_e']	MetabolicReaction	3.6905318514353e-6*mu CPLX0-7534 + all__D_e --> all__D_p	1000.0	0
ALLtex_REV_G6700-MONOMER	['b1377_Outer_Membrane']	[1.0]	['all__D_e']	[-8.12357800855527e-6*mu, -1.0]	['G6700-MONOMER', 'all__D_p']	MetabolicReaction	8.12357800855527e-6*mu G6700-MONOMER + all__D_p --> all__D_e	1000.0	0
ALLtex_FWD_G6700-MONOMER	['b1377_Outer_Membrane']	[1.0]	['all__D_p']	[-8.12357800855527e-6*mu, -1.0]	['G6700-MONOMER', 'all__D_e']	MetabolicReaction	8.12357800855527e-6*mu G6700-MONOMER + all__D_e --> all__D_p	1000.0	0
ALLtex_REV_CPLX0-7530	['b0241_Outer_Membrane']	[1.0]	['all__D_e']	[-3.71961802828584e-6*mu, -1.0]	['CPLX0-7530', 'all__D_p']	MetabolicReaction	3.71961802828584e-6*mu CPLX0-7530 + all__D_p --> all__D_e	1000.0	0
ALLtex_FWD_CPLX0-7530	['b0241_Outer_Membrane']	[1.0]	['all__D_p']	[-3.71961802828584e-6*mu, -1.0]	['CPLX0-7530', 'all__D_e']	MetabolicReaction	3.71961802828584e-6*mu CPLX0-7530 + all__D_e --> all__D_p	1000.0	0
ALR2_FWD_G7558-MONOMER	['b3001']	[1.0, 1.0]	['acetol_c', 'nadp_c']	[-8.49244592301848e-6*mu, -1.0, -1.0, -1.0]	['G7558-MONOMER', 'nadph_c', 'h_c', 'mthgxl_c']	MetabolicReaction	8.49244592301848e-6*mu G7558-MONOMER + h_c + mthgxl_c + nadph_c --> acetol_c + nadp_c	1000.0	0
ALR2_FWD_MONOMER0-149	['b0207']	[1.0, 1.0]	['acetol_c', 'nadp_c']	[-1.04560024938528e-5*mu, -1.0, -1.0, -1.0]	['MONOMER0-149', 'nadph_c', 'h_c', 'mthgxl_c']	MetabolicReaction	1.04560024938528e-5*mu MONOMER0-149 + h_c + mthgxl_c + nadph_c --> acetol_c + nadp_c	1000.0	0
ALR2_FWD_G6967-MONOMER	['b1781']	[1.0, 1.0]	['acetol_c', 'nadp_c']	[-1.00607078590765e-5*mu, -1.0, -1.0, -1.0]	['G6967-MONOMER', 'nadph_c', 'h_c', 'mthgxl_c']	MetabolicReaction	1.00607078590765e-5*mu G6967-MONOMER + h_c + mthgxl_c + nadph_c --> acetol_c + nadp_c	1000.0	0
ALR2_FWD_MONOMER0-148	['b3012']	[1.0, 1.0]	['acetol_c', 'nadp_c']	[-1.00308417380467e-5*mu, -1.0, -1.0, -1.0]	['MONOMER0-148', 'nadph_c', 'h_c', 'mthgxl_c']	MetabolicReaction	1.00308417380467e-5*mu MONOMER0-148 + h_c + mthgxl_c + nadph_c --> acetol_c + nadp_c	1000.0	0
ALR4x_FWD_GLYCDEH-CPLX	['b3945']	[1.0, 1.0]	['nad_c', '12ppd__R_c']	[-1.79013131760647e-6*mu, -1.0, -1.0, -1.0]	['GLYCDEH-CPLX', 'nadh_c', 'acetol_c', 'h_c']	MetabolicReaction	1.79013131760647e-6*mu GLYCDEH-CPLX + acetol_c + h_c + nadh_c --> 12ppd__R_c + nad_c	1000.0	0
ALTRH_FWD_ALTRODEHYDRAT-MONOMER	['b3091']	[1.0, 1.0]	['h2o_c', '2ddglcn_c']	[-6.62412258554586e-6*mu, -1.0]	['ALTRODEHYDRAT-MONOMER', 'altrn_c']	MetabolicReaction	6.62412258554586e-6*mu ALTRODEHYDRAT-MONOMER + altrn_c --> 2ddglcn_c + h2o_c	1000.0	0
AM3PA_FWD_EG10041-MONOMER	['b0110']	[1.0, 1.0]	['anhm_c', 'LalaDgluMdap_c']	[-1.3702226101738e-5*mu, -1.0, -1.0]	['EG10041-MONOMER', 'h2o_c', 'anhm3p_c']	MetabolicReaction	1.3702226101738e-5*mu EG10041-MONOMER + anhm3p_c + h2o_c --> LalaDgluMdap_c + anhm_c	1000.0	0
AM4PA_FWD_EG10041-MONOMER	['b0110']	[1.0, 1.0]	['anhm_c', 'LalaDgluMdapDala_c']	[-1.3702226101738e-5*mu, -1.0, -1.0]	['EG10041-MONOMER', 'anhm4p_c', 'h2o_c']	MetabolicReaction	1.3702226101738e-5*mu EG10041-MONOMER + anhm4p_c + h2o_c --> LalaDgluMdapDala_c + anhm_c	1000.0	0
AM4PCP_FWD_G6621-MONOMER	['b1192']	[1.0, 1.0]	['ala__D_c', 'anhm3p_c']	[-9.47461263989186e-6*mu, -1.0, -1.0]	['G6621-MONOMER', 'h2o_c', 'anhm4p_c']	MetabolicReaction	9.47461263989186e-6*mu G6621-MONOMER + anhm4p_c + h2o_c --> ala__D_c + anhm3p_c	1000.0	0
AMALT1_FWD_AMYLOMALT-MONOMER	['b3416']	[1.0, 1.0]	['glc__D_c', 'maltttr_c']	[-5.00850615380337e-6*mu, -1.0, -1.0]	['AMYLOMALT-MONOMER', 'malt_c', 'malttr_c']	MetabolicReaction	5.00850615380337e-6*mu AMYLOMALT-MONOMER + malt_c + malttr_c --> glc__D_c + maltttr_c	1000.0	0
AMALT2_FWD_AMYLOMALT-MONOMER	['b3416']	[1.0, 1.0]	['maltpt_c', 'glc__D_c']	[-5.00850615380337e-6*mu, -1.0, -1.0]	['AMYLOMALT-MONOMER', 'malt_c', 'maltttr_c']	MetabolicReaction	5.00850615380337e-6*mu AMYLOMALT-MONOMER + malt_c + maltttr_c --> glc__D_c + maltpt_c	1000.0	0
AMALT3_FWD_AMYLOMALT-MONOMER	['b3416']	[1.0, 1.0]	['glc__D_c', 'malthx_c']	[-5.00850615380337e-6*mu, -1.0, -1.0]	['AMYLOMALT-MONOMER', 'maltpt_c', 'malt_c']	MetabolicReaction	5.00850615380337e-6*mu AMYLOMALT-MONOMER + malt_c + maltpt_c --> glc__D_c + malthx_c	1000.0	0
AMALT4_FWD_AMYLOMALT-MONOMER	['b3416']	[1.0, 1.0]	['glc__D_c', 'malthp_c']	[-5.00850615380337e-6*mu, -1.0, -1.0]	['AMYLOMALT-MONOMER', 'malthx_c', 'malt_c']	MetabolicReaction	5.00850615380337e-6*mu AMYLOMALT-MONOMER + malt_c + malthx_c --> glc__D_c + malthp_c	1000.0	0
AMANAPEr_REV_NANE-MONOMER	['b3223']	[1.0]	['acmanap_c']	[-1.21615939089217e-5*mu, -1.0]	['NANE-MONOMER', 'acgam6p_c']	MetabolicReaction	1.21615939089217e-5*mu NANE-MONOMER + acgam6p_c --> acmanap_c	1000.0	0
AMANAPEr_FWD_NANE-MONOMER	['b3223']	[1.0]	['acgam6p_c']	[-1.21615939089217e-5*mu, -1.0]	['NANE-MONOMER', 'acmanap_c']	MetabolicReaction	1.21615939089217e-5*mu NANE-MONOMER + acmanap_c --> acgam6p_c	1000.0	0
AMANK_FWD_NANK-MONOMER	['b3222']	[1.0, 1.0, 1.0]	['acmanap_c', 'h_c', 'adp_c']	[-1.04016566637766e-5*mu, -1.0, -1.0]	['NANK-MONOMER', 'acmana_c', 'atp_c']	MetabolicReaction	1.04016566637766e-5*mu NANK-MONOMER + acmana_c + atp_c --> acmanap_c + adp_c + h_c	1000.0	0
AMAOTr_REV_DAPASYN-CPLX_mod_pydx5p	['b0774']	[1.0, 1.0]	['8aonn_c', 'amet_c']	[-4.35328419227028e-6*mu, -1.0, -1.0]	['DAPASYN-CPLX_mod_pydx5p', 'dann_c', 'amob_c']	MetabolicReaction	4.35328419227028e-6*mu DAPASYN-CPLX_mod_pydx5p + amob_c + dann_c --> 8aonn_c + amet_c	1000.0	0
AMAOTr_FWD_DAPASYN-CPLX_mod_pydx5p	['b0774']	[1.0, 1.0]	['dann_c', 'amob_c']	[-4.35328419227028e-6*mu, -1.0, -1.0]	['DAPASYN-CPLX_mod_pydx5p', '8aonn_c', 'amet_c']	MetabolicReaction	8aonn_c + 4.35328419227028e-6*mu DAPASYN-CPLX_mod_pydx5p + amet_c --> amob_c + dann_c	1000.0	0
AMMQLT8_FWD_2-OCTAPRENYL-METHOXY-BENZOQ-METH-MONOMER	['b3833']	[1.0, 1.0, 1.0]	['mql8_c', 'ahcys_c', 'h_c']	[-1.08329071697039e-5*mu, -1.0, -1.0]	['2-OCTAPRENYL-METHOXY-BENZOQ-METH-MONOMER', 'amet_c', '2dmmql8_c']	MetabolicReaction	1.08329071697039e-5*mu 2-OCTAPRENYL-METHOXY-BENZOQ-METH-MONOMER + 2dmmql8_c + amet_c --> ahcys_c + h_c + mql8_c	1000.0	0
AMPMS2_FWD_THIC-MONOMER	['b3994']	[2.0, 1.0, 3.0, 1.0]	['for_c', '4ampm_c', 'h_c', 'nadh_c']	[-5.40974083952619e-6*mu, -1.0, -1.0, -1.0]	['THIC-MONOMER', 'h2o_c', 'nad_c', 'air_c']	MetabolicReaction	5.40974083952619e-6*mu THIC-MONOMER + air_c + h2o_c + nad_c --> 4ampm_c + 2.0 for_c + 3.0 h_c + nadh_c	1000.0	0
AMPN_FWD_AMP-NUCLEOSID-CPLX	['b1982']	[1.0, 1.0]	['ade_c', 'r5p_c']	[-1.73004991957779e-6*mu, -1.0, -1.0]	['AMP-NUCLEOSID-CPLX', 'h2o_c', 'amp_c']	MetabolicReaction	1.73004991957779e-6*mu AMP-NUCLEOSID-CPLX + amp_c + h2o_c --> ade_c + r5p_c	1000.0	0
AMPTASECG_FWD_EG10696-MONOMER	['b0932']	[1.0, 1.0]	['cys__L_c', 'gly_c']	[-4.21191539080662e-6*mu, -1.0, -1.0]	['EG10696-MONOMER', 'h2o_c', 'cgly_c']	MetabolicReaction	4.21191539080662e-6*mu EG10696-MONOMER + cgly_c + h2o_c --> cys__L_c + gly_c	1000.0	0
AMPTASECG_FWD_CPLX0-3001	['b0237']	[1.0, 1.0]	['cys__L_c', 'gly_c']	[-4.004507911306e-6*mu, -1.0, -1.0]	['CPLX0-3001', 'h2o_c', 'cgly_c']	MetabolicReaction	4.004507911306e-6*mu CPLX0-3001 + cgly_c + h2o_c --> cys__L_c + gly_c	1000.0	0
AMPTASECG_FWD_EG12310-MONOMER	['b2523']	[1.0, 1.0]	['cys__L_c', 'gly_c']	[-7.4576537193336e-6*mu, -1.0, -1.0]	['EG12310-MONOMER', 'h2o_c', 'cgly_c']	MetabolicReaction	7.4576537193336e-6*mu EG12310-MONOMER + cgly_c + h2o_c --> cys__L_c + gly_c	1000.0	0
AMPTASECG_FWD_CPLX0-3061_mod_zn2	['b4260']	[1.0, 1.0]	['cys__L_c', 'gly_c']	[-1.70886069973358e-6*mu, -1.0, -1.0]	['CPLX0-3061_mod_zn2', 'h2o_c', 'cgly_c']	MetabolicReaction	1.70886069973358e-6*mu CPLX0-3061_mod_zn2 + cgly_c + h2o_c --> cys__L_c + gly_c	1000.0	0
AMPTASEPG_FWD_EG10696-MONOMER	['b0932']	[1.0, 1.0]	['pro__L_c', 'gly_c']	[-4.21191539080662e-6*mu, -1.0, -1.0]	['EG10696-MONOMER', 'h2o_c', 'progly_c']	MetabolicReaction	4.21191539080662e-6*mu EG10696-MONOMER + h2o_c + progly_c --> gly_c + pro__L_c	1000.0	0
AMPTASEPG_FWD_EG12310-MONOMER	['b2523']	[1.0, 1.0]	['pro__L_c', 'gly_c']	[-7.4576537193336e-6*mu, -1.0, -1.0]	['EG12310-MONOMER', 'h2o_c', 'progly_c']	MetabolicReaction	7.4576537193336e-6*mu EG12310-MONOMER + h2o_c + progly_c --> gly_c + pro__L_c	1000.0	0
AMPTASEPG_FWD_CPLX0-3001	['b0237']	[1.0, 1.0]	['pro__L_c', 'gly_c']	[-4.004507911306e-6*mu, -1.0, -1.0]	['CPLX0-3001', 'h2o_c', 'progly_c']	MetabolicReaction	4.004507911306e-6*mu CPLX0-3001 + h2o_c + progly_c --> gly_c + pro__L_c	1000.0	0
AMPTASEPG_FWD_CPLX0-3061_mod_zn2	['b4260']	[1.0, 1.0]	['pro__L_c', 'gly_c']	[-1.70886069973358e-6*mu, -1.0, -1.0]	['CPLX0-3061_mod_zn2', 'h2o_c', 'progly_c']	MetabolicReaction	1.70886069973358e-6*mu CPLX0-3061_mod_zn2 + h2o_c + progly_c --> gly_c + pro__L_c	1000.0	0
AMPtex_REV_CPLX0-7533	['b2215_Outer_Membrane']	[1.0]	['amp_e']	[-3.61950325781278e-6*mu, -1.0]	['CPLX0-7533', 'amp_p']	MetabolicReaction	3.61950325781278e-6*mu CPLX0-7533 + amp_p --> amp_e	1000.0	0
AMPtex_FWD_CPLX0-7533	['b2215_Outer_Membrane']	[1.0]	['amp_p']	[-3.61950325781278e-6*mu, -1.0]	['CPLX0-7533', 'amp_e']	MetabolicReaction	3.61950325781278e-6*mu CPLX0-7533 + amp_e --> amp_p	1000.0	0
AMPtex_REV_CPLX0-7530	['b0241_Outer_Membrane']	[1.0]	['amp_e']	[-3.71961802828584e-6*mu, -1.0]	['CPLX0-7530', 'amp_p']	MetabolicReaction	3.71961802828584e-6*mu CPLX0-7530 + amp_p --> amp_e	1000.0	0
AMPtex_FWD_CPLX0-7530	['b0241_Outer_Membrane']	[1.0]	['amp_p']	[-3.71961802828584e-6*mu, -1.0]	['CPLX0-7530', 'amp_e']	MetabolicReaction	3.71961802828584e-6*mu CPLX0-7530 + amp_e --> amp_p	1000.0	0
AMPtex_REV_G6700-MONOMER	['b1377_Outer_Membrane']	[1.0]	['amp_e']	[-8.12357800855527e-6*mu, -1.0]	['G6700-MONOMER', 'amp_p']	MetabolicReaction	8.12357800855527e-6*mu G6700-MONOMER + amp_p --> amp_e	1000.0	0
AMPtex_FWD_G6700-MONOMER	['b1377_Outer_Membrane']	[1.0]	['amp_p']	[-8.12357800855527e-6*mu, -1.0]	['G6700-MONOMER', 'amp_e']	MetabolicReaction	8.12357800855527e-6*mu G6700-MONOMER + amp_e --> amp_p	1000.0	0
AMPtex_REV_CPLX0-7534	['b0929_Outer_Membrane']	[1.0]	['amp_e']	[-3.6905318514353e-6*mu, -1.0]	['CPLX0-7534', 'amp_p']	MetabolicReaction	3.6905318514353e-6*mu CPLX0-7534 + amp_p --> amp_e	1000.0	0
AMPtex_FWD_CPLX0-7534	['b0929_Outer_Membrane']	[1.0]	['amp_p']	[-3.6905318514353e-6*mu, -1.0]	['CPLX0-7534', 'amp_e']	MetabolicReaction	3.6905318514353e-6*mu CPLX0-7534 + amp_e --> amp_p	1000.0	0
ANHGMtex_REV_CPLX0-7533	['b2215_Outer_Membrane']	[1.0]	['anhgm_e']	[-3.61950325781278e-6*mu, -1.0]	['CPLX0-7533', 'anhgm_p']	MetabolicReaction	3.61950325781278e-6*mu CPLX0-7533 + anhgm_p --> anhgm_e	1000.0	0
ANHGMtex_FWD_CPLX0-7533	['b2215_Outer_Membrane']	[1.0]	['anhgm_p']	[-3.61950325781278e-6*mu, -1.0]	['CPLX0-7533', 'anhgm_e']	MetabolicReaction	3.61950325781278e-6*mu CPLX0-7533 + anhgm_e --> anhgm_p	1000.0	0
ANHGMtex_REV_CPLX0-7534	['b0929_Outer_Membrane']	[1.0]	['anhgm_e']	[-3.6905318514353e-6*mu, -1.0]	['CPLX0-7534', 'anhgm_p']	MetabolicReaction	3.6905318514353e-6*mu CPLX0-7534 + anhgm_p --> anhgm_e	1000.0	0
ANHGMtex_FWD_CPLX0-7534	['b0929_Outer_Membrane']	[1.0]	['anhgm_p']	[-3.6905318514353e-6*mu, -1.0]	['CPLX0-7534', 'anhgm_e']	MetabolicReaction	3.6905318514353e-6*mu CPLX0-7534 + anhgm_e --> anhgm_p	1000.0	0
ANHGMtex_REV_G6700-MONOMER	['b1377_Outer_Membrane']	[1.0]	['anhgm_e']	[-8.12357800855527e-6*mu, -1.0]	['G6700-MONOMER', 'anhgm_p']	MetabolicReaction	8.12357800855527e-6*mu G6700-MONOMER + anhgm_p --> anhgm_e	1000.0	0
ANHGMtex_FWD_G6700-MONOMER	['b1377_Outer_Membrane']	[1.0]	['anhgm_p']	[-8.12357800855527e-6*mu, -1.0]	['G6700-MONOMER', 'anhgm_e']	MetabolicReaction	8.12357800855527e-6*mu G6700-MONOMER + anhgm_e --> anhgm_p	1000.0	0
ANHGMtex_REV_CPLX0-7530	['b0241_Outer_Membrane']	[1.0]	['anhgm_e']	[-3.71961802828584e-6*mu, -1.0]	['CPLX0-7530', 'anhgm_p']	MetabolicReaction	3.71961802828584e-6*mu CPLX0-7530 + anhgm_p --> anhgm_e	1000.0	0
ANHGMtex_FWD_CPLX0-7530	['b0241_Outer_Membrane']	[1.0]	['anhgm_p']	[-3.71961802828584e-6*mu, -1.0]	['CPLX0-7530', 'anhgm_e']	MetabolicReaction	3.71961802828584e-6*mu CPLX0-7530 + anhgm_e --> anhgm_p	1000.0	0
ANHMK_FWD_G6880-MONOMER_mod_mg2	['b1640']	[1.0, 1.0, 1.0]	['h_c', 'adp_c', 'acmum6p_c']	[-8.38603192635879e-6*mu, -1.0, -1.0, -1.0]	['G6880-MONOMER_mod_mg2', 'h2o_c', 'atp_c', 'anhm_c']	MetabolicReaction	8.38603192635879e-6*mu G6880-MONOMER_mod_mg2 + anhm_c + atp_c + h2o_c --> acmum6p_c + adp_c + h_c	1000.0	0
ANPRT_FWD_ANTHRANSYNCOMPII-MONOMER	['b1263']	[1.0, 1.0]	['ppi_c', 'pran_c']	[-0.00131619949068201*mu, -1.0, -1.0]	['ANTHRANSYNCOMPII-MONOMER', 'anth_c', 'prpp_c']	MetabolicReaction	0.00131619949068201*mu ANTHRANSYNCOMPII-MONOMER + anth_c + prpp_c --> ppi_c + pran_c	1000.0	0
ANS_FWD_ANTHRANSYN-CPLX_mod_mg2	['b1263', 'b1264']	[1.0, 1.0, 1.0, 1.0]	['anth_c', 'pyr_c', 'h_c', 'glu__L_c']	[-6.44094257551776e-5*mu, -1.0, -1.0]	['ANTHRANSYN-CPLX_mod_mg2', 'chor_c', 'gln__L_c']	MetabolicReaction	6.44094257551776e-5*mu ANTHRANSYN-CPLX_mod_mg2 + chor_c + gln__L_c --> anth_c + glu__L_c + h_c + pyr_c	1000.0	0
ANS_FWD_ANTHRANSYN-CPLX_mod_fe2	['b1263', 'b1264']	[1.0, 1.0, 1.0, 1.0]	['anth_c', 'pyr_c', 'h_c', 'glu__L_c']	[-6.44094257551776e-5*mu, -1.0, -1.0]	['ANTHRANSYN-CPLX_mod_fe2', 'chor_c', 'gln__L_c']	MetabolicReaction	6.44094257551776e-5*mu ANTHRANSYN-CPLX_mod_fe2 + chor_c + gln__L_c --> anth_c + glu__L_c + h_c + pyr_c	1000.0	0
ANS_FWD_ANTHRANSYN-CPLX_mod_cobalt2	['b1263', 'b1264']	[1.0, 1.0, 1.0, 1.0]	['anth_c', 'pyr_c', 'h_c', 'glu__L_c']	[-6.44094257551776e-5*mu, -1.0, -1.0]	['ANTHRANSYN-CPLX_mod_cobalt2', 'chor_c', 'gln__L_c']	MetabolicReaction	6.44094257551776e-5*mu ANTHRANSYN-CPLX_mod_cobalt2 + chor_c + gln__L_c --> anth_c + glu__L_c + h_c + pyr_c	1000.0	0
AOBUTDs_FWD_SPONT	[]	[1.0, 1.0]	['aact_c', 'co2_c']	[-1.0, -1.0]	['h_c', '2aobut_c']	MetabolicReaction	2aobut_c + h_c --> aact_c + co2_c	1000.0	0
AP4AH_FWD_EG10048-MONOMER	['b0049']	[2.0, 2.0]	['h_c', 'adp_c']	[-9.98700500305761e-6*mu, -1.0, -1.0]	['EG10048-MONOMER', 'ap4a_c', 'h2o_c']	MetabolicReaction	9.98700500305761e-6*mu EG10048-MONOMER + ap4a_c + h2o_c --> 2.0 adp_c + 2.0 h_c	1000.0	0
AP4AS_FWD_LysII_RS_dim_mod_lys__L	['b4129']	[1.0, 1.0]	['ap4a_c', 'ppi_c']	[-3.74644724226603e-6*mu, -1.0, -2.0]	['LysII_RS_dim_mod_lys__L', 'h_c', 'atp_c']	MetabolicReaction	3.74644724226603e-6*mu LysII_RS_dim_mod_lys__L + 2.0 atp_c + h_c --> ap4a_c + ppi_c	1000.0	0
AP5AH_FWD_EG10048-MONOMER	['b0049']	[1.0, 2.0, 1.0]	['atp_c', 'h_c', 'adp_c']	[-9.98700500305761e-6*mu, -1.0, -1.0]	['EG10048-MONOMER', 'h2o_c', 'ap5a_c']	MetabolicReaction	9.98700500305761e-6*mu EG10048-MONOMER + ap5a_c + h2o_c --> adp_c + atp_c + 2.0 h_c	1000.0	0
APCS_FWD_SPERMIDINESYN-CPLX	['b0121']	[1.0, 1.0, 1.0]	['5mta_c', 'h_c', 'na15dap_c']	[-5.79710137781893e-6*mu, -1.0, -1.0]	['SPERMIDINESYN-CPLX', '15dap_c', 'ametam_c']	MetabolicReaction	15dap_c + 5.79710137781893e-6*mu SPERMIDINESYN-CPLX + ametam_c --> 5mta_c + h_c + na15dap_c	1000.0	0
APG3PAT120_FWD_EG11674-MONOMER	['b3059_Inner_Membrane']	[1.0, 1.0, 1.0]	['pi_c', 'h_c', '1ddecg3p_c']	[-1.29185723755373e-5*mu, -1.0, -1.0]	['EG11674-MONOMER', 'ddcap_c', 'glyc3p_c']	MetabolicReaction	1.29185723755373e-5*mu EG11674-MONOMER + ddcap_c + glyc3p_c --> 1ddecg3p_c + h_c + pi_c	1000.0	0
APG3PAT140_FWD_EG11674-MONOMER	['b3059_Inner_Membrane']	[1.0, 1.0, 1.0]	['1tdecg3p_c', 'pi_c', 'h_c']	[-1.29185723755373e-5*mu, -1.0, -1.0]	['EG11674-MONOMER', 'ttdcap_c', 'glyc3p_c']	MetabolicReaction	1.29185723755373e-5*mu EG11674-MONOMER + glyc3p_c + ttdcap_c --> 1tdecg3p_c + h_c + pi_c	1000.0	0
APG3PAT141_FWD_EG11674-MONOMER	['b3059_Inner_Membrane']	[1.0, 1.0, 1.0]	['pi_c', 'h_c', '1tdec7eg3p_c']	[-1.29185723755373e-5*mu, -1.0, -1.0]	['EG11674-MONOMER', 'ttdceap_c', 'glyc3p_c']	MetabolicReaction	1.29185723755373e-5*mu EG11674-MONOMER + glyc3p_c + ttdceap_c --> 1tdec7eg3p_c + h_c + pi_c	1000.0	0
APG3PAT160_FWD_EG11674-MONOMER	['b3059_Inner_Membrane']	[1.0, 1.0, 1.0]	['1hdecg3p_c', 'pi_c', 'h_c']	[-1.29185723755373e-5*mu, -1.0, -1.0]	['EG11674-MONOMER', 'glyc3p_c', 'hdcap_c']	MetabolicReaction	1.29185723755373e-5*mu EG11674-MONOMER + glyc3p_c + hdcap_c --> 1hdecg3p_c + h_c + pi_c	1000.0	0
APG3PAT161_FWD_EG11674-MONOMER	['b3059_Inner_Membrane']	[1.0, 1.0, 1.0]	['pi_c', 'h_c', '1hdec9eg3p_c']	[-1.29185723755373e-5*mu, -1.0, -1.0]	['EG11674-MONOMER', 'hdceap_c', 'glyc3p_c']	MetabolicReaction	1.29185723755373e-5*mu EG11674-MONOMER + glyc3p_c + hdceap_c --> 1hdec9eg3p_c + h_c + pi_c	1000.0	0
APG3PAT180_FWD_EG11674-MONOMER	['b3059_Inner_Membrane']	[1.0, 1.0, 1.0]	['pi_c', 'h_c', '1odecg3p_c']	[-1.29185723755373e-5*mu, -1.0, -1.0]	['EG11674-MONOMER', 'glyc3p_c', 'ocdcap_c']	MetabolicReaction	1.29185723755373e-5*mu EG11674-MONOMER + glyc3p_c + ocdcap_c --> 1odecg3p_c + h_c + pi_c	1000.0	0
APG3PAT181_FWD_EG11674-MONOMER	['b3059_Inner_Membrane']	[1.0, 1.0, 1.0]	['1odec11eg3p_c', 'pi_c', 'h_c']	[-1.29185723755373e-5*mu, -1.0, -1.0]	['EG11674-MONOMER', 'glyc3p_c', 'ocdceap_c']	MetabolicReaction	1.29185723755373e-5*mu EG11674-MONOMER + glyc3p_c + ocdceap_c --> 1odec11eg3p_c + h_c + pi_c	1000.0	0
APH120_FWD_G6502-MONOMER	['b0968']	[1.0, 1.0, 2.0]	['ddca_c', 'pi_c', 'h_c']	[-2.29960304427401e-5*mu, -1.0, -1.0]	['G6502-MONOMER', 'ddcap_c', 'h2o_c']	MetabolicReaction	2.29960304427401e-5*mu G6502-MONOMER + ddcap_c + h2o_c --> ddca_c + 2.0 h_c + pi_c	1000.0	0
APH140_FWD_G6502-MONOMER	['b0968']	[1.0, 2.0, 1.0]	['pi_c', 'h_c', 'ttdca_c']	[-2.29960304427401e-5*mu, -1.0, -1.0]	['G6502-MONOMER', 'h2o_c', 'ttdcap_c']	MetabolicReaction	2.29960304427401e-5*mu G6502-MONOMER + h2o_c + ttdcap_c --> 2.0 h_c + pi_c + ttdca_c	1000.0	0
APH141_FWD_G6502-MONOMER	['b0968']	[1.0, 2.0, 1.0]	['pi_c', 'h_c', 'ttdcea_c']	[-2.29960304427401e-5*mu, -1.0, -1.0]	['G6502-MONOMER', 'ttdceap_c', 'h2o_c']	MetabolicReaction	2.29960304427401e-5*mu G6502-MONOMER + h2o_c + ttdceap_c --> 2.0 h_c + pi_c + ttdcea_c	1000.0	0
APH160_FWD_G6502-MONOMER	['b0968']	[1.0, 1.0, 2.0]	['pi_c', 'hdca_c', 'h_c']	[-2.29960304427401e-5*mu, -1.0, -1.0]	['G6502-MONOMER', 'h2o_c', 'hdcap_c']	MetabolicReaction	2.29960304427401e-5*mu G6502-MONOMER + h2o_c + hdcap_c --> 2.0 h_c + hdca_c + pi_c	1000.0	0
APH161_FWD_G6502-MONOMER	['b0968']	[1.0, 1.0, 2.0]	['hdcea_c', 'pi_c', 'h_c']	[-2.29960304427401e-5*mu, -1.0, -1.0]	['G6502-MONOMER', 'hdceap_c', 'h2o_c']	MetabolicReaction	2.29960304427401e-5*mu G6502-MONOMER + h2o_c + hdceap_c --> 2.0 h_c + hdcea_c + pi_c	1000.0	0
APH180_FWD_G6502-MONOMER	['b0968']	[1.0, 2.0, 1.0]	['pi_c', 'h_c', 'ocdca_c']	[-2.29960304427401e-5*mu, -1.0, -1.0]	['G6502-MONOMER', 'h2o_c', 'ocdcap_c']	MetabolicReaction	2.29960304427401e-5*mu G6502-MONOMER + h2o_c + ocdcap_c --> 2.0 h_c + ocdca_c + pi_c	1000.0	0
APH181_FWD_G6502-MONOMER	['b0968']	[1.0, 1.0, 2.0]	['ocdcea_c', 'pi_c', 'h_c']	[-2.29960304427401e-5*mu, -1.0, -1.0]	['G6502-MONOMER', 'h2o_c', 'ocdceap_c']	MetabolicReaction	2.29960304427401e-5*mu G6502-MONOMER + h2o_c + ocdceap_c --> 2.0 h_c + ocdcea_c + pi_c	1000.0	0
APPLDHr_REV_GLYCDEH-CPLX	['b3945']	[1.0, 1.0, 1.0]	['nadh_c', 'h_c', 'aact_c']	[-1.79013131760647e-6*mu, -1.0, -1.0]	['GLYCDEH-CPLX', 'appl_c', 'nad_c']	MetabolicReaction	1.79013131760647e-6*mu GLYCDEH-CPLX + appl_c + nad_c --> aact_c + h_c + nadh_c	1000.0	0
APPLDHr_FWD_GLYCDEH-CPLX	['b3945']	[1.0, 1.0]	['appl_c', 'nad_c']	[-1.79013131760647e-6*mu, -1.0, -1.0, -1.0]	['GLYCDEH-CPLX', 'nadh_c', 'h_c', 'aact_c']	MetabolicReaction	1.79013131760647e-6*mu GLYCDEH-CPLX + aact_c + h_c + nadh_c --> appl_c + nad_c	1000.0	0
APRAUR_FWD_CPLX0-7659	['b0414']	[1.0, 1.0]	['nadp_c', '5aprbu_c']	[-0.00677702747944926*mu, -1.0, -1.0, -1.0]	['CPLX0-7659', '5apru_c', 'nadph_c', 'h_c']	MetabolicReaction	5apru_c + 0.00677702747944926*mu CPLX0-7659 + h_c + nadph_c --> 5aprbu_c + nadp_c	1000.0	0
ARAI_REV_ARABISOM-CPLX_mod_mn2	['b0062']	[1.0]	['arab__L_c']	[-1.68168768659108e-6*mu, -1.0]	['ARABISOM-CPLX_mod_mn2', 'rbl__L_c']	MetabolicReaction	1.68168768659108e-6*mu ARABISOM-CPLX_mod_mn2 + rbl__L_c --> arab__L_c	1000.0	0
ARAI_FWD_ARABISOM-CPLX_mod_mn2	['b0062']	[1.0]	['rbl__L_c']	[-1.68168768659108e-6*mu, -1.0]	['ARABISOM-CPLX_mod_mn2', 'arab__L_c']	MetabolicReaction	1.68168768659108e-6*mu ARABISOM-CPLX_mod_mn2 + arab__L_c --> rbl__L_c	1000.0	0
ARBTNR1_FWD_CPLX_dummy	['dummy']	[2.0, 2.0, 2.0, 1.0]	['fe2_c', 'arbtn_c', 'h_c', 'fad_c']	[-4.27350427350427e-6*mu, -1.0, -2.0]	['CPLX_dummy', 'fadh2_c', 'arbtn__fe3_c']	MetabolicReaction	4.27350427350427e-6*mu CPLX_dummy + 2.0 arbtn__fe3_c + fadh2_c --> 2.0 arbtn_c + fad_c + 2.0 fe2_c + 2.0 h_c	1000.0	0
ARBTNR2_FWD_CPLX_dummy	['dummy']	[2.0, 2.0, 1.0, 2.0]	['fe2_c', 'arbtn_c', 'fmn_c', 'h_c']	[-4.27350427350427e-6*mu, -1.0, -2.0]	['CPLX_dummy', 'fmnh2_c', 'arbtn__fe3_c']	MetabolicReaction	4.27350427350427e-6*mu CPLX_dummy + 2.0 arbtn__fe3_c + fmnh2_c --> 2.0 arbtn_c + 2.0 fe2_c + fmn_c + 2.0 h_c	1000.0	0
ARBTNR3_FWD_CPLX_dummy	['dummy']	[2.0, 2.0, 2.0, 1.0]	['fe2_c', 'arbtn_c', 'h_c', 'ribflv_c']	[-4.27350427350427e-6*mu, -1.0, -2.0]	['CPLX_dummy', 'rbflvrd_c', 'arbtn__fe3_c']	MetabolicReaction	4.27350427350427e-6*mu CPLX_dummy + 2.0 arbtn__fe3_c + rbflvrd_c --> 2.0 arbtn_c + 2.0 fe2_c + 2.0 h_c + ribflv_c	1000.0	0
ARBTNabcpp_FWD_ABC-11-CPLX	['b0151', 'b0152_Periplasm', 'b0153_Inner_Membrane']	[1.0, 1.0, 1.0, 1.0]	['arbtn__fe3_c', 'h_c', 'adp_c', 'pi_c']	[-2.22469767334959e-6*mu, -1.0, -1.0, -1.0]	['ABC-11-CPLX', 'arbtn__fe3_p', 'h2o_c', 'atp_c']	MetabolicReaction	2.22469767334959e-6*mu ABC-11-CPLX + arbtn__fe3_p + atp_c + h2o_c --> adp_c + arbtn__fe3_c + h_c + pi_c	1000.0	0
ARBTNexs_FWD_SPONT	[]	[1.0]	['arbtn__fe3_e']	[-1.0, -1.0]	['arbtn_e', 'fe3_e']	MetabolicReaction	arbtn_e + fe3_e --> arbtn__fe3_e	1000.0	0
ARBTNtex_FWD_CPLX_dummy	['dummy']	[1.0, 1.0]	['arbtn_e', 'h_c']	[-4.27350427350427e-6*mu, -1.0, -1.0]	['CPLX_dummy', 'h_p', 'arbtn_p']	MetabolicReaction	4.27350427350427e-6*mu CPLX_dummy + arbtn_p + h_p --> arbtn_e + h_c	1000.0	0
ARBTNtonex_FWD_CPLX_dummy	['dummy']	[1.0, 1.0]	['arbtn__fe3_p', 'h_c']	[-4.27350427350427e-6*mu, -1.0, -1.0]	['CPLX_dummy', 'h_p', 'arbtn__fe3_e']	MetabolicReaction	4.27350427350427e-6*mu CPLX_dummy + arbtn__fe3_e + h_p --> arbtn__fe3_p + h_c	1000.0	0
ARBTNtpp_FWD_CPLX_dummy	['dummy']	[1.0, 1.0]	['h_c', 'arbtn_p']	[-4.27350427350427e-6*mu, -1.0, -1.0]	['CPLX_dummy', 'h_p', 'arbtn_c']	MetabolicReaction	4.27350427350427e-6*mu CPLX_dummy + arbtn_c + h_p --> arbtn_p + h_c	1000.0	0
ARBTptspp_FWD_CPLX-154	['b2415', 'b2416', 'b3722_Inner_Membrane']	[1.0, 1.0]	['pyr_c', 'arbt6p_c']	[-1.98797638553445e-6*mu, -1.0, -1.0]	['CPLX-154', 'arbt_p', 'pep_c']	MetabolicReaction	1.98797638553445e-6*mu CPLX-154 + arbt_p + pep_c --> arbt6p_c + pyr_c	1000.0	0
ARBTptspp_FWD_CPLX-153	['b2415', 'b2416', 'b2715_Inner_Membrane']	[1.0, 1.0]	['pyr_c', 'arbt6p_c']	[-2.17838018093043e-6*mu, -1.0, -1.0]	['CPLX-153', 'arbt_p', 'pep_c']	MetabolicReaction	2.17838018093043e-6*mu CPLX-153 + arbt_p + pep_c --> arbt6p_c + pyr_c	1000.0	0
ARBTtex_FWD_CPLX0-7533	['b2215_Outer_Membrane']	[1.0]	['arbt_p']	[-3.61950325781278e-6*mu, -1.0]	['CPLX0-7533', 'arbt_e']	MetabolicReaction	3.61950325781278e-6*mu CPLX0-7533 + arbt_e --> arbt_p	1000.0	0
ARBTtex_FWD_CPLX0-7534	['b0929_Outer_Membrane']	[1.0]	['arbt_p']	[-3.6905318514353e-6*mu, -1.0]	['CPLX0-7534', 'arbt_e']	MetabolicReaction	3.6905318514353e-6*mu CPLX0-7534 + arbt_e --> arbt_p	1000.0	0
ARBTtex_FWD_G6700-MONOMER	['b1377_Outer_Membrane']	[1.0]	['arbt_p']	[-8.12357800855527e-6*mu, -1.0]	['G6700-MONOMER', 'arbt_e']	MetabolicReaction	8.12357800855527e-6*mu G6700-MONOMER + arbt_e --> arbt_p	1000.0	0
ARBTtex_FWD_CPLX0-7530	['b0241_Outer_Membrane']	[1.0]	['arbt_p']	[-3.71961802828584e-6*mu, -1.0]	['CPLX0-7530', 'arbt_e']	MetabolicReaction	3.71961802828584e-6*mu CPLX0-7530 + arbt_e --> arbt_p	1000.0	0
ARBabcpp_FWD_ABC-2-CPLX	['b1900', 'b1901_Periplasm', 'b4460_Inner_Membrane']	[1.0, 1.0, 1.0, 1.0]	['h_c', 'adp_c', 'pi_c', 'arab__L_c']	[-2.35883992343555e-6*mu, -1.0, -1.0, -1.0]	['ABC-2-CPLX', 'h2o_c', 'arab__L_p', 'atp_c']	MetabolicReaction	2.35883992343555e-6*mu ABC-2-CPLX + arab__L_p + atp_c + h2o_c --> adp_c + arab__L_c + h_c + pi_c	1000.0	0
ARBt2rpp_REV_ARAE-MONOMER	['b2841_Inner_Membrane']	[1.0, 1.0]	['h_p', 'arab__L_p']	[-6.85166913866384e-6*mu, -1.0, -1.0]	['ARAE-MONOMER', 'arab__L_c', 'h_c']	MetabolicReaction	6.85166913866384e-6*mu ARAE-MONOMER + arab__L_c + h_c --> arab__L_p + h_p	1000.0	0
ARBt2rpp_FWD_ARAE-MONOMER	['b2841_Inner_Membrane']	[1.0, 1.0]	['arab__L_c', 'h_c']	[-6.85166913866384e-6*mu, -1.0, -1.0]	['ARAE-MONOMER', 'h_p', 'arab__L_p']	MetabolicReaction	6.85166913866384e-6*mu ARAE-MONOMER + arab__L_p + h_p --> arab__L_c + h_c	1000.0	0
ARBt3ipp_FWD_YDEA-MONOMER	['b1528_Inner_Membrane']	[1.0, 1.0]	['arab__L_p', 'h_c']	[-7.9294456412549e-6*mu, -1.0, -1.0]	['YDEA-MONOMER', 'arab__L_c', 'h_p']	MetabolicReaction	7.9294456412549e-6*mu YDEA-MONOMER + arab__L_c + h_p --> arab__L_p + h_c	1000.0	0
ARBtex_REV_CPLX0-7533	['b2215_Outer_Membrane']	[1.0]	['arab__L_e']	[-3.61950325781278e-6*mu, -1.0]	['CPLX0-7533', 'arab__L_p']	MetabolicReaction	3.61950325781278e-6*mu CPLX0-7533 + arab__L_p --> arab__L_e	1000.0	0
ARBtex_FWD_CPLX0-7533	['b2215_Outer_Membrane']	[1.0]	['arab__L_p']	[-3.61950325781278e-6*mu, -1.0]	['CPLX0-7533', 'arab__L_e']	MetabolicReaction	3.61950325781278e-6*mu CPLX0-7533 + arab__L_e --> arab__L_p	1000.0	0
ARBtex_REV_CPLX0-7534	['b0929_Outer_Membrane']	[1.0]	['arab__L_e']	[-3.6905318514353e-6*mu, -1.0]	['CPLX0-7534', 'arab__L_p']	MetabolicReaction	3.6905318514353e-6*mu CPLX0-7534 + arab__L_p --> arab__L_e	1000.0	0
ARBtex_FWD_CPLX0-7534	['b0929_Outer_Membrane']	[1.0]	['arab__L_p']	[-3.6905318514353e-6*mu, -1.0]	['CPLX0-7534', 'arab__L_e']	MetabolicReaction	3.6905318514353e-6*mu CPLX0-7534 + arab__L_e --> arab__L_p	1000.0	0
ARBtex_REV_G6700-MONOMER	['b1377_Outer_Membrane']	[1.0]	['arab__L_e']	[-8.12357800855527e-6*mu, -1.0]	['G6700-MONOMER', 'arab__L_p']	MetabolicReaction	8.12357800855527e-6*mu G6700-MONOMER + arab__L_p --> arab__L_e	1000.0	0
ARBtex_FWD_G6700-MONOMER	['b1377_Outer_Membrane']	[1.0]	['arab__L_p']	[-8.12357800855527e-6*mu, -1.0]	['G6700-MONOMER', 'arab__L_e']	MetabolicReaction	8.12357800855527e-6*mu G6700-MONOMER + arab__L_e --> arab__L_p	1000.0	0
ARBtex_REV_CPLX0-7530	['b0241_Outer_Membrane']	[1.0]	['arab__L_e']	[-3.71961802828584e-6*mu, -1.0]	['CPLX0-7530', 'arab__L_p']	MetabolicReaction	3.71961802828584e-6*mu CPLX0-7530 + arab__L_p --> arab__L_e	1000.0	0
ARBtex_FWD_CPLX0-7530	['b0241_Outer_Membrane']	[1.0]	['arab__L_p']	[-3.71961802828584e-6*mu, -1.0]	['CPLX0-7530', 'arab__L_e']	MetabolicReaction	3.71961802828584e-6*mu CPLX0-7530 + arab__L_e --> arab__L_p	1000.0	0
ARGAGMt7pp_REV_CPLX0-7535	['b4115_Inner_Membrane']	[1.0, 1.0]	['agm_c', 'arg__L_p']	[-4.3860672739994e-6*mu, -1.0, -1.0]	['CPLX0-7535', 'agm_p', 'arg__L_c']	MetabolicReaction	4.3860672739994e-6*mu CPLX0-7535 + agm_p + arg__L_c --> agm_c + arg__L_p	1000.0	0
ARGAGMt7pp_FWD_CPLX0-7535	['b4115_Inner_Membrane']	[1.0, 1.0]	['agm_p', 'arg__L_c']	[-4.3860672739994e-6*mu, -1.0, -1.0]	['CPLX0-7535', 'agm_c', 'arg__L_p']	MetabolicReaction	4.3860672739994e-6*mu CPLX0-7535 + agm_c + arg__L_p --> agm_p + arg__L_c	1000.0	0
ARGDC_FWD_ARGDECARBOXDEG-CPLX_mod_pydx5p	['b4117']	[1.0, 1.0]	['agm_c', 'co2_c']	[-8.43556820207262e-7*mu, -1.0, -1.0]	['ARGDECARBOXDEG-CPLX_mod_pydx5p', 'arg__L_c', 'h_c']	MetabolicReaction	8.43556820207262e-7*mu ARGDECARBOXDEG-CPLX_mod_pydx5p + arg__L_c + h_c --> agm_c + co2_c	1000.0	0
ARGDCpp_FWD_ARGDECARBOXBIO-CPLX_mod_mg2_mod_4:pydx5p	['b2938_Periplasm']	[1.0, 1.0]	['co2_p', 'agm_p']	[-1.85358030267352e-6*mu, -1.0, -1.0]	['ARGDECARBOXBIO-CPLX_mod_mg2_mod_4:pydx5p', 'h_p', 'arg__L_p']	MetabolicReaction	1.85358030267352e-6*mu ARGDECARBOXBIO-CPLX_mod_mg2_mod_4:pydx5p + arg__L_p + h_p --> agm_p + co2_p	1000.0	0
ARGORNt7pp_REV_ARCD-MONOMER	['b1605_Inner_Membrane']	[1.0, 1.0]	['orn_c', 'arg__L_p']	[-7.07763621722252e-6*mu, -1.0, -1.0]	['ARCD-MONOMER', 'orn_p', 'arg__L_c']	MetabolicReaction	7.07763621722252e-6*mu ARCD-MONOMER + arg__L_c + orn_p --> arg__L_p + orn_c	1000.0	0
ARGORNt7pp_FWD_ARCD-MONOMER	['b1605_Inner_Membrane']	[1.0, 1.0]	['orn_p', 'arg__L_c']	[-7.07763621722252e-6*mu, -1.0, -1.0]	['ARCD-MONOMER', 'orn_c', 'arg__L_p']	MetabolicReaction	7.07763621722252e-6*mu ARCD-MONOMER + arg__L_p + orn_c --> arg__L_c + orn_p	1000.0	0
ARGSL_REV_ARGSUCCINLYA-MONOMER	['b3960']	[1.0]	['argsuc_c']	[-6.99349085790613e-6*mu, -1.0, -1.0]	['ARGSUCCINLYA-MONOMER', 'fum_c', 'arg__L_c']	MetabolicReaction	6.99349085790613e-6*mu ARGSUCCINLYA-MONOMER + arg__L_c + fum_c --> argsuc_c	1000.0	0
ARGSL_FWD_ARGSUCCINLYA-MONOMER	['b3960']	[1.0, 1.0]	['fum_c', 'arg__L_c']	[-0.000198682735953141*mu, -1.0]	['ARGSUCCINLYA-MONOMER', 'argsuc_c']	MetabolicReaction	0.000198682735953141*mu ARGSUCCINLYA-MONOMER + argsuc_c --> arg__L_c + fum_c	1000.0	0
ARGSS_FWD_CPLX0-238_mod_mg2	['b3172']	[1.0, 1.0, 1.0, 1.0]	['ppi_c', 'argsuc_c', 'h_c', 'amp_c']	[-9.25925925925926e-8*mu, -1.0, -1.0, -1.0]	['CPLX0-238_mod_mg2', 'atp_c', 'asp__L_c', 'citr__L_c']	MetabolicReaction	9.25925925925926e-8*mu CPLX0-238_mod_mg2 + asp__L_c + atp_c + citr__L_c --> amp_c + argsuc_c + h_c + ppi_c	1000.0	0
ARGabcpp_FWD_ABC-4-CPLX	['b0864', 'b0862_Inner_Membrane', 'b0863_Periplasm', 'b0860_Periplasm', 'b0861_Inner_Membrane']	[1.0, 1.0, 1.0, 1.0]	['arg__L_c', 'h_c', 'adp_c', 'pi_c']	[-2.951724136708e-6*mu, -1.0, -1.0, -1.0]	['ABC-4-CPLX', 'h2o_c', 'atp_c', 'arg__L_p']	MetabolicReaction	2.951724136708e-6*mu ABC-4-CPLX + arg__L_p + atp_c + h2o_c --> adp_c + arg__L_c + h_c + pi_c	1000.0	0
ARGabcpp_FWD_ABC-3-CPLX	['b2306', 'b2308_Inner_Membrane', 'b2310_Periplasm', 'b2307_Inner_Membrane']	[1.0, 1.0, 1.0, 1.0]	['arg__L_c', 'h_c', 'adp_c', 'pi_c']	[-3.30257597011398e-6*mu, -1.0, -1.0, -1.0]	['ABC-3-CPLX', 'h2o_c', 'atp_c', 'arg__L_p']	MetabolicReaction	3.30257597011398e-6*mu ABC-3-CPLX + arg__L_p + atp_c + h2o_c --> adp_c + arg__L_c + h_c + pi_c	1000.0	0
ARGt3pp_FWD_YGGA-MONOMER	['b2923_Inner_Membrane']	[1.0, 1.0]	['h_c', 'arg__L_p']	[-1.25071938911232e-5*mu, -1.0, -1.0]	['YGGA-MONOMER', 'arg__L_c', 'h_p']	MetabolicReaction	1.25071938911232e-5*mu YGGA-MONOMER + arg__L_c + h_p --> arg__L_p + h_c	1000.0	0
ARGtex_REV_CPLX0-7533	['b2215_Outer_Membrane']	[1.0]	['arg__L_e']	[-3.61950325781278e-6*mu, -1.0]	['CPLX0-7533', 'arg__L_p']	MetabolicReaction	3.61950325781278e-6*mu CPLX0-7533 + arg__L_p --> arg__L_e	1000.0	0
ARGtex_FWD_CPLX0-7533	['b2215_Outer_Membrane']	[1.0]	['arg__L_p']	[-3.61950325781278e-6*mu, -1.0]	['CPLX0-7533', 'arg__L_e']	MetabolicReaction	3.61950325781278e-6*mu CPLX0-7533 + arg__L_e --> arg__L_p	1000.0	0
ARGtex_REV_CPLX0-7534	['b0929_Outer_Membrane']	[1.0]	['arg__L_e']	[-3.6905318514353e-6*mu, -1.0]	['CPLX0-7534', 'arg__L_p']	MetabolicReaction	3.6905318514353e-6*mu CPLX0-7534 + arg__L_p --> arg__L_e	1000.0	0
ARGtex_FWD_CPLX0-7534	['b0929_Outer_Membrane']	[1.0]	['arg__L_p']	[-3.6905318514353e-6*mu, -1.0]	['CPLX0-7534', 'arg__L_e']	MetabolicReaction	3.6905318514353e-6*mu CPLX0-7534 + arg__L_e --> arg__L_p	1000.0	0
ARGtex_REV_G6700-MONOMER	['b1377_Outer_Membrane']	[1.0]	['arg__L_e']	[-8.12357800855527e-6*mu, -1.0]	['G6700-MONOMER', 'arg__L_p']	MetabolicReaction	8.12357800855527e-6*mu G6700-MONOMER + arg__L_p --> arg__L_e	1000.0	0
ARGtex_FWD_G6700-MONOMER	['b1377_Outer_Membrane']	[1.0]	['arg__L_p']	[-8.12357800855527e-6*mu, -1.0]	['G6700-MONOMER', 'arg__L_e']	MetabolicReaction	8.12357800855527e-6*mu G6700-MONOMER + arg__L_e --> arg__L_p	1000.0	0
ARGtex_REV_CPLX0-7530	['b0241_Outer_Membrane']	[1.0]	['arg__L_e']	[-3.71961802828584e-6*mu, -1.0]	['CPLX0-7530', 'arg__L_p']	MetabolicReaction	3.71961802828584e-6*mu CPLX0-7530 + arg__L_p --> arg__L_e	1000.0	0
ARGtex_FWD_CPLX0-7530	['b0241_Outer_Membrane']	[1.0]	['arg__L_p']	[-3.71961802828584e-6*mu, -1.0]	['CPLX0-7530', 'arg__L_e']	MetabolicReaction	3.71961802828584e-6*mu CPLX0-7530 + arg__L_e --> arg__L_p	1000.0	0
ASAD_REV_ASP-SEMIALDEHYDE-DEHYDROGENASE-CPLX	['b3433']	[1.0, 1.0, 1.0]	['aspsa_c', 'nadp_c', 'pi_c']	[-9.60351904429825e-8*mu, -1.0, -1.0, -1.0]	['ASP-SEMIALDEHYDE-DEHYDROGENASE-CPLX', 'nadph_c', 'h_c', '4pasp_c']	MetabolicReaction	4pasp_c + 9.60351904429825e-8*mu ASP-SEMIALDEHYDE-DEHYDROGENASE-CPLX + h_c + nadph_c --> aspsa_c + nadp_c + pi_c	1000.0	0
ASAD_FWD_ASP-SEMIALDEHYDE-DEHYDROGENASE-CPLX	['b3433']	[1.0, 1.0, 1.0]	['nadph_c', 'h_c', '4pasp_c']	[-4.93750789049305e-6*mu, -1.0, -1.0, -1.0]	['ASP-SEMIALDEHYDE-DEHYDROGENASE-CPLX', 'aspsa_c', 'nadp_c', 'pi_c']	MetabolicReaction	4.93750789049305e-6*mu ASP-SEMIALDEHYDE-DEHYDROGENASE-CPLX + aspsa_c + nadp_c + pi_c --> 4pasp_c + h_c + nadph_c	1000.0	0
ASCBPL_FWD_CPLX0-7848_mod_mn2	['b4192']	[1.0, 1.0]	['3dhgulnp_c', 'h_c']	[-2.16438728340189e-6*mu, -1.0, -1.0]	['CPLX0-7848_mod_mn2', 'ascb6p_c', 'h2o_c']	MetabolicReaction	2.16438728340189e-6*mu CPLX0-7848_mod_mn2 + ascb6p_c + h2o_c --> 3dhgulnp_c + h_c	1000.0	0
ASCBptspp_FWD_EIISGA	['b2415', 'b2416', 'b4194', 'b4195', 'b4193_Inner_Membrane']	[1.0, 1.0]	['pyr_c', 'ascb6p_c']	[-2.00697089262131e-6*mu, -1.0, -1.0]	['EIISGA', 'pep_c', 'ascb__L_p']	MetabolicReaction	2.00697089262131e-6*mu EIISGA + ascb__L_p + pep_c --> ascb6p_c + pyr_c	1000.0	0
ASCBtex_REV_CPLX0-7533	['b2215_Outer_Membrane']	[1.0]	['ascb__L_e']	[-3.61950325781278e-6*mu, -1.0]	['CPLX0-7533', 'ascb__L_p']	MetabolicReaction	3.61950325781278e-6*mu CPLX0-7533 + ascb__L_p --> ascb__L_e	1000.0	0
ASCBtex_FWD_CPLX0-7533	['b2215_Outer_Membrane']	[1.0]	['ascb__L_p']	[-3.61950325781278e-6*mu, -1.0]	['CPLX0-7533', 'ascb__L_e']	MetabolicReaction	3.61950325781278e-6*mu CPLX0-7533 + ascb__L_e --> ascb__L_p	1000.0	0
ASCBtex_REV_CPLX0-7534	['b0929_Outer_Membrane']	[1.0]	['ascb__L_e']	[-3.6905318514353e-6*mu, -1.0]	['CPLX0-7534', 'ascb__L_p']	MetabolicReaction	3.6905318514353e-6*mu CPLX0-7534 + ascb__L_p --> ascb__L_e	1000.0	0
ASCBtex_FWD_CPLX0-7534	['b0929_Outer_Membrane']	[1.0]	['ascb__L_p']	[-3.6905318514353e-6*mu, -1.0]	['CPLX0-7534', 'ascb__L_e']	MetabolicReaction	3.6905318514353e-6*mu CPLX0-7534 + ascb__L_e --> ascb__L_p	1000.0	0
ASCBtex_REV_G6700-MONOMER	['b1377_Outer_Membrane']	[1.0]	['ascb__L_e']	[-8.12357800855527e-6*mu, -1.0]	['G6700-MONOMER', 'ascb__L_p']	MetabolicReaction	8.12357800855527e-6*mu G6700-MONOMER + ascb__L_p --> ascb__L_e	1000.0	0
ASCBtex_FWD_G6700-MONOMER	['b1377_Outer_Membrane']	[1.0]	['ascb__L_p']	[-8.12357800855527e-6*mu, -1.0]	['G6700-MONOMER', 'ascb__L_e']	MetabolicReaction	8.12357800855527e-6*mu G6700-MONOMER + ascb__L_e --> ascb__L_p	1000.0	0
ASCBtex_REV_CPLX0-7530	['b0241_Outer_Membrane']	[1.0]	['ascb__L_e']	[-3.71961802828584e-6*mu, -1.0]	['CPLX0-7530', 'ascb__L_p']	MetabolicReaction	3.71961802828584e-6*mu CPLX0-7530 + ascb__L_p --> ascb__L_e	1000.0	0
ASCBtex_FWD_CPLX0-7530	['b0241_Outer_Membrane']	[1.0]	['ascb__L_p']	[-3.71961802828584e-6*mu, -1.0]	['CPLX0-7530', 'ascb__L_e']	MetabolicReaction	3.71961802828584e-6*mu CPLX0-7530 + ascb__L_e --> ascb__L_p	1000.0	0
ASNN_FWD_EG12407-MONOMER	['b0828']	[1.0, 1.0]	['asp__L_c', 'nh4_c']	[-9.51346660628482e-6*mu, -1.0, -1.0]	['EG12407-MONOMER', 'asn__L_c', 'h2o_c']	MetabolicReaction	9.51346660628482e-6*mu EG12407-MONOMER + asn__L_c + h2o_c --> asp__L_c + nh4_c	1000.0	0
ASNN_FWD_ANSA-CPLX	['b1767']	[1.0, 1.0]	['asp__L_c', 'nh4_c']	[-5.22372538676279e-6*mu, -1.0, -1.0]	['ANSA-CPLX', 'asn__L_c', 'h2o_c']	MetabolicReaction	5.22372538676279e-6*mu ANSA-CPLX + asn__L_c + h2o_c --> asp__L_c + nh4_c	1000.0	0
ASNNpp_FWD_ANSB-CPLX	['b2957_Periplasm']	[1.0, 1.0]	['asp__L_p', 'nh4_p']	[-3.12295003851864e-6*mu, -1.0, -1.0]	['ANSB-CPLX', 'asn__L_p', 'h2o_p']	MetabolicReaction	3.12295003851864e-6*mu ANSB-CPLX + asn__L_p + h2o_p --> asp__L_p + nh4_p	1000.0	0
ASNS1_FWD_ASNSYNB-CPLX_mod_mg2	['b0674']	[1.0, 1.0, 1.0, 1.0, 1.0]	['asn__L_c', 'ppi_c', 'h_c', 'amp_c', 'glu__L_c']	[-3.52731880168043e-6*mu, -1.0, -1.0, -1.0, -1.0]	['ASNSYNB-CPLX_mod_mg2', 'h2o_c', 'atp_c', 'asp__L_c', 'gln__L_c']	MetabolicReaction	3.52731880168043e-6*mu ASNSYNB-CPLX_mod_mg2 + asp__L_c + atp_c + gln__L_c + h2o_c --> amp_c + asn__L_c + glu__L_c + h_c + ppi_c	1000.0	0
ASNS2_FWD_ASNSYNA-CPLX_mod_mg2	['b3744']	[1.0, 1.0, 1.0, 1.0]	['asn__L_c', 'ppi_c', 'h_c', 'amp_c']	[-0.000188428197079464*mu, -1.0, -1.0, -1.0]	['ASNSYNA-CPLX_mod_mg2', 'atp_c', 'asp__L_c', 'nh4_c']	MetabolicReaction	0.000188428197079464*mu ASNSYNA-CPLX_mod_mg2 + asp__L_c + atp_c + nh4_c --> amp_c + asn__L_c + h_c + ppi_c	1000.0	0
ASNabcpp_FWD_CPLX_dummy	['dummy']	[1.0, 1.0, 1.0, 1.0]	['asn__L_c', 'h_c', 'adp_c', 'pi_c']	[-4.27350427350427e-6*mu, -1.0, -1.0, -1.0]	['CPLX_dummy', 'h2o_c', 'atp_c', 'asn__L_p']	MetabolicReaction	4.27350427350427e-6*mu CPLX_dummy + asn__L_p + atp_c + h2o_c --> adp_c + asn__L_c + h_c + pi_c	1000.0	0
ASNt2rpp_REV_ANSP-MONOMER	['b1453_Inner_Membrane']	[1.0, 1.0]	['asn__L_p', 'h_p']	[-6.60915991825704e-6*mu, -1.0, -1.0]	['ANSP-MONOMER', 'asn__L_c', 'h_c']	MetabolicReaction	6.60915991825704e-6*mu ANSP-MONOMER + asn__L_c + h_c --> asn__L_p + h_p	1000.0	0
ASNt2rpp_FWD_ANSP-MONOMER	['b1453_Inner_Membrane']	[1.0, 1.0]	['asn__L_c', 'h_c']	[-6.60915991825704e-6*mu, -1.0, -1.0]	['ANSP-MONOMER', 'asn__L_p', 'h_p']	MetabolicReaction	6.60915991825704e-6*mu ANSP-MONOMER + asn__L_p + h_p --> asn__L_c + h_c	1000.0	0
ASNtex_REV_CPLX0-7533	['b2215_Outer_Membrane']	[1.0]	['asn__L_e']	[-3.61950325781278e-6*mu, -1.0]	['CPLX0-7533', 'asn__L_p']	MetabolicReaction	3.61950325781278e-6*mu CPLX0-7533 + asn__L_p --> asn__L_e	1000.0	0
ASNtex_FWD_CPLX0-7533	['b2215_Outer_Membrane']	[1.0]	['asn__L_p']	[-3.61950325781278e-6*mu, -1.0]	['CPLX0-7533', 'asn__L_e']	MetabolicReaction	3.61950325781278e-6*mu CPLX0-7533 + asn__L_e --> asn__L_p	1000.0	0
ASNtex_REV_CPLX0-7534	['b0929_Outer_Membrane']	[1.0]	['asn__L_e']	[-3.6905318514353e-6*mu, -1.0]	['CPLX0-7534', 'asn__L_p']	MetabolicReaction	3.6905318514353e-6*mu CPLX0-7534 + asn__L_p --> asn__L_e	1000.0	0
ASNtex_FWD_CPLX0-7534	['b0929_Outer_Membrane']	[1.0]	['asn__L_p']	[-3.6905318514353e-6*mu, -1.0]	['CPLX0-7534', 'asn__L_e']	MetabolicReaction	3.6905318514353e-6*mu CPLX0-7534 + asn__L_e --> asn__L_p	1000.0	0
ASNtex_REV_G6700-MONOMER	['b1377_Outer_Membrane']	[1.0]	['asn__L_e']	[-8.12357800855527e-6*mu, -1.0]	['G6700-MONOMER', 'asn__L_p']	MetabolicReaction	8.12357800855527e-6*mu G6700-MONOMER + asn__L_p --> asn__L_e	1000.0	0
ASNtex_FWD_G6700-MONOMER	['b1377_Outer_Membrane']	[1.0]	['asn__L_p']	[-8.12357800855527e-6*mu, -1.0]	['G6700-MONOMER', 'asn__L_e']	MetabolicReaction	8.12357800855527e-6*mu G6700-MONOMER + asn__L_e --> asn__L_p	1000.0	0
ASNtex_REV_CPLX0-7530	['b0241_Outer_Membrane']	[1.0]	['asn__L_e']	[-3.71961802828584e-6*mu, -1.0]	['CPLX0-7530', 'asn__L_p']	MetabolicReaction	3.71961802828584e-6*mu CPLX0-7530 + asn__L_p --> asn__L_e	1000.0	0
ASNtex_FWD_CPLX0-7530	['b0241_Outer_Membrane']	[1.0]	['asn__L_p']	[-3.71961802828584e-6*mu, -1.0]	['CPLX0-7530', 'asn__L_e']	MetabolicReaction	3.71961802828584e-6*mu CPLX0-7530 + asn__L_e --> asn__L_p	1000.0	0
ASO3t8pp_FWD_CPLX-7	['b3502_Inner_Membrane']	[1.0, 1.0, 1.0, 1.0]	['aso3_p', 'h_c', 'adp_c', 'pi_c']	[-4.48351493224688e-6*mu, -1.0, -1.0, -1.0]	['CPLX-7', 'h2o_c', 'atp_c', 'aso3_c']	MetabolicReaction	4.48351493224688e-6*mu CPLX-7 + aso3_c + atp_c + h2o_c --> adp_c + aso3_p + h_c + pi_c	1000.0	0
ASO3tex_REV_CPLX0-7533	['b2215_Outer_Membrane']	[1.0]	['aso3_e']	[-3.61950325781278e-6*mu, -1.0]	['CPLX0-7533', 'aso3_p']	MetabolicReaction	3.61950325781278e-6*mu CPLX0-7533 + aso3_p --> aso3_e	1000.0	0
ASO3tex_FWD_CPLX0-7533	['b2215_Outer_Membrane']	[1.0]	['aso3_p']	[-3.61950325781278e-6*mu, -1.0]	['CPLX0-7533', 'aso3_e']	MetabolicReaction	3.61950325781278e-6*mu CPLX0-7533 + aso3_e --> aso3_p	1000.0	0
ASO3tex_REV_CPLX0-7534	['b0929_Outer_Membrane']	[1.0]	['aso3_e']	[-3.6905318514353e-6*mu, -1.0]	['CPLX0-7534', 'aso3_p']	MetabolicReaction	3.6905318514353e-6*mu CPLX0-7534 + aso3_p --> aso3_e	1000.0	0
ASO3tex_FWD_CPLX0-7534	['b0929_Outer_Membrane']	[1.0]	['aso3_p']	[-3.6905318514353e-6*mu, -1.0]	['CPLX0-7534', 'aso3_e']	MetabolicReaction	3.6905318514353e-6*mu CPLX0-7534 + aso3_e --> aso3_p	1000.0	0
ASO3tex_REV_G6700-MONOMER	['b1377_Outer_Membrane']	[1.0]	['aso3_e']	[-8.12357800855527e-6*mu, -1.0]	['G6700-MONOMER', 'aso3_p']	MetabolicReaction	8.12357800855527e-6*mu G6700-MONOMER + aso3_p --> aso3_e	1000.0	0
ASO3tex_FWD_G6700-MONOMER	['b1377_Outer_Membrane']	[1.0]	['aso3_p']	[-8.12357800855527e-6*mu, -1.0]	['G6700-MONOMER', 'aso3_e']	MetabolicReaction	8.12357800855527e-6*mu G6700-MONOMER + aso3_e --> aso3_p	1000.0	0
ASO3tex_REV_CPLX0-7530	['b0241_Outer_Membrane']	[1.0]	['aso3_e']	[-3.71961802828584e-6*mu, -1.0]	['CPLX0-7530', 'aso3_p']	MetabolicReaction	3.71961802828584e-6*mu CPLX0-7530 + aso3_p --> aso3_e	1000.0	0
ASO3tex_FWD_CPLX0-7530	['b0241_Outer_Membrane']	[1.0]	['aso3_p']	[-3.71961802828584e-6*mu, -1.0]	['CPLX0-7530', 'aso3_e']	MetabolicReaction	3.71961802828584e-6*mu CPLX0-7530 + aso3_e --> aso3_p	1000.0	0
ASP1DC_FWD_MONOMER0-1842	['b0131']	[1.0, 1.0]	['co2_c', 'ala__B_c']	[-1.84313833756743e-5*mu, -1.0, -1.0]	['MONOMER0-1842', 'asp__L_c', 'h_c']	MetabolicReaction	1.84313833756743e-5*mu MONOMER0-1842 + asp__L_c + h_c --> ala__B_c + co2_c	1000.0	0
ASPCT_FWD_ASPCARBCAT-TRIMER	['b4245']	[1.0, 1.0, 1.0]	['cbasp_c', 'pi_c', 'h_c']	[-4.07818022017057e-6*mu, -1.0, -1.0]	['ASPCARBCAT-TRIMER', 'asp__L_c', 'cbp_c']	MetabolicReaction	4.07818022017057e-6*mu ASPCARBCAT-TRIMER + asp__L_c + cbp_c --> cbasp_c + h_c + pi_c	1000.0	0
ASPCT_FWD_ASPCARBTRANS-CPLX_mod_zn2	['b4245', 'b4244']	[1.0, 1.0, 1.0]	['cbasp_c', 'pi_c', 'h_c']	[-1.7916545350764e-6*mu, -1.0, -1.0]	['ASPCARBTRANS-CPLX_mod_zn2', 'asp__L_c', 'cbp_c']	MetabolicReaction	1.7916545350764e-6*mu ASPCARBTRANS-CPLX_mod_zn2 + asp__L_c + cbp_c --> cbasp_c + h_c + pi_c	1000.0	0
ASPK_REV_ASPKINIII-CPLX	['b4024']	[1.0, 1.0]	['asp__L_c', 'atp_c']	[-4.27278645406139e-6*mu, -1.0, -1.0]	['ASPKINIII-CPLX', '4pasp_c', 'adp_c']	MetabolicReaction	4pasp_c + 4.27278645406139e-6*mu ASPKINIII-CPLX + adp_c --> asp__L_c + atp_c	1000.0	0
ASPK_FWD_ASPKINIII-CPLX	['b4024']	[1.0, 1.0]	['4pasp_c', 'adp_c']	[-4.27278645406139e-6*mu, -1.0, -1.0]	['ASPKINIII-CPLX', 'asp__L_c', 'atp_c']	MetabolicReaction	4.27278645406139e-6*mu ASPKINIII-CPLX + asp__L_c + atp_c --> 4pasp_c + adp_c	1000.0	0
ASPK_REV_ASPKINIHOMOSERDEHYDROGI-CPLX	['b0002']	[1.0, 1.0]	['asp__L_c', 'atp_c']	[-1.61015617955786e-6*mu, -1.0, -1.0]	['ASPKINIHOMOSERDEHYDROGI-CPLX', '4pasp_c', 'adp_c']	MetabolicReaction	4pasp_c + 1.61015617955786e-6*mu ASPKINIHOMOSERDEHYDROGI-CPLX + adp_c --> asp__L_c + atp_c	1000.0	0
ASPK_FWD_ASPKINIHOMOSERDEHYDROGI-CPLX	['b0002']	[1.0, 1.0]	['4pasp_c', 'adp_c']	[-1.61015617955786e-6*mu, -1.0, -1.0]	['ASPKINIHOMOSERDEHYDROGI-CPLX', 'asp__L_c', 'atp_c']	MetabolicReaction	1.61015617955786e-6*mu ASPKINIHOMOSERDEHYDROGI-CPLX + asp__L_c + atp_c --> 4pasp_c + adp_c	1000.0	0
ASPK_REV_ASPKINIIHOMOSERDEHYDROGII-CPLX	['b3940']	[1.0, 1.0]	['asp__L_c', 'atp_c']	[-2.71342660095091e-6*mu, -1.0, -1.0]	['ASPKINIIHOMOSERDEHYDROGII-CPLX', '4pasp_c', 'adp_c']	MetabolicReaction	4pasp_c + 2.71342660095091e-6*mu ASPKINIIHOMOSERDEHYDROGII-CPLX + adp_c --> asp__L_c + atp_c	1000.0	0
ASPK_FWD_ASPKINIIHOMOSERDEHYDROGII-CPLX	['b3940']	[1.0, 1.0]	['4pasp_c', 'adp_c']	[-2.71342660095091e-6*mu, -1.0, -1.0]	['ASPKINIIHOMOSERDEHYDROGII-CPLX', 'asp__L_c', 'atp_c']	MetabolicReaction	2.71342660095091e-6*mu ASPKINIIHOMOSERDEHYDROGII-CPLX + asp__L_c + atp_c --> 4pasp_c + adp_c	1000.0	0
ASPO3_FWD_L-ASPARTATE-OXID-MONOMER_mod_fad	['b2574']	[1.0, 1.0, 1.0]	['q8h2_c', 'iasp_c', 'h_c']	[-6.10254704152289e-6*mu, -1.0, -1.0]	['L-ASPARTATE-OXID-MONOMER_mod_fad', 'asp__L_c', 'q8_c']	MetabolicReaction	6.10254704152289e-6*mu L-ASPARTATE-OXID-MONOMER_mod_fad + asp__L_c + q8_c --> h_c + iasp_c + q8h2_c	1000.0	0
ASPO4_FWD_L-ASPARTATE-OXID-MONOMER_mod_fad	['b2574']	[1.0, 1.0, 1.0]	['iasp_c', 'h_c', 'mql8_c']	[-6.10254704152289e-6*mu, -1.0, -1.0]	['L-ASPARTATE-OXID-MONOMER_mod_fad', 'asp__L_c', 'mqn8_c']	MetabolicReaction	6.10254704152289e-6*mu L-ASPARTATE-OXID-MONOMER_mod_fad + asp__L_c + mqn8_c --> h_c + iasp_c + mql8_c	1000.0	0
ASPO5_FWD_L-ASPARTATE-OXID-MONOMER_mod_fad	['b2574']	[1.0, 1.0, 1.0]	['succ_c', 'h_c', 'iasp_c']	[-6.10254704152289e-6*mu, -1.0, -1.0]	['L-ASPARTATE-OXID-MONOMER_mod_fad', 'asp__L_c', 'fum_c']	MetabolicReaction	6.10254704152289e-6*mu L-ASPARTATE-OXID-MONOMER_mod_fad + asp__L_c + fum_c --> h_c + iasp_c + succ_c	1000.0	0
ASPO6_FWD_L-ASPARTATE-OXID-MONOMER_mod_fad	['b2574']	[1.0, 1.0, 1.0]	['iasp_c', 'h_c', 'h2o2_c']	[-6.10254704152289e-6*mu, -1.0, -1.0]	['L-ASPARTATE-OXID-MONOMER_mod_fad', 'asp__L_c', 'o2_c']	MetabolicReaction	6.10254704152289e-6*mu L-ASPARTATE-OXID-MONOMER_mod_fad + asp__L_c + o2_c --> h2o2_c + h_c + iasp_c	1000.0	0
ASPT_FWD_ASPARTASE-CPLX_mod_mg2	['b4139']	[1.0, 1.0]	['fum_c', 'nh4_c']	[-2.39991508113164e-6*mu, -1.0]	['ASPARTASE-CPLX_mod_mg2', 'asp__L_c']	MetabolicReaction	2.39991508113164e-6*mu ASPARTASE-CPLX_mod_mg2 + asp__L_c --> fum_c + nh4_c	1000.0	0
ASPT_FWD_ASPARTASE-CPLX_mod_cobalt2	['b4139']	[1.0, 1.0]	['fum_c', 'nh4_c']	[-2.39991508113164e-6*mu, -1.0]	['ASPARTASE-CPLX_mod_cobalt2', 'asp__L_c']	MetabolicReaction	2.39991508113164e-6*mu ASPARTASE-CPLX_mod_cobalt2 + asp__L_c --> fum_c + nh4_c	1000.0	0
ASPT_FWD_ASPARTASE-CPLX_mod_mn2	['b4139']	[1.0, 1.0]	['fum_c', 'nh4_c']	[-2.39991508113164e-6*mu, -1.0]	['ASPARTASE-CPLX_mod_mn2', 'asp__L_c']	MetabolicReaction	2.39991508113164e-6*mu ASPARTASE-CPLX_mod_mn2 + asp__L_c --> fum_c + nh4_c	1000.0	0
ASPTA_REV_ASPAMINOTRANS-DIMER_mod_pydx5p	['b0928']	[1.0, 1.0]	['akg_c', 'asp__L_c']	[-3.72136853984508e-7*mu, -1.0, -1.0]	['ASPAMINOTRANS-DIMER_mod_pydx5p', 'glu__L_c', 'oaa_c']	MetabolicReaction	3.72136853984508e-7*mu ASPAMINOTRANS-DIMER_mod_pydx5p + glu__L_c + oaa_c --> akg_c + asp__L_c	1000.0	0
ASPTA_FWD_ASPAMINOTRANS-DIMER_mod_pydx5p	['b0928']	[1.0, 1.0]	['glu__L_c', 'oaa_c']	[-4.63197456722969e-6*mu, -1.0, -1.0]	['ASPAMINOTRANS-DIMER_mod_pydx5p', 'akg_c', 'asp__L_c']	MetabolicReaction	4.63197456722969e-6*mu ASPAMINOTRANS-DIMER_mod_pydx5p + akg_c + asp__L_c --> glu__L_c + oaa_c	1000.0	0
ASPabcpp_FWD_ABC-13-CPLX	['b0652', 'b0655_Periplasm', 'b0654_Inner_Membrane', 'b0653_Inner_Membrane']	[1.0, 1.0, 1.0, 1.0]	['pi_c', 'asp__L_c', 'h_c', 'adp_c']	[-3.824570496106e-6*mu, -1.0, -1.0, -1.0]	['ABC-13-CPLX', 'h2o_c', 'atp_c', 'asp__L_p']	MetabolicReaction	3.824570496106e-6*mu ABC-13-CPLX + asp__L_p + atp_c + h2o_c --> adp_c + asp__L_c + h_c + pi_c	1000.0	0
ASPt2_2pp_FWD_DCTA-MONOMER	['b3528_Inner_Membrane']	[1.0, 2.0]	['asp__L_c', 'h_c']	[-7.54757758690046e-6*mu, -1.0, -2.0]	['DCTA-MONOMER', 'asp__L_p', 'h_p']	MetabolicReaction	7.54757758690046e-6*mu DCTA-MONOMER + asp__L_p + 2.0 h_p --> asp__L_c + 2.0 h_c	1000.0	0
ASPt2_3pp_FWD_DCUA-MONOMER	['b4138_Inner_Membrane']	[1.0, 3.0]	['asp__L_c', 'h_c']	[-7.5091252625363e-6*mu, -1.0, -3.0]	['DCUA-MONOMER', 'asp__L_p', 'h_p']	MetabolicReaction	7.5091252625363e-6*mu DCUA-MONOMER + asp__L_p + 3.0 h_p --> asp__L_c + 3.0 h_c	1000.0	0
ASPt2_3pp_FWD_DCUB-MONOMER	['b4123_Inner_Membrane']	[1.0, 3.0]	['asp__L_c', 'h_c']	[-7.25088140882632e-6*mu, -1.0, -3.0]	['DCUB-MONOMER', 'asp__L_p', 'h_p']	MetabolicReaction	7.25088140882632e-6*mu DCUB-MONOMER + asp__L_p + 3.0 h_p --> asp__L_c + 3.0 h_c	1000.0	0
ASPt2pp_FWD_GLTP-MONOMER	['b4077_Inner_Membrane']	[1.0, 1.0]	['asp__L_c', 'h_c']	[-7.34011025247716e-6*mu, -1.0, -1.0]	['GLTP-MONOMER', 'asp__L_p', 'h_p']	MetabolicReaction	7.34011025247716e-6*mu GLTP-MONOMER + asp__L_p + h_p --> asp__L_c + h_c	1000.0	0
ASPt2rpp_REV_CPLX_dummy	['dummy']	[1.0, 1.0]	['asp__L_p', 'h_p']	[-4.27350427350427e-6*mu, -1.0, -1.0]	['CPLX_dummy', 'asp__L_c', 'h_c']	MetabolicReaction	4.27350427350427e-6*mu CPLX_dummy + asp__L_c + h_c --> asp__L_p + h_p	1000.0	0
ASPt2rpp_FWD_CPLX_dummy	['dummy']	[1.0, 1.0]	['asp__L_c', 'h_c']	[-4.27350427350427e-6*mu, -1.0, -1.0]	['CPLX_dummy', 'asp__L_p', 'h_p']	MetabolicReaction	4.27350427350427e-6*mu CPLX_dummy + asp__L_p + h_p --> asp__L_c + h_c	1000.0	0
ASPtex_REV_CPLX0-7533	['b2215_Outer_Membrane']	[1.0]	['asp__L_e']	[-3.61950325781278e-6*mu, -1.0]	['CPLX0-7533', 'asp__L_p']	MetabolicReaction	3.61950325781278e-6*mu CPLX0-7533 + asp__L_p --> asp__L_e	1000.0	0
ASPtex_FWD_CPLX0-7533	['b2215_Outer_Membrane']	[1.0]	['asp__L_p']	[-3.61950325781278e-6*mu, -1.0]	['CPLX0-7533', 'asp__L_e']	MetabolicReaction	3.61950325781278e-6*mu CPLX0-7533 + asp__L_e --> asp__L_p	1000.0	0
ASPtex_REV_CPLX0-7534	['b0929_Outer_Membrane']	[1.0]	['asp__L_e']	[-3.6905318514353e-6*mu, -1.0]	['CPLX0-7534', 'asp__L_p']	MetabolicReaction	3.6905318514353e-6*mu CPLX0-7534 + asp__L_p --> asp__L_e	1000.0	0
ASPtex_FWD_CPLX0-7534	['b0929_Outer_Membrane']	[1.0]	['asp__L_p']	[-3.6905318514353e-6*mu, -1.0]	['CPLX0-7534', 'asp__L_e']	MetabolicReaction	3.6905318514353e-6*mu CPLX0-7534 + asp__L_e --> asp__L_p	1000.0	0
ASPtex_REV_G6700-MONOMER	['b1377_Outer_Membrane']	[1.0]	['asp__L_e']	[-8.12357800855527e-6*mu, -1.0]	['G6700-MONOMER', 'asp__L_p']	MetabolicReaction	8.12357800855527e-6*mu G6700-MONOMER + asp__L_p --> asp__L_e	1000.0	0
ASPtex_FWD_G6700-MONOMER	['b1377_Outer_Membrane']	[1.0]	['asp__L_p']	[-8.12357800855527e-6*mu, -1.0]	['G6700-MONOMER', 'asp__L_e']	MetabolicReaction	8.12357800855527e-6*mu G6700-MONOMER + asp__L_e --> asp__L_p	1000.0	0
ASPtex_REV_CPLX0-7530	['b0241_Outer_Membrane']	[1.0]	['asp__L_e']	[-3.71961802828584e-6*mu, -1.0]	['CPLX0-7530', 'asp__L_p']	MetabolicReaction	3.71961802828584e-6*mu CPLX0-7530 + asp__L_p --> asp__L_e	1000.0	0
ASPtex_FWD_CPLX0-7530	['b0241_Outer_Membrane']	[1.0]	['asp__L_p']	[-3.71961802828584e-6*mu, -1.0]	['CPLX0-7530', 'asp__L_e']	MetabolicReaction	3.71961802828584e-6*mu CPLX0-7530 + asp__L_e --> asp__L_p	1000.0	0
ASR_FWD_GRXB-MONOMER_EG12237-MONOMER	['b1064', 'b3503']	[1.0, 1.0, 1.0]	['aso3_c', 'h2o_c', 'gthox_c']	[-8.27723599316761e-6*mu, -1.0, -2.0]	['GRXB-MONOMER_EG12237-MONOMER', 'aso4_c', 'gthrd_c']	MetabolicReaction	8.27723599316761e-6*mu GRXB-MONOMER_EG12237-MONOMER + aso4_c + 2.0 gthrd_c --> aso3_c + gthox_c + h2o_c	1000.0	0
AST_FWD_ARGSUCCTRAN-MONOMER	['b1747']	[1.0, 1.0, 1.0]	['coa_c', 'sucarg_c', 'h_c']	[-8.55539623012851e-6*mu, -1.0, -1.0]	['ARGSUCCTRAN-MONOMER', 'arg__L_c', 'succoa_c']	MetabolicReaction	8.55539623012851e-6*mu ARGSUCCTRAN-MONOMER + arg__L_c + succoa_c --> coa_c + h_c + sucarg_c	1000.0	0
ATHRDHr_REV_CPLX0-1962	['b1539']	[1.0, 1.0]	['nadp_c', 'athr__L_c']	[-3.91739591890801e-6*mu, -1.0, -1.0, -1.0]	['CPLX0-1962', 'nadph_c', 'h_c', '2aobut_c']	MetabolicReaction	2aobut_c + 3.91739591890801e-6*mu CPLX0-1962 + h_c + nadph_c --> athr__L_c + nadp_c	1000.0	0
ATHRDHr_FWD_CPLX0-1962	['b1539']	[1.0, 1.0, 1.0]	['nadph_c', 'h_c', '2aobut_c']	[-3.91739591890801e-6*mu, -1.0, -1.0]	['CPLX0-1962', 'nadp_c', 'athr__L_c']	MetabolicReaction	3.91739591890801e-6*mu CPLX0-1962 + athr__L_c + nadp_c --> 2aobut_c + h_c + nadph_c	1000.0	0
ATPHs_FWD_SPONT	[]	[1.0, 1.0]	['itp_c', 'nh4_c']	[-1.0, -1.0, -1.0]	['h2o_c', 'atp_c', 'h_c']	MetabolicReaction	atp_c + h2o_c + h_c --> itp_c + nh4_c	1000.0	0
ATPPRT_FWD_CPLX0-7614	['b2019']	[1.0, 1.0]	['ppi_c', 'prbatp_c']	[-0.000586460765121464*mu, -1.0, -1.0]	['CPLX0-7614', 'atp_c', 'prpp_c']	MetabolicReaction	0.000586460765121464*mu CPLX0-7614 + atp_c + prpp_c --> ppi_c + prbatp_c	1000.0	0
ATPS4rpp_REV_ATPSYN-CPLX_mod_mg2	['b3733', 'b3732', 'b3735', 'b3734', 'b3738_Inner_Membrane', 'b3736_Inner_Membrane', 'b3731_Inner_Membrane', 'b3737_Inner_Membrane']	[4.0, 1.0, 1.0]	['h_p', 'adp_c', 'pi_c']	[-1.19636716333787e-6*mu, -1.0, -1.0, -3.0]	['ATPSYN-CPLX_mod_mg2', 'h2o_c', 'atp_c', 'h_c']	MetabolicReaction	1.19636716333787e-6*mu ATPSYN-CPLX_mod_mg2 + atp_c + h2o_c + 3.0 h_c --> adp_c + 4.0 h_p + pi_c	1000.0	0
ATPS4rpp_FWD_ATPSYN-CPLX_mod_mg2	['b3733', 'b3732', 'b3735', 'b3734', 'b3738_Inner_Membrane', 'b3736_Inner_Membrane', 'b3731_Inner_Membrane', 'b3737_Inner_Membrane']	[1.0, 1.0, 3.0]	['h2o_c', 'atp_c', 'h_c']	[-1.19636716333787e-6*mu, -4.0, -1.0, -1.0]	['ATPSYN-CPLX_mod_mg2', 'h_p', 'adp_c', 'pi_c']	MetabolicReaction	1.19636716333787e-6*mu ATPSYN-CPLX_mod_mg2 + adp_c + 4.0 h_p + pi_c --> atp_c + h2o_c + 3.0 h_c	1000.0	0
ATPS4rpp_REV_ATPSYN-CPLX_EG10106-MONOMER_mod_mg2	['b3732', 'b3733', 'b3734', 'b3735', 'b3736_Inner_Membrane', 'b3731_Inner_Membrane', 'b3739_Inner_Membrane', 'b3738_Inner_Membrane', 'b3737_Inner_Membrane']	[4.0, 1.0, 1.0]	['h_p', 'adp_c', 'pi_c']	[-2.16044531965269e-6*mu, -1.0, -1.0, -3.0]	['ATPSYN-CPLX_EG10106-MONOMER_mod_mg2', 'h2o_c', 'atp_c', 'h_c']	MetabolicReaction	2.16044531965269e-6*mu ATPSYN-CPLX_EG10106-MONOMER_mod_mg2 + atp_c + h2o_c + 3.0 h_c --> adp_c + 4.0 h_p + pi_c	1000.0	0
ATPS4rpp_FWD_ATPSYN-CPLX_EG10106-MONOMER_mod_mg2	['b3732', 'b3733', 'b3734', 'b3735', 'b3736_Inner_Membrane', 'b3731_Inner_Membrane', 'b3739_Inner_Membrane', 'b3738_Inner_Membrane', 'b3737_Inner_Membrane']	[1.0, 1.0, 3.0]	['h2o_c', 'atp_c', 'h_c']	[-2.16044531965269e-6*mu, -4.0, -1.0, -1.0]	['ATPSYN-CPLX_EG10106-MONOMER_mod_mg2', 'h_p', 'adp_c', 'pi_c']	MetabolicReaction	2.16044531965269e-6*mu ATPSYN-CPLX_EG10106-MONOMER_mod_mg2 + adp_c + 4.0 h_p + pi_c --> atp_c + h2o_c + 3.0 h_c	1000.0	0
BALAt2pp_FWD_CYCA-MONOMER	['b4208_Inner_Membrane']	[1.0, 1.0]	['ala__B_c', 'h_c']	[-6.85453859205898e-6*mu, -1.0, -1.0]	['CYCA-MONOMER', 'h_p', 'ala__B_p']	MetabolicReaction	6.85453859205898e-6*mu CYCA-MONOMER + ala__B_p + h_p --> ala__B_c + h_c	1000.0	0
BALAtex_REV_CPLX0-7533	['b2215_Outer_Membrane']	[1.0]	['ala__B_e']	[-3.61950325781278e-6*mu, -1.0]	['CPLX0-7533', 'ala__B_p']	MetabolicReaction	3.61950325781278e-6*mu CPLX0-7533 + ala__B_p --> ala__B_e	1000.0	0
BALAtex_FWD_CPLX0-7533	['b2215_Outer_Membrane']	[1.0]	['ala__B_p']	[-3.61950325781278e-6*mu, -1.0]	['CPLX0-7533', 'ala__B_e']	MetabolicReaction	3.61950325781278e-6*mu CPLX0-7533 + ala__B_e --> ala__B_p	1000.0	0
BALAtex_REV_CPLX0-7534	['b0929_Outer_Membrane']	[1.0]	['ala__B_e']	[-3.6905318514353e-6*mu, -1.0]	['CPLX0-7534', 'ala__B_p']	MetabolicReaction	3.6905318514353e-6*mu CPLX0-7534 + ala__B_p --> ala__B_e	1000.0	0
BALAtex_FWD_CPLX0-7534	['b0929_Outer_Membrane']	[1.0]	['ala__B_p']	[-3.6905318514353e-6*mu, -1.0]	['CPLX0-7534', 'ala__B_e']	MetabolicReaction	3.6905318514353e-6*mu CPLX0-7534 + ala__B_e --> ala__B_p	1000.0	0
BALAtex_REV_G6700-MONOMER	['b1377_Outer_Membrane']	[1.0]	['ala__B_e']	[-8.12357800855527e-6*mu, -1.0]	['G6700-MONOMER', 'ala__B_p']	MetabolicReaction	8.12357800855527e-6*mu G6700-MONOMER + ala__B_p --> ala__B_e	1000.0	0
BALAtex_FWD_G6700-MONOMER	['b1377_Outer_Membrane']	[1.0]	['ala__B_p']	[-8.12357800855527e-6*mu, -1.0]	['G6700-MONOMER', 'ala__B_e']	MetabolicReaction	8.12357800855527e-6*mu G6700-MONOMER + ala__B_e --> ala__B_p	1000.0	0
BALAtex_REV_CPLX0-7530	['b0241_Outer_Membrane']	[1.0]	['ala__B_e']	[-3.71961802828584e-6*mu, -1.0]	['CPLX0-7530', 'ala__B_p']	MetabolicReaction	3.71961802828584e-6*mu CPLX0-7530 + ala__B_p --> ala__B_e	1000.0	0
BALAtex_FWD_CPLX0-7530	['b0241_Outer_Membrane']	[1.0]	['ala__B_p']	[-3.71961802828584e-6*mu, -1.0]	['CPLX0-7530', 'ala__B_e']	MetabolicReaction	3.71961802828584e-6*mu CPLX0-7530 + ala__B_e --> ala__B_p	1000.0	0
BETALDHx_FWD_BADH-CPLX	['b0312']	[1.0, 2.0, 1.0]	['glyb_c', 'h_c', 'nadh_c']	[-2.38093224643378e-6*mu, -1.0, -1.0, -1.0]	['BADH-CPLX', 'h2o_c', 'betald_c', 'nad_c']	MetabolicReaction	2.38093224643378e-6*mu BADH-CPLX + betald_c + h2o_c + nad_c --> glyb_c + 2.0 h_c + nadh_c	1000.0	0
BETALDHy_FWD_BADH-CPLX	['b0312']	[1.0, 1.0, 2.0]	['nadph_c', 'glyb_c', 'h_c']	[-2.38093224643378e-6*mu, -1.0, -1.0, -1.0]	['BADH-CPLX', 'h2o_c', 'nadp_c', 'betald_c']	MetabolicReaction	2.38093224643378e-6*mu BADH-CPLX + betald_c + h2o_c + nadp_c --> glyb_c + 2.0 h_c + nadph_c	1000.0	0
BMOCOS_FWD_EG10153-MONOMER	['b0827']	[1.0, 1.0, 1.0]	['cu2_c', 'amp_c', 'bmoco_c']	[-0.0277777777777778*mu, -1.0, -1.0]	['EG10153-MONOMER', 'moco_c', 'mptamp_c']	MetabolicReaction	0.0277777777777778*mu EG10153-MONOMER + moco_c + mptamp_c --> amp_c + bmoco_c + cu2_c	1000.0	0
BMOGDS1_FWD_EG11829-MONOMER_mod_mg2	['b3857']	[1.0, 1.0]	['bmoco1gdp_c', 'ppi_c']	[-1.31712703407384e-5*mu, -1.0, -1.0, -1.0]	['EG11829-MONOMER_mod_mg2', 'gtp_c', 'h_c', 'bmoco_c']	MetabolicReaction	1.31712703407384e-5*mu EG11829-MONOMER_mod_mg2 + bmoco_c + gtp_c + h_c --> bmoco1gdp_c + ppi_c	1000.0	0
BMOGDS1_FWD_EG11829-MONOMER_EG11828-MONOMER	['b3856', 'b3857']	[1.0, 1.0]	['bmoco1gdp_c', 'ppi_c']	[-8.15664723249708e-6*mu, -1.0, -1.0, -1.0]	['EG11829-MONOMER_EG11828-MONOMER', 'gtp_c', 'h_c', 'bmoco_c']	MetabolicReaction	8.15664723249708e-6*mu EG11829-MONOMER_EG11828-MONOMER + bmoco_c + gtp_c + h_c --> bmoco1gdp_c + ppi_c	1000.0	0
BMOGDS1_FWD_EG11829-MONOMER_mod_mn2	['b3857']	[1.0, 1.0]	['bmoco1gdp_c', 'ppi_c']	[-1.31712703407384e-5*mu, -1.0, -1.0, -1.0]	['EG11829-MONOMER_mod_mn2', 'gtp_c', 'h_c', 'bmoco_c']	MetabolicReaction	1.31712703407384e-5*mu EG11829-MONOMER_mod_mn2 + bmoco_c + gtp_c + h_c --> bmoco1gdp_c + ppi_c	1000.0	0
BMOGDS2_FWD_EG11829-MONOMER_mod_mg2	['b3857']	[1.0, 1.0]	['ppi_c', 'bmocogdp_c']	[-1.31712703407384e-5*mu, -1.0, -1.0, -1.0]	['EG11829-MONOMER_mod_mg2', 'bmoco1gdp_c', 'gtp_c', 'h_c']	MetabolicReaction	1.31712703407384e-5*mu EG11829-MONOMER_mod_mg2 + bmoco1gdp_c + gtp_c + h_c --> bmocogdp_c + ppi_c	1000.0	0
BMOGDS2_FWD_EG11829-MONOMER_EG11828-MONOMER	['b3856', 'b3857']	[1.0, 1.0]	['ppi_c', 'bmocogdp_c']	[-8.15664723249708e-6*mu, -1.0, -1.0, -1.0]	['EG11829-MONOMER_EG11828-MONOMER', 'bmoco1gdp_c', 'gtp_c', 'h_c']	MetabolicReaction	8.15664723249708e-6*mu EG11829-MONOMER_EG11828-MONOMER + bmoco1gdp_c + gtp_c + h_c --> bmocogdp_c + ppi_c	1000.0	0
BMOGDS2_FWD_EG11829-MONOMER_mod_mn2	['b3857']	[1.0, 1.0]	['ppi_c', 'bmocogdp_c']	[-1.31712703407384e-5*mu, -1.0, -1.0, -1.0]	['EG11829-MONOMER_mod_mn2', 'bmoco1gdp_c', 'gtp_c', 'h_c']	MetabolicReaction	1.31712703407384e-5*mu EG11829-MONOMER_mod_mn2 + bmoco1gdp_c + gtp_c + h_c --> bmocogdp_c + ppi_c	1000.0	0
BPNT_FWD_EG10043-MONOMER_mod_mg2	['b4214']	[1.0, 1.0]	['pi_c', 'amp_c']	[-0.000405286846035582*mu, -1.0, -1.0]	['EG10043-MONOMER_mod_mg2', 'h2o_c', 'pap_c']	MetabolicReaction	0.000405286846035582*mu EG10043-MONOMER_mod_mg2 + h2o_c + pap_c --> amp_c + pi_c	1000.0	0
BSORx_FWD_EG10124-MONOMER_mod_bmocogdp	['b3551']	[1.0, 1.0, 1.0]	['h2o_c', 'btn_c', 'nad_c']	[-4.68398464090752e-6*mu, -1.0, -1.0, -1.0]	['EG10124-MONOMER_mod_bmocogdp', 'btnso_c', 'h_c', 'nadh_c']	MetabolicReaction	4.68398464090752e-6*mu EG10124-MONOMER_mod_bmocogdp + btnso_c + h_c + nadh_c --> btn_c + h2o_c + nad_c	1000.0	0
BSORy_FWD_EG10124-MONOMER_mod_bmocogdp	['b3551']	[1.0, 1.0, 1.0]	['h2o_c', 'btn_c', 'nadp_c']	[-4.68398464090752e-6*mu, -1.0, -1.0, -1.0]	['EG10124-MONOMER_mod_bmocogdp', 'nadph_c', 'btnso_c', 'h_c']	MetabolicReaction	4.68398464090752e-6*mu EG10124-MONOMER_mod_bmocogdp + btnso_c + h_c + nadph_c --> btn_c + h2o_c + nadp_c	1000.0	0
BTNt2ipp_FWD_CPLX_dummy	['dummy']	[1.0, 1.0]	['btn_c', 'h_c']	[-4.27350427350427e-6*mu, -1.0, -1.0]	['CPLX_dummy', 'btn_p', 'h_p']	MetabolicReaction	4.27350427350427e-6*mu CPLX_dummy + btn_p + h_p --> btn_c + h_c	1000.0	0
BTNtex_REV_CPLX0-7533	['b2215_Outer_Membrane']	[1.0]	['btn_e']	[-3.61950325781278e-6*mu, -1.0]	['CPLX0-7533', 'btn_p']	MetabolicReaction	3.61950325781278e-6*mu CPLX0-7533 + btn_p --> btn_e	1000.0	0
BTNtex_FWD_CPLX0-7533	['b2215_Outer_Membrane']	[1.0]	['btn_p']	[-3.61950325781278e-6*mu, -1.0]	['CPLX0-7533', 'btn_e']	MetabolicReaction	3.61950325781278e-6*mu CPLX0-7533 + btn_e --> btn_p	1000.0	0
BTNtex_REV_CPLX0-7534	['b0929_Outer_Membrane']	[1.0]	['btn_e']	[-3.6905318514353e-6*mu, -1.0]	['CPLX0-7534', 'btn_p']	MetabolicReaction	3.6905318514353e-6*mu CPLX0-7534 + btn_p --> btn_e	1000.0	0
BTNtex_FWD_CPLX0-7534	['b0929_Outer_Membrane']	[1.0]	['btn_p']	[-3.6905318514353e-6*mu, -1.0]	['CPLX0-7534', 'btn_e']	MetabolicReaction	3.6905318514353e-6*mu CPLX0-7534 + btn_e --> btn_p	1000.0	0
BTNtex_REV_G6700-MONOMER	['b1377_Outer_Membrane']	[1.0]	['btn_e']	[-8.12357800855527e-6*mu, -1.0]	['G6700-MONOMER', 'btn_p']	MetabolicReaction	8.12357800855527e-6*mu G6700-MONOMER + btn_p --> btn_e	1000.0	0
BTNtex_FWD_G6700-MONOMER	['b1377_Outer_Membrane']	[1.0]	['btn_p']	[-8.12357800855527e-6*mu, -1.0]	['G6700-MONOMER', 'btn_e']	MetabolicReaction	8.12357800855527e-6*mu G6700-MONOMER + btn_e --> btn_p	1000.0	0
BTNtex_REV_CPLX0-7530	['b0241_Outer_Membrane']	[1.0]	['btn_e']	[-3.71961802828584e-6*mu, -1.0]	['CPLX0-7530', 'btn_p']	MetabolicReaction	3.71961802828584e-6*mu CPLX0-7530 + btn_p --> btn_e	1000.0	0
BTNtex_FWD_CPLX0-7530	['b0241_Outer_Membrane']	[1.0]	['btn_p']	[-3.71961802828584e-6*mu, -1.0]	['CPLX0-7530', 'btn_e']	MetabolicReaction	3.71961802828584e-6*mu CPLX0-7530 + btn_e --> btn_p	1000.0	0
BUTCT_FWD_ACETOACETYL-COA-TRANSFER-CPLX	['b2222', 'b2221']	[1.0, 1.0]	['btcoa_c', 'ac_c']	[-4.41408536853427e-6*mu, -1.0, -1.0]	['ACETOACETYL-COA-TRANSFER-CPLX', 'accoa_c', 'but_c']	MetabolicReaction	4.41408536853427e-6*mu ACETOACETYL-COA-TRANSFER-CPLX + accoa_c + but_c --> ac_c + btcoa_c	1000.0	0
BUTSO3abcpp_FWD_ABC-64-CPLX	['b0366', 'b0365_Periplasm', 'b0367_Inner_Membrane']	[1.0, 1.0, 1.0, 1.0]	['pi_c', 'butso3_c', 'h_c', 'adp_c']	[-3.07478567594046e-6*mu, -1.0, -1.0, -1.0]	['ABC-64-CPLX', 'h2o_c', 'atp_c', 'butso3_p']	MetabolicReaction	3.07478567594046e-6*mu ABC-64-CPLX + atp_c + butso3_p + h2o_c --> adp_c + butso3_c + h_c + pi_c	1000.0	0
BUTSO3abcpp_FWD_ABC-56-CPLX	['b0933', 'b0934_Inner_Membrane', 'b0936_Periplasm']	[1.0, 1.0, 1.0, 1.0]	['pi_c', 'butso3_c', 'h_c', 'adp_c']	[-3.11530350747988e-6*mu, -1.0, -1.0, -1.0]	['ABC-56-CPLX', 'h2o_c', 'atp_c', 'butso3_p']	MetabolicReaction	3.11530350747988e-6*mu ABC-56-CPLX + atp_c + butso3_p + h2o_c --> adp_c + butso3_c + h_c + pi_c	1000.0	0
BUTSO3tex_REV_CPLX0-7533	['b2215_Outer_Membrane']	[1.0]	['butso3_e']	[-3.61950325781278e-6*mu, -1.0]	['CPLX0-7533', 'butso3_p']	MetabolicReaction	3.61950325781278e-6*mu CPLX0-7533 + butso3_p --> butso3_e	1000.0	0
BUTSO3tex_FWD_CPLX0-7533	['b2215_Outer_Membrane']	[1.0]	['butso3_p']	[-3.61950325781278e-6*mu, -1.0]	['CPLX0-7533', 'butso3_e']	MetabolicReaction	3.61950325781278e-6*mu CPLX0-7533 + butso3_e --> butso3_p	1000.0	0
BUTSO3tex_REV_CPLX0-7534	['b0929_Outer_Membrane']	[1.0]	['butso3_e']	[-3.6905318514353e-6*mu, -1.0]	['CPLX0-7534', 'butso3_p']	MetabolicReaction	3.6905318514353e-6*mu CPLX0-7534 + butso3_p --> butso3_e	1000.0	0
BUTSO3tex_FWD_CPLX0-7534	['b0929_Outer_Membrane']	[1.0]	['butso3_p']	[-3.6905318514353e-6*mu, -1.0]	['CPLX0-7534', 'butso3_e']	MetabolicReaction	3.6905318514353e-6*mu CPLX0-7534 + butso3_e --> butso3_p	1000.0	0
BUTSO3tex_REV_G6700-MONOMER	['b1377_Outer_Membrane']	[1.0]	['butso3_e']	[-8.12357800855527e-6*mu, -1.0]	['G6700-MONOMER', 'butso3_p']	MetabolicReaction	8.12357800855527e-6*mu G6700-MONOMER + butso3_p --> butso3_e	1000.0	0
BUTSO3tex_FWD_G6700-MONOMER	['b1377_Outer_Membrane']	[1.0]	['butso3_p']	[-8.12357800855527e-6*mu, -1.0]	['G6700-MONOMER', 'butso3_e']	MetabolicReaction	8.12357800855527e-6*mu G6700-MONOMER + butso3_e --> butso3_p	1000.0	0
BUTSO3tex_REV_CPLX0-7530	['b0241_Outer_Membrane']	[1.0]	['butso3_e']	[-3.71961802828584e-6*mu, -1.0]	['CPLX0-7530', 'butso3_p']	MetabolicReaction	3.71961802828584e-6*mu CPLX0-7530 + butso3_p --> butso3_e	1000.0	0
BUTSO3tex_FWD_CPLX0-7530	['b0241_Outer_Membrane']	[1.0]	['butso3_p']	[-3.71961802828584e-6*mu, -1.0]	['CPLX0-7530', 'butso3_e']	MetabolicReaction	3.71961802828584e-6*mu CPLX0-7530 + butso3_e --> butso3_p	1000.0	0
BUTt2rpp_REV_EG11671-MONOMER	['b2223_Inner_Membrane']	[1.0, 1.0]	['but_p', 'h_p']	[-7.29735822119886e-6*mu, -1.0, -1.0]	['EG11671-MONOMER', 'but_c', 'h_c']	MetabolicReaction	7.29735822119886e-6*mu EG11671-MONOMER + but_c + h_c --> but_p + h_p	1000.0	0
BUTt2rpp_FWD_EG11671-MONOMER	['b2223_Inner_Membrane']	[1.0, 1.0]	['but_c', 'h_c']	[-7.29735822119886e-6*mu, -1.0, -1.0]	['EG11671-MONOMER', 'but_p', 'h_p']	MetabolicReaction	7.29735822119886e-6*mu EG11671-MONOMER + but_p + h_p --> but_c + h_c	1000.0	0
BUTtex_REV_CPLX0-7533	['b2215_Outer_Membrane']	[1.0]	['but_e']	[-3.61950325781278e-6*mu, -1.0]	['CPLX0-7533', 'but_p']	MetabolicReaction	3.61950325781278e-6*mu CPLX0-7533 + but_p --> but_e	1000.0	0
BUTtex_FWD_CPLX0-7533	['b2215_Outer_Membrane']	[1.0]	['but_p']	[-3.61950325781278e-6*mu, -1.0]	['CPLX0-7533', 'but_e']	MetabolicReaction	3.61950325781278e-6*mu CPLX0-7533 + but_e --> but_p	1000.0	0
BUTtex_REV_CPLX0-7534	['b0929_Outer_Membrane']	[1.0]	['but_e']	[-3.6905318514353e-6*mu, -1.0]	['CPLX0-7534', 'but_p']	MetabolicReaction	3.6905318514353e-6*mu CPLX0-7534 + but_p --> but_e	1000.0	0
BUTtex_FWD_CPLX0-7534	['b0929_Outer_Membrane']	[1.0]	['but_p']	[-3.6905318514353e-6*mu, -1.0]	['CPLX0-7534', 'but_e']	MetabolicReaction	3.6905318514353e-6*mu CPLX0-7534 + but_e --> but_p	1000.0	0
BUTtex_REV_G6700-MONOMER	['b1377_Outer_Membrane']	[1.0]	['but_e']	[-8.12357800855527e-6*mu, -1.0]	['G6700-MONOMER', 'but_p']	MetabolicReaction	8.12357800855527e-6*mu G6700-MONOMER + but_p --> but_e	1000.0	0
BUTtex_FWD_G6700-MONOMER	['b1377_Outer_Membrane']	[1.0]	['but_p']	[-8.12357800855527e-6*mu, -1.0]	['G6700-MONOMER', 'but_e']	MetabolicReaction	8.12357800855527e-6*mu G6700-MONOMER + but_e --> but_p	1000.0	0
BUTtex_REV_CPLX0-7530	['b0241_Outer_Membrane']	[1.0]	['but_e']	[-3.71961802828584e-6*mu, -1.0]	['CPLX0-7530', 'but_p']	MetabolicReaction	3.71961802828584e-6*mu CPLX0-7530 + but_p --> but_e	1000.0	0
BUTtex_FWD_CPLX0-7530	['b0241_Outer_Membrane']	[1.0]	['but_p']	[-3.71961802828584e-6*mu, -1.0]	['CPLX0-7530', 'but_e']	MetabolicReaction	3.71961802828584e-6*mu CPLX0-7530 + but_e --> but_p	1000.0	0
CA2t3pp_FWD_CHAA-MONOMER	['b1216_Inner_Membrane']	[1.0, 1.0]	['ca2_p', 'h_c']	[-8.43832201058063e-6*mu, -1.0, -1.0]	['CHAA-MONOMER', 'ca2_c', 'h_p']	MetabolicReaction	8.43832201058063e-6*mu CHAA-MONOMER + ca2_c + h_p --> ca2_p + h_c	1000.0	0
CA2tex_REV_CPLX0-7533	['b2215_Outer_Membrane']	[1.0]	['ca2_e']	[-3.61950325781278e-6*mu, -1.0]	['CPLX0-7533', 'ca2_p']	MetabolicReaction	3.61950325781278e-6*mu CPLX0-7533 + ca2_p --> ca2_e	1000.0	0
CA2tex_FWD_CPLX0-7533	['b2215_Outer_Membrane']	[1.0]	['ca2_p']	[-3.61950325781278e-6*mu, -1.0]	['CPLX0-7533', 'ca2_e']	MetabolicReaction	3.61950325781278e-6*mu CPLX0-7533 + ca2_e --> ca2_p	1000.0	0
CA2tex_REV_CPLX0-7534	['b0929_Outer_Membrane']	[1.0]	['ca2_e']	[-3.6905318514353e-6*mu, -1.0]	['CPLX0-7534', 'ca2_p']	MetabolicReaction	3.6905318514353e-6*mu CPLX0-7534 + ca2_p --> ca2_e	1000.0	0
CA2tex_FWD_CPLX0-7534	['b0929_Outer_Membrane']	[1.0]	['ca2_p']	[-3.6905318514353e-6*mu, -1.0]	['CPLX0-7534', 'ca2_e']	MetabolicReaction	3.6905318514353e-6*mu CPLX0-7534 + ca2_e --> ca2_p	1000.0	0
CA2tex_REV_G6700-MONOMER	['b1377_Outer_Membrane']	[1.0]	['ca2_e']	[-8.12357800855527e-6*mu, -1.0]	['G6700-MONOMER', 'ca2_p']	MetabolicReaction	8.12357800855527e-6*mu G6700-MONOMER + ca2_p --> ca2_e	1000.0	0
CA2tex_FWD_G6700-MONOMER	['b1377_Outer_Membrane']	[1.0]	['ca2_p']	[-8.12357800855527e-6*mu, -1.0]	['G6700-MONOMER', 'ca2_e']	MetabolicReaction	8.12357800855527e-6*mu G6700-MONOMER + ca2_e --> ca2_p	1000.0	0
CA2tex_REV_CPLX0-7530	['b0241_Outer_Membrane']	[1.0]	['ca2_e']	[-3.71961802828584e-6*mu, -1.0]	['CPLX0-7530', 'ca2_p']	MetabolicReaction	3.71961802828584e-6*mu CPLX0-7530 + ca2_p --> ca2_e	1000.0	0
CA2tex_FWD_CPLX0-7530	['b0241_Outer_Membrane']	[1.0]	['ca2_p']	[-3.71961802828584e-6*mu, -1.0]	['CPLX0-7530', 'ca2_e']	MetabolicReaction	3.71961802828584e-6*mu CPLX0-7530 + ca2_e --> ca2_p	1000.0	0
CADVtpp_FWD_CADB-MONOMER	['b4132_Inner_Membrane']	[1.0, 1.0, 1.0]	['lys__L_c', '15dap_p', 'h_c']	[-7.39810159893899e-6*mu, -1.0, -1.0, -1.0]	['CADB-MONOMER', 'h_p', 'lys__L_p', '15dap_c']	MetabolicReaction	15dap_c + 7.39810159893899e-6*mu CADB-MONOMER + h_p + lys__L_p --> 15dap_p + h_c + lys__L_c	1000.0	0
CAT_FWD_HYDROPEROXIDII-CPLX_mod_6:hemed	['b1732']	[2.0, 1.0]	['h2o_c', 'o2_c']	[-1.24018246426117e-6*mu, -2.0]	['HYDROPEROXIDII-CPLX_mod_6:hemed', 'h2o2_c']	MetabolicReaction	1.24018246426117e-6*mu HYDROPEROXIDII-CPLX_mod_6:hemed + 2.0 h2o2_c --> 2.0 h2o_c + o2_c	0	0
CAT_FWD_HYDROPEROXIDI-CPLX_mod_pheme	['b3942']	[2.0, 1.0]	['h2o_c', 'o2_c']	[-1.74572387468329e-6*mu, -2.0]	['HYDROPEROXIDI-CPLX_mod_pheme', 'h2o2_c']	MetabolicReaction	1.74572387468329e-6*mu HYDROPEROXIDI-CPLX_mod_pheme + 2.0 h2o2_c --> 2.0 h2o_c + o2_c	0	0
CAt6pp_REV_YRBG-MONOMER	['b3196_Inner_Membrane']	[1.0, 1.0]	['na1_p', 'ca2_c']	[-9.23285447933496e-6*mu, -1.0, -1.0]	['YRBG-MONOMER', 'na1_c', 'ca2_p']	MetabolicReaction	9.23285447933496e-6*mu YRBG-MONOMER + ca2_p + na1_c --> ca2_c + na1_p	1000.0	0
CAt6pp_FWD_YRBG-MONOMER	['b3196_Inner_Membrane']	[1.0, 1.0]	['na1_c', 'ca2_p']	[-9.23285447933496e-6*mu, -1.0, -1.0]	['YRBG-MONOMER', 'na1_p', 'ca2_c']	MetabolicReaction	9.23285447933496e-6*mu YRBG-MONOMER + ca2_c + na1_p --> ca2_p + na1_c	1000.0	0
CBIAT_REV_COBALADENOSYLTRANS-MONOMER	['b1270']	[1.0, 1.0, 1.0]	['cbi_c', 'h_c', 'atp_c']	[-1.30100221227731e-5*mu, -1.0, -1.0]	['COBALADENOSYLTRANS-MONOMER', 'pppi_c', 'adocbi_c']	MetabolicReaction	1.30100221227731e-5*mu COBALADENOSYLTRANS-MONOMER + adocbi_c + pppi_c --> atp_c + cbi_c + h_c	1000.0	0
CBIAT_FWD_COBALADENOSYLTRANS-MONOMER	['b1270']	[1.0, 1.0]	['pppi_c', 'adocbi_c']	[-1.30100221227731e-5*mu, -1.0, -1.0, -1.0]	['COBALADENOSYLTRANS-MONOMER', 'cbi_c', 'h_c', 'atp_c']	MetabolicReaction	1.30100221227731e-5*mu COBALADENOSYLTRANS-MONOMER + atp_c + cbi_c + h_c --> adocbi_c + pppi_c	1000.0	0
CBItonex_FWD_CPLX0-1924	['b3966_Outer_Membrane', 'b1252_Inner_Membrane', 'b3005_Inner_Membrane', 'b3006_Inner_Membrane']	[1.0, 1.0]	['cbi_p', 'h_c']	[-3.31179634419157e-6*mu, -1.0, -1.0]	['CPLX0-1924', 'h_p', 'cbi_e']	MetabolicReaction	3.31179634419157e-6*mu CPLX0-1924 + cbi_e + h_p --> cbi_p + h_c	1000.0	0
CBIuabcpp_FWD_ABC-5-CPLX	['b1709', 'b0158_Periplasm', 'b1711_Inner_Membrane']	[1.0, 1.0, 1.0, 1.0]	['cbi_c', 'h_c', 'adp_c', 'pi_c']	[-3.03020474969882e-6*mu, -1.0, -1.0, -1.0]	['ABC-5-CPLX', 'cbi_p', 'h2o_c', 'atp_c']	MetabolicReaction	3.03020474969882e-6*mu ABC-5-CPLX + atp_c + cbi_p + h2o_c --> adp_c + cbi_c + h_c + pi_c	1000.0	0
CBL1abcpp_FWD_ABC-5-CPLX	['b1709', 'b0158_Periplasm', 'b1711_Inner_Membrane']	[1.0, 1.0, 1.0, 1.0]	['cbl1_c', 'h_c', 'adp_c', 'pi_c']	[-0.0277777777777778*mu, -1.0, -1.0, -1.0]	['ABC-5-CPLX', 'cbl1_p', 'h2o_c', 'atp_c']	MetabolicReaction	0.0277777777777778*mu ABC-5-CPLX + atp_c + cbl1_p + h2o_c --> adp_c + cbl1_c + h_c + pi_c	1000.0	0
CBL1tonex_FWD_CPLX0-1924	['b3966_Outer_Membrane', 'b1252_Inner_Membrane', 'b3005_Inner_Membrane', 'b3006_Inner_Membrane']	[1.0, 1.0]	['cbl1_p', 'h_c']	[-3.31179634419157e-6*mu, -1.0, -1.0]	['CPLX0-1924', 'cbl1_e', 'h_p']	MetabolicReaction	3.31179634419157e-6*mu CPLX0-1924 + cbl1_e + h_p --> cbl1_p + h_c	1000.0	0
CBLAT_REV_COBALADENOSYLTRANS-MONOMER	['b1270']	[1.0, 1.0, 1.0]	['cbl1_c', 'h_c', 'atp_c']	[-1.30100221227731e-5*mu, -1.0, -1.0]	['COBALADENOSYLTRANS-MONOMER', 'adocbl_c', 'pppi_c']	MetabolicReaction	1.30100221227731e-5*mu COBALADENOSYLTRANS-MONOMER + adocbl_c + pppi_c --> atp_c + cbl1_c + h_c	1000.0	0
CBLAT_FWD_COBALADENOSYLTRANS-MONOMER	['b1270']	[1.0, 1.0]	['adocbl_c', 'pppi_c']	[-0.0277777777777778*mu, -1.0, -1.0, -1.0]	['COBALADENOSYLTRANS-MONOMER', 'cbl1_c', 'h_c', 'atp_c']	MetabolicReaction	0.0277777777777778*mu COBALADENOSYLTRANS-MONOMER + atp_c + cbl1_c + h_c --> adocbl_c + pppi_c	1000.0	0
CBMD_FWD_SPONT	[]	[1.0, 1.0]	['co2_c', 'nh4_c']	[-1.0, -2.0]	['cbm_c', 'h_c']	MetabolicReaction	cbm_c + 2.0 h_c --> co2_c + nh4_c	1000.0	0
CBMKr_REV_G7493-MONOMER	['b2874']	[1.0, 1.0, 1.0]	['atp_c', 'co2_c', 'nh4_c']	[-9.58117590826379e-6*mu, -1.0, -2.0, -1.0]	['G7493-MONOMER', 'cbp_c', 'h_c', 'adp_c']	MetabolicReaction	9.58117590826379e-6*mu G7493-MONOMER + adp_c + cbp_c + 2.0 h_c --> atp_c + co2_c + nh4_c	1000.0	0
CBMKr_FWD_G7493-MONOMER	['b2874']	[1.0, 2.0, 1.0]	['cbp_c', 'h_c', 'adp_c']	[-9.58117590826379e-6*mu, -1.0, -1.0, -1.0]	['G7493-MONOMER', 'atp_c', 'co2_c', 'nh4_c']	MetabolicReaction	9.58117590826379e-6*mu G7493-MONOMER + atp_c + co2_c + nh4_c --> adp_c + cbp_c + 2.0 h_c	1000.0	0
CBMKr_REV_G6188-MONOMER	['b0323']	[1.0, 1.0, 1.0]	['atp_c', 'co2_c', 'nh4_c']	[-9.39856571853553e-6*mu, -1.0, -2.0, -1.0]	['G6188-MONOMER', 'cbp_c', 'h_c', 'adp_c']	MetabolicReaction	9.39856571853553e-6*mu G6188-MONOMER + adp_c + cbp_c + 2.0 h_c --> atp_c + co2_c + nh4_c	1000.0	0
CBMKr_FWD_G6188-MONOMER	['b0323']	[1.0, 2.0, 1.0]	['cbp_c', 'h_c', 'adp_c']	[-9.39856571853553e-6*mu, -1.0, -1.0, -1.0]	['G6188-MONOMER', 'atp_c', 'co2_c', 'nh4_c']	MetabolicReaction	9.39856571853553e-6*mu G6188-MONOMER + atp_c + co2_c + nh4_c --> adp_c + cbp_c + 2.0 h_c	1000.0	0
CBMKr_REV_EG12384-MONOMER	['b0521']	[1.0, 1.0, 1.0]	['atp_c', 'co2_c', 'nh4_c']	[-9.90458911138866e-6*mu, -1.0, -2.0, -1.0]	['EG12384-MONOMER', 'cbp_c', 'h_c', 'adp_c']	MetabolicReaction	9.90458911138866e-6*mu EG12384-MONOMER + adp_c + cbp_c + 2.0 h_c --> atp_c + co2_c + nh4_c	1000.0	0
CBMKr_FWD_EG12384-MONOMER	['b0521']	[1.0, 2.0, 1.0]	['cbp_c', 'h_c', 'adp_c']	[-9.90458911138866e-6*mu, -1.0, -1.0, -1.0]	['EG12384-MONOMER', 'atp_c', 'co2_c', 'nh4_c']	MetabolicReaction	9.90458911138866e-6*mu EG12384-MONOMER + atp_c + co2_c + nh4_c --> adp_c + cbp_c + 2.0 h_c	1000.0	0
CBPS_FWD_CARBPSYN-CPLX_mod_cobalt2	['b0032', 'b0033']	[1.0, 1.0, 2.0, 2.0, 1.0]	['cbp_c', 'glu__L_c', 'h_c', 'adp_c', 'pi_c']	[-1.75203355831541e-6*mu, -2.0, -1.0, -1.0, -1.0]	['CARBPSYN-CPLX_mod_cobalt2', 'atp_c', 'hco3_c', 'h2o_c', 'gln__L_c']	MetabolicReaction	1.75203355831541e-6*mu CARBPSYN-CPLX_mod_cobalt2 + 2.0 atp_c + gln__L_c + h2o_c + hco3_c --> 2.0 adp_c + cbp_c + glu__L_c + 2.0 h_c + pi_c	1000.0	0
CBPS_FWD_CARBPSYN-CPLX_mod_cd2	['b0032', 'b0033']	[1.0, 1.0, 2.0, 2.0, 1.0]	['cbp_c', 'glu__L_c', 'h_c', 'adp_c', 'pi_c']	[-1.75203355831541e-6*mu, -2.0, -1.0, -1.0, -1.0]	['CARBPSYN-CPLX_mod_cd2', 'atp_c', 'hco3_c', 'h2o_c', 'gln__L_c']	MetabolicReaction	1.75203355831541e-6*mu CARBPSYN-CPLX_mod_cd2 + 2.0 atp_c + gln__L_c + h2o_c + hco3_c --> 2.0 adp_c + cbp_c + glu__L_c + 2.0 h_c + pi_c	1000.0	0
CBPS_FWD_CARBPSYN-CPLX_mod_zn2	['b0032', 'b0033']	[1.0, 1.0, 2.0, 2.0, 1.0]	['cbp_c', 'glu__L_c', 'h_c', 'adp_c', 'pi_c']	[-1.75203355831541e-6*mu, -2.0, -1.0, -1.0, -1.0]	['CARBPSYN-CPLX_mod_zn2', 'atp_c', 'hco3_c', 'h2o_c', 'gln__L_c']	MetabolicReaction	1.75203355831541e-6*mu CARBPSYN-CPLX_mod_zn2 + 2.0 atp_c + gln__L_c + h2o_c + hco3_c --> 2.0 adp_c + cbp_c + glu__L_c + 2.0 h_c + pi_c	1000.0	0
CBPS_FWD_CARBPSYN-CPLX_mod_mg2	['b0032', 'b0033']	[1.0, 1.0, 2.0, 2.0, 1.0]	['cbp_c', 'glu__L_c', 'h_c', 'adp_c', 'pi_c']	[-1.75203355831541e-6*mu, -2.0, -1.0, -1.0, -1.0]	['CARBPSYN-CPLX_mod_mg2', 'atp_c', 'hco3_c', 'h2o_c', 'gln__L_c']	MetabolicReaction	1.75203355831541e-6*mu CARBPSYN-CPLX_mod_mg2 + 2.0 atp_c + gln__L_c + h2o_c + hco3_c --> 2.0 adp_c + cbp_c + glu__L_c + 2.0 h_c + pi_c	1000.0	0
CBPS_FWD_CARBPSYN-CPLX_mod_mn2	['b0032', 'b0033']	[1.0, 1.0, 2.0, 2.0, 1.0]	['cbp_c', 'glu__L_c', 'h_c', 'adp_c', 'pi_c']	[-1.75203355831541e-6*mu, -2.0, -1.0, -1.0, -1.0]	['CARBPSYN-CPLX_mod_mn2', 'atp_c', 'hco3_c', 'h2o_c', 'gln__L_c']	MetabolicReaction	1.75203355831541e-6*mu CARBPSYN-CPLX_mod_mn2 + 2.0 atp_c + gln__L_c + h2o_c + hco3_c --> 2.0 adp_c + cbp_c + glu__L_c + 2.0 h_c + pi_c	1000.0	0
CCGS_FWD_G6245-MONOMER	['b0444']	[1.0, 1.0, 1.0, 1.0, 1.0]	['preq0_c', 'h2o_c', 'pi_c', 'h_c', 'adp_c']	[-0.0277777777777778*mu, -1.0, -1.0, -1.0]	['G6245-MONOMER', 'atp_c', 'cdg_c', 'nh4_c']	MetabolicReaction	0.0277777777777778*mu G6245-MONOMER + atp_c + cdg_c + nh4_c --> adp_c + h2o_c + h_c + pi_c + preq0_c	1000.0	0
CD2abcpp_FWD_YHHO-MONOMER	['b3469_Inner_Membrane']	[1.0, 1.0, 1.0, 1.0]	['h_c', 'adp_c', 'pi_c', 'cd2_p']	[-5.0896949560148e-6*mu, -1.0, -1.0, -1.0]	['YHHO-MONOMER', 'h2o_c', 'atp_c', 'cd2_c']	MetabolicReaction	5.0896949560148e-6*mu YHHO-MONOMER + atp_c + cd2_c + h2o_c --> adp_c + cd2_p + h_c + pi_c	1000.0	0
CD2t3pp_FWD_CPLX0-7641	['b3915_Inner_Membrane']	[1.0, 1.0]	['h_c', 'cd2_p']	[-5.71538719059414e-6*mu, -1.0, -1.0]	['CPLX0-7641', 'h_p', 'cd2_c']	MetabolicReaction	5.71538719059414e-6*mu CPLX0-7641 + cd2_c + h_p --> cd2_p + h_c	1000.0	0
CD2t3pp_FWD_B0752-MONOMER	['b0752_Inner_Membrane']	[1.0, 1.0]	['h_c', 'cd2_p']	[-9.24628244894231e-6*mu, -1.0, -1.0]	['B0752-MONOMER', 'h_p', 'cd2_c']	MetabolicReaction	9.24628244894231e-6*mu B0752-MONOMER + cd2_c + h_p --> cd2_p + h_c	1000.0	0
CD2tex_REV_CPLX0-7533	['b2215_Outer_Membrane']	[1.0]	['cd2_e']	[-3.61950325781278e-6*mu, -1.0]	['CPLX0-7533', 'cd2_p']	MetabolicReaction	3.61950325781278e-6*mu CPLX0-7533 + cd2_p --> cd2_e	1000.0	0
CD2tex_FWD_CPLX0-7533	['b2215_Outer_Membrane']	[1.0]	['cd2_p']	[-3.61950325781278e-6*mu, -1.0]	['CPLX0-7533', 'cd2_e']	MetabolicReaction	3.61950325781278e-6*mu CPLX0-7533 + cd2_e --> cd2_p	1000.0	0
CD2tex_REV_CPLX0-7534	['b0929_Outer_Membrane']	[1.0]	['cd2_e']	[-3.6905318514353e-6*mu, -1.0]	['CPLX0-7534', 'cd2_p']	MetabolicReaction	3.6905318514353e-6*mu CPLX0-7534 + cd2_p --> cd2_e	1000.0	0
CD2tex_FWD_CPLX0-7534	['b0929_Outer_Membrane']	[1.0]	['cd2_p']	[-3.6905318514353e-6*mu, -1.0]	['CPLX0-7534', 'cd2_e']	MetabolicReaction	3.6905318514353e-6*mu CPLX0-7534 + cd2_e --> cd2_p	1000.0	0
CD2tex_REV_G6700-MONOMER	['b1377_Outer_Membrane']	[1.0]	['cd2_e']	[-8.12357800855527e-6*mu, -1.0]	['G6700-MONOMER', 'cd2_p']	MetabolicReaction	8.12357800855527e-6*mu G6700-MONOMER + cd2_p --> cd2_e	1000.0	0
CD2tex_FWD_G6700-MONOMER	['b1377_Outer_Membrane']	[1.0]	['cd2_p']	[-8.12357800855527e-6*mu, -1.0]	['G6700-MONOMER', 'cd2_e']	MetabolicReaction	8.12357800855527e-6*mu G6700-MONOMER + cd2_e --> cd2_p	1000.0	0
CD2tex_REV_CPLX0-7530	['b0241_Outer_Membrane']	[1.0]	['cd2_e']	[-3.71961802828584e-6*mu, -1.0]	['CPLX0-7530', 'cd2_p']	MetabolicReaction	3.71961802828584e-6*mu CPLX0-7530 + cd2_p --> cd2_e	1000.0	0
CD2tex_FWD_CPLX0-7530	['b0241_Outer_Membrane']	[1.0]	['cd2_p']	[-3.71961802828584e-6*mu, -1.0]	['CPLX0-7530', 'cd2_e']	MetabolicReaction	3.71961802828584e-6*mu CPLX0-7530 + cd2_e --> cd2_p	1000.0	0
CD2tpp_FWD_EG11167-MONOMER	['b3040_Inner_Membrane']	[1.0]	['cd2_c']	[-1.13178914261322e-5*mu, -1.0]	['EG11167-MONOMER', 'cd2_p']	MetabolicReaction	1.13178914261322e-5*mu EG11167-MONOMER + cd2_p --> cd2_c	1000.0	0
CDAPPA120_FWD_CDPDIGLYPYPHOSPHA-MONOMER	['b3918']	[1.0, 2.0, 1.0]	['cmp_c', 'h_c', 'pa120_c']	[-1.07242737329106e-5*mu, -1.0, -1.0]	['CDPDIGLYPYPHOSPHA-MONOMER', 'cdpdddecg_c', 'h2o_c']	MetabolicReaction	1.07242737329106e-5*mu CDPDIGLYPYPHOSPHA-MONOMER + cdpdddecg_c + h2o_c --> cmp_c + 2.0 h_c + pa120_c	1000.0	0
CDAPPA140_FWD_CDPDIGLYPYPHOSPHA-MONOMER	['b3918']	[1.0, 2.0, 1.0]	['pa140_c', 'h_c', 'cmp_c']	[-1.07242737329106e-5*mu, -1.0, -1.0]	['CDPDIGLYPYPHOSPHA-MONOMER', 'cdpdtdecg_c', 'h2o_c']	MetabolicReaction	1.07242737329106e-5*mu CDPDIGLYPYPHOSPHA-MONOMER + cdpdtdecg_c + h2o_c --> cmp_c + 2.0 h_c + pa140_c	1000.0	0
CDAPPA141_FWD_CDPDIGLYPYPHOSPHA-MONOMER	['b3918']	[1.0, 2.0, 1.0]	['pa141_c', 'h_c', 'cmp_c']	[-1.07242737329106e-5*mu, -1.0, -1.0]	['CDPDIGLYPYPHOSPHA-MONOMER', 'cdpdtdec7eg_c', 'h2o_c']	MetabolicReaction	1.07242737329106e-5*mu CDPDIGLYPYPHOSPHA-MONOMER + cdpdtdec7eg_c + h2o_c --> cmp_c + 2.0 h_c + pa141_c	1000.0	0
CDAPPA160_FWD_CDPDIGLYPYPHOSPHA-MONOMER	['b3918']	[1.0, 2.0, 1.0]	['pa160_c', 'h_c', 'cmp_c']	[-1.07242737329106e-5*mu, -1.0, -1.0]	['CDPDIGLYPYPHOSPHA-MONOMER', 'h2o_c', 'cdpdhdecg_c']	MetabolicReaction	1.07242737329106e-5*mu CDPDIGLYPYPHOSPHA-MONOMER + cdpdhdecg_c + h2o_c --> cmp_c + 2.0 h_c + pa160_c	1000.0	0
CDAPPA161_FWD_CDPDIGLYPYPHOSPHA-MONOMER	['b3918']	[1.0, 2.0, 1.0]	['pa161_c', 'h_c', 'cmp_c']	[-1.07242737329106e-5*mu, -1.0, -1.0]	['CDPDIGLYPYPHOSPHA-MONOMER', 'h2o_c', 'cdpdhdec9eg_c']	MetabolicReaction	1.07242737329106e-5*mu CDPDIGLYPYPHOSPHA-MONOMER + cdpdhdec9eg_c + h2o_c --> cmp_c + 2.0 h_c + pa161_c	1000.0	0
CDAPPA180_FWD_CDPDIGLYPYPHOSPHA-MONOMER	['b3918']	[1.0, 2.0, 1.0]	['cmp_c', 'h_c', 'pa180_c']	[-1.07242737329106e-5*mu, -1.0, -1.0]	['CDPDIGLYPYPHOSPHA-MONOMER', 'cdpdodecg_c', 'h2o_c']	MetabolicReaction	1.07242737329106e-5*mu CDPDIGLYPYPHOSPHA-MONOMER + cdpdodecg_c + h2o_c --> cmp_c + 2.0 h_c + pa180_c	1000.0	0
CDAPPA181_FWD_CDPDIGLYPYPHOSPHA-MONOMER	['b3918']	[2.0, 1.0, 1.0]	['h_c', 'pa181_c', 'cmp_c']	[-1.07242737329106e-5*mu, -1.0, -1.0]	['CDPDIGLYPYPHOSPHA-MONOMER', 'cdpdodec11eg_c', 'h2o_c']	MetabolicReaction	1.07242737329106e-5*mu CDPDIGLYPYPHOSPHA-MONOMER + cdpdodec11eg_c + h2o_c --> cmp_c + 2.0 h_c + pa181_c	1000.0	0
CDGR_FWD_QueF_dim	['b2794']	[1.0, 2.0]	['preq1_c', 'nadp_c']	[-0.0277777777777778*mu, -1.0, -2.0, -3.0]	['QueF_dim', 'preq0_c', 'nadph_c', 'h_c']	MetabolicReaction	0.0277777777777778*mu QueF_dim + 3.0 h_c + 2.0 nadph_c + preq0_c --> 2.0 nadp_c + preq1_c	1000.0	0
CDGS_FWD_CPLX_dummy	['dummy']	[1.0, 1.0]	['cdg_c', 'nh4_c']	[-4.27350427350427e-6*mu, -1.0, -1.0]	['CPLX_dummy', 'cph4_c', 'h_c']	MetabolicReaction	4.27350427350427e-6*mu CPLX_dummy + cph4_c + h_c --> cdg_c + nh4_c	1000.0	0
CDPMEK_FWD_CPLX0-3841_mod_mg2	['b1208']	[1.0, 1.0, 1.0]	['2p4c2me_c', 'h_c', 'adp_c']	[-0.0277777777777778*mu, -1.0, -1.0]	['CPLX0-3841_mod_mg2', '4c2me_c', 'atp_c']	MetabolicReaction	4c2me_c + 0.0277777777777778*mu CPLX0-3841_mod_mg2 + atp_c --> 2p4c2me_c + adp_c + h_c	1000.0	0
CFAS160E_FWD_CFA-CPLX_mod_hco3	['b1661']	[1.0, 2.0, 2.0]	['cpe160_c', 'h_c', 'ahcys_c']	[-4.60537446020941e-6*mu, -2.0, -1.0]	['CFA-CPLX_mod_hco3', 'amet_c', 'pe161_c']	MetabolicReaction	4.60537446020941e-6*mu CFA-CPLX_mod_hco3 + 2.0 amet_c + pe161_c --> 2.0 ahcys_c + cpe160_c + 2.0 h_c	1000.0	0
CFAS160G_FWD_CFA-CPLX_mod_hco3	['b1661']	[1.0, 2.0, 2.0]	['cpg160_c', 'ahcys_c', 'h_c']	[-4.60537446020941e-6*mu, -1.0, -2.0]	['CFA-CPLX_mod_hco3', 'pg161_c', 'amet_c']	MetabolicReaction	4.60537446020941e-6*mu CFA-CPLX_mod_hco3 + 2.0 amet_c + pg161_c --> 2.0 ahcys_c + cpg160_c + 2.0 h_c	1000.0	0
CFAS180E_FWD_CFA-CPLX_mod_hco3	['b1661']	[1.0, 2.0, 2.0]	['cpe180_c', 'ahcys_c', 'h_c']	[-4.60537446020941e-6*mu, -1.0, -2.0]	['CFA-CPLX_mod_hco3', 'pe181_c', 'amet_c']	MetabolicReaction	4.60537446020941e-6*mu CFA-CPLX_mod_hco3 + 2.0 amet_c + pe181_c --> 2.0 ahcys_c + cpe180_c + 2.0 h_c	1000.0	0
CFAS180G_FWD_CFA-CPLX_mod_hco3	['b1661']	[1.0, 2.0, 2.0]	['cpg180_c', 'ahcys_c', 'h_c']	[-4.60537446020941e-6*mu, -2.0, -1.0]	['CFA-CPLX_mod_hco3', 'amet_c', 'pg181_c']	MetabolicReaction	4.60537446020941e-6*mu CFA-CPLX_mod_hco3 + 2.0 amet_c + pg181_c --> 2.0 ahcys_c + cpg180_c + 2.0 h_c	1000.0	0
CGLYabcpp_FWD_ABC-8-CPLX	['b3540', 'b3541', 'b3542_Inner_Membrane', 'b3543_Inner_Membrane', 'b3544_Periplasm']	[1.0, 1.0, 1.0, 1.0]	['h_c', 'adp_c', 'pi_c', 'cgly_c']	[-2.45177854989426e-6*mu, -1.0, -1.0, -1.0]	['ABC-8-CPLX', 'h2o_c', 'atp_c', 'cgly_p']	MetabolicReaction	2.45177854989426e-6*mu ABC-8-CPLX + atp_c + cgly_p + h2o_c --> adp_c + cgly_c + h_c + pi_c	1000.0	0
CGLYtex_REV_CPLX0-7533	['b2215_Outer_Membrane']	[1.0]	['cgly_e']	[-3.61950325781278e-6*mu, -1.0]	['CPLX0-7533', 'cgly_p']	MetabolicReaction	3.61950325781278e-6*mu CPLX0-7533 + cgly_p --> cgly_e	1000.0	0
CGLYtex_FWD_CPLX0-7533	['b2215_Outer_Membrane']	[1.0]	['cgly_p']	[-3.61950325781278e-6*mu, -1.0]	['CPLX0-7533', 'cgly_e']	MetabolicReaction	3.61950325781278e-6*mu CPLX0-7533 + cgly_e --> cgly_p	1000.0	0
CGLYtex_REV_CPLX0-7534	['b0929_Outer_Membrane']	[1.0]	['cgly_e']	[-3.6905318514353e-6*mu, -1.0]	['CPLX0-7534', 'cgly_p']	MetabolicReaction	3.6905318514353e-6*mu CPLX0-7534 + cgly_p --> cgly_e	1000.0	0
CGLYtex_FWD_CPLX0-7534	['b0929_Outer_Membrane']	[1.0]	['cgly_p']	[-3.6905318514353e-6*mu, -1.0]	['CPLX0-7534', 'cgly_e']	MetabolicReaction	3.6905318514353e-6*mu CPLX0-7534 + cgly_e --> cgly_p	1000.0	0
CGLYtex_REV_G6700-MONOMER	['b1377_Outer_Membrane']	[1.0]	['cgly_e']	[-8.12357800855527e-6*mu, -1.0]	['G6700-MONOMER', 'cgly_p']	MetabolicReaction	8.12357800855527e-6*mu G6700-MONOMER + cgly_p --> cgly_e	1000.0	0
CGLYtex_FWD_G6700-MONOMER	['b1377_Outer_Membrane']	[1.0]	['cgly_p']	[-8.12357800855527e-6*mu, -1.0]	['G6700-MONOMER', 'cgly_e']	MetabolicReaction	8.12357800855527e-6*mu G6700-MONOMER + cgly_e --> cgly_p	1000.0	0
CGLYtex_REV_CPLX0-7530	['b0241_Outer_Membrane']	[1.0]	['cgly_e']	[-3.71961802828584e-6*mu, -1.0]	['CPLX0-7530', 'cgly_p']	MetabolicReaction	3.71961802828584e-6*mu CPLX0-7530 + cgly_p --> cgly_e	1000.0	0
CGLYtex_FWD_CPLX0-7530	['b0241_Outer_Membrane']	[1.0]	['cgly_p']	[-3.71961802828584e-6*mu, -1.0]	['CPLX0-7530', 'cgly_e']	MetabolicReaction	3.71961802828584e-6*mu CPLX0-7530 + cgly_e --> cgly_p	1000.0	0
CHLabcpp_FWD_ABC-40-CPLX	['b2129', 'b2128_Inner_Membrane', 'b2130_Inner_Membrane', 'b2131_Periplasm']	[1.0, 1.0, 1.0, 1.0]	['chol_c', 'h_c', 'adp_c', 'pi_c']	[-2.82972024694371e-6*mu, -1.0, -1.0, -1.0]	['ABC-40-CPLX', 'h2o_c', 'chol_p', 'atp_c']	MetabolicReaction	2.82972024694371e-6*mu ABC-40-CPLX + atp_c + chol_p + h2o_c --> adp_c + chol_c + h_c + pi_c	1000.0	0
CHLt2pp_FWD_BETT-MONOMER	['b0314_Inner_Membrane']	[1.0, 1.0]	['chol_c', 'h_c']	[-5.13953727380717e-6*mu, -1.0, -1.0]	['BETT-MONOMER', 'chol_p', 'h_p']	MetabolicReaction	5.13953727380717e-6*mu BETT-MONOMER + chol_p + h_p --> chol_c + h_c	1000.0	0
CHLt2pp_FWD_YEAV-MONOMER	['b1801_Inner_Membrane']	[1.0, 1.0]	['chol_c', 'h_c']	[-6.73570839757646e-6*mu, -1.0, -1.0]	['YEAV-MONOMER', 'chol_p', 'h_p']	MetabolicReaction	6.73570839757646e-6*mu YEAV-MONOMER + chol_p + h_p --> chol_c + h_c	1000.0	0
CHLtex_REV_CPLX0-7533	['b2215_Outer_Membrane']	[1.0]	['chol_e']	[-3.61950325781278e-6*mu, -1.0]	['CPLX0-7533', 'chol_p']	MetabolicReaction	3.61950325781278e-6*mu CPLX0-7533 + chol_p --> chol_e	1000.0	0
CHLtex_FWD_CPLX0-7533	['b2215_Outer_Membrane']	[1.0]	['chol_p']	[-3.61950325781278e-6*mu, -1.0]	['CPLX0-7533', 'chol_e']	MetabolicReaction	3.61950325781278e-6*mu CPLX0-7533 + chol_e --> chol_p	1000.0	0
CHLtex_REV_CPLX0-7534	['b0929_Outer_Membrane']	[1.0]	['chol_e']	[-3.6905318514353e-6*mu, -1.0]	['CPLX0-7534', 'chol_p']	MetabolicReaction	3.6905318514353e-6*mu CPLX0-7534 + chol_p --> chol_e	1000.0	0
CHLtex_FWD_CPLX0-7534	['b0929_Outer_Membrane']	[1.0]	['chol_p']	[-3.6905318514353e-6*mu, -1.0]	['CPLX0-7534', 'chol_e']	MetabolicReaction	3.6905318514353e-6*mu CPLX0-7534 + chol_e --> chol_p	1000.0	0
CHLtex_REV_G6700-MONOMER	['b1377_Outer_Membrane']	[1.0]	['chol_e']	[-8.12357800855527e-6*mu, -1.0]	['G6700-MONOMER', 'chol_p']	MetabolicReaction	8.12357800855527e-6*mu G6700-MONOMER + chol_p --> chol_e	1000.0	0
CHLtex_FWD_G6700-MONOMER	['b1377_Outer_Membrane']	[1.0]	['chol_p']	[-8.12357800855527e-6*mu, -1.0]	['G6700-MONOMER', 'chol_e']	MetabolicReaction	8.12357800855527e-6*mu G6700-MONOMER + chol_e --> chol_p	1000.0	0
CHLtex_REV_CPLX0-7530	['b0241_Outer_Membrane']	[1.0]	['chol_e']	[-3.71961802828584e-6*mu, -1.0]	['CPLX0-7530', 'chol_p']	MetabolicReaction	3.71961802828584e-6*mu CPLX0-7530 + chol_p --> chol_e	1000.0	0
CHLtex_FWD_CPLX0-7530	['b0241_Outer_Membrane']	[1.0]	['chol_p']	[-3.71961802828584e-6*mu, -1.0]	['CPLX0-7530', 'chol_e']	MetabolicReaction	3.71961802828584e-6*mu CPLX0-7530 + chol_e --> chol_p	1000.0	0
CHOLD_FWD_CHD-MONOMER	['b0311']	[1.0, 1.0, 1.0]	['nadh_c', 'betald_c', 'h_c']	[-5.98834766433772e-6*mu, -1.0, -1.0]	['CHD-MONOMER', 'chol_c', 'nad_c']	MetabolicReaction	5.98834766433772e-6*mu CHD-MONOMER + chol_c + nad_c --> betald_c + h_c + nadh_c	1000.0	0
CHORM_FWD_CHORISMUTPREPHENDEHYDRAT-CPLX	['b2599']	[1.0]	['pphn_c']	[-4.66909336666582e-6*mu, -1.0]	['CHORISMUTPREPHENDEHYDRAT-CPLX', 'chor_c']	MetabolicReaction	4.66909336666582e-6*mu CHORISMUTPREPHENDEHYDRAT-CPLX + chor_c --> pphn_c	1000.0	0
CHORM_FWD_CHORISMUTPREPHENDEHYDROG-CPLX	['b2600']	[1.0]	['pphn_c']	[-4.75805913817965e-6*mu, -1.0]	['CHORISMUTPREPHENDEHYDROG-CPLX', 'chor_c']	MetabolicReaction	4.75805913817965e-6*mu CHORISMUTPREPHENDEHYDROG-CPLX + chor_c --> pphn_c	1000.0	0
CHORS_FWD_AROC-CPLX_mod_fadh2	['b2329']	[1.0, 1.0]	['chor_c', 'pi_c']	[-4.39608032070398e-5*mu, -1.0]	['AROC-CPLX_mod_fadh2', '3psme_c']	MetabolicReaction	3psme_c + 4.39608032070398e-5*mu AROC-CPLX_mod_fadh2 --> chor_c + pi_c	1000.0	0
CHORS_FWD_AROC-CPLX_mod_fmnh2	['b2329']	[1.0, 1.0]	['chor_c', 'pi_c']	[-4.39608032070398e-5*mu, -1.0]	['AROC-CPLX_mod_fmnh2', '3psme_c']	MetabolicReaction	3psme_c + 4.39608032070398e-5*mu AROC-CPLX_mod_fmnh2 --> chor_c + pi_c	1000.0	0
CHRPL_FWD_CHORPYRLY-MONOMER	['b4039']	[1.0, 1.0]	['4hbz_c', 'pyr_c']	[-1.46502084108541e-5*mu, -1.0]	['CHORPYRLY-MONOMER', 'chor_c']	MetabolicReaction	1.46502084108541e-5*mu CHORPYRLY-MONOMER + chor_c --> 4hbz_c + pyr_c	1000.0	0
CHTBSptspp_FWD_PTSI-MONOMER	['b2416']	[1.0, 1.0]	['pyr_c', 'chtbs6p_c']	[-5.86992414296165e-6*mu, -1.0, -1.0]	['PTSI-MONOMER', 'chtbs_p', 'pep_c']	MetabolicReaction	5.86992414296165e-6*mu PTSI-MONOMER + chtbs_p + pep_c --> chtbs6p_c + pyr_c	1000.0	0
CHTBStex_REV_CPLX0-7533	['b2215_Outer_Membrane']	[1.0]	['chtbs_e']	[-3.61950325781278e-6*mu, -1.0]	['CPLX0-7533', 'chtbs_p']	MetabolicReaction	3.61950325781278e-6*mu CPLX0-7533 + chtbs_p --> chtbs_e	1000.0	0
CHTBStex_FWD_CPLX0-7533	['b2215_Outer_Membrane']	[1.0]	['chtbs_p']	[-3.61950325781278e-6*mu, -1.0]	['CPLX0-7533', 'chtbs_e']	MetabolicReaction	3.61950325781278e-6*mu CPLX0-7533 + chtbs_e --> chtbs_p	1000.0	0
CHTBStex_REV_CPLX0-7530	['b0241_Outer_Membrane']	[1.0]	['chtbs_e']	[-3.71961802828584e-6*mu, -1.0]	['CPLX0-7530', 'chtbs_p']	MetabolicReaction	3.71961802828584e-6*mu CPLX0-7530 + chtbs_p --> chtbs_e	1000.0	0
CHTBStex_FWD_CPLX0-7530	['b0241_Outer_Membrane']	[1.0]	['chtbs_p']	[-3.71961802828584e-6*mu, -1.0]	['CPLX0-7530', 'chtbs_e']	MetabolicReaction	3.71961802828584e-6*mu CPLX0-7530 + chtbs_e --> chtbs_p	1000.0	0
CHTBStex_REV_G6700-MONOMER	['b1377_Outer_Membrane']	[1.0]	['chtbs_e']	[-8.12357800855527e-6*mu, -1.0]	['G6700-MONOMER', 'chtbs_p']	MetabolicReaction	8.12357800855527e-6*mu G6700-MONOMER + chtbs_p --> chtbs_e	1000.0	0
CHTBStex_FWD_G6700-MONOMER	['b1377_Outer_Membrane']	[1.0]	['chtbs_p']	[-8.12357800855527e-6*mu, -1.0]	['G6700-MONOMER', 'chtbs_e']	MetabolicReaction	8.12357800855527e-6*mu G6700-MONOMER + chtbs_e --> chtbs_p	1000.0	0
CHTBStex_REV_CPLX0-7534	['b0929_Outer_Membrane']	[1.0]	['chtbs_e']	[-3.6905318514353e-6*mu, -1.0]	['CPLX0-7534', 'chtbs_p']	MetabolicReaction	3.6905318514353e-6*mu CPLX0-7534 + chtbs_p --> chtbs_e	1000.0	0
CHTBStex_FWD_CPLX0-7534	['b0929_Outer_Membrane']	[1.0]	['chtbs_p']	[-3.6905318514353e-6*mu, -1.0]	['CPLX0-7534', 'chtbs_e']	MetabolicReaction	3.6905318514353e-6*mu CPLX0-7534 + chtbs_e --> chtbs_p	1000.0	0
CINNDO_FWD_HCAMULTI-CPLX	['b2542', 'b2540', 'b2538', 'b2539']	[1.0, 1.0]	['cenchddd_c', 'nad_c']	[-3.49302134751739e-6*mu, -1.0, -1.0, -1.0, -1.0]	['HCAMULTI-CPLX', 'o2_c', 'cinnm_c', 'h_c', 'nadh_c']	MetabolicReaction	3.49302134751739e-6*mu HCAMULTI-CPLX + cinnm_c + h_c + nadh_c + o2_c --> cenchddd_c + nad_c	1000.0	0
CITL_FWD_CITLY-CPLX	['b0616', 'b0617', 'b0615']	[1.0, 1.0]	['ac_c', 'oaa_c']	[-1.09840201168117e-6*mu, -1.0]	['CITLY-CPLX', 'cit_c']	MetabolicReaction	1.09840201168117e-6*mu CITLY-CPLX + cit_c --> ac_c + oaa_c	1000.0	0
CITt3pp_FWD_CPLX_dummy	['dummy']	[1.0, 1.0]	['cit_p', 'h_c']	[-4.27350427350427e-6*mu, -1.0, -1.0]	['CPLX_dummy', 'h_p', 'cit_c']	MetabolicReaction	4.27350427350427e-6*mu CPLX_dummy + cit_c + h_p --> cit_p + h_c	1000.0	0
CITt7pp_FWD_B0612-MONOMER	['b0612_Inner_Membrane']	[1.0, 1.0]	['succ_p', 'cit_c']	[-6.71538393373718e-6*mu, -1.0, -1.0]	['B0612-MONOMER', 'succ_c', 'cit_p']	MetabolicReaction	6.71538393373718e-6*mu B0612-MONOMER + cit_p + succ_c --> cit_c + succ_p	1000.0	0
CITtex_REV_CPLX0-7533	['b2215_Outer_Membrane']	[1.0]	['cit_e']	[-3.61950325781278e-6*mu, -1.0]	['CPLX0-7533', 'cit_p']	MetabolicReaction	3.61950325781278e-6*mu CPLX0-7533 + cit_p --> cit_e	1000.0	0
CITtex_FWD_CPLX0-7533	['b2215_Outer_Membrane']	[1.0]	['cit_p']	[-3.61950325781278e-6*mu, -1.0]	['CPLX0-7533', 'cit_e']	MetabolicReaction	3.61950325781278e-6*mu CPLX0-7533 + cit_e --> cit_p	1000.0	0
CITtex_REV_CPLX0-7534	['b0929_Outer_Membrane']	[1.0]	['cit_e']	[-3.6905318514353e-6*mu, -1.0]	['CPLX0-7534', 'cit_p']	MetabolicReaction	3.6905318514353e-6*mu CPLX0-7534 + cit_p --> cit_e	1000.0	0
CITtex_FWD_CPLX0-7534	['b0929_Outer_Membrane']	[1.0]	['cit_p']	[-3.6905318514353e-6*mu, -1.0]	['CPLX0-7534', 'cit_e']	MetabolicReaction	3.6905318514353e-6*mu CPLX0-7534 + cit_e --> cit_p	1000.0	0
CITtex_REV_G6700-MONOMER	['b1377_Outer_Membrane']	[1.0]	['cit_e']	[-8.12357800855527e-6*mu, -1.0]	['G6700-MONOMER', 'cit_p']	MetabolicReaction	8.12357800855527e-6*mu G6700-MONOMER + cit_p --> cit_e	1000.0	0
CITtex_FWD_G6700-MONOMER	['b1377_Outer_Membrane']	[1.0]	['cit_p']	[-8.12357800855527e-6*mu, -1.0]	['G6700-MONOMER', 'cit_e']	MetabolicReaction	8.12357800855527e-6*mu G6700-MONOMER + cit_e --> cit_p	1000.0	0
CITtex_REV_CPLX0-7530	['b0241_Outer_Membrane']	[1.0]	['cit_e']	[-3.71961802828584e-6*mu, -1.0]	['CPLX0-7530', 'cit_p']	MetabolicReaction	3.71961802828584e-6*mu CPLX0-7530 + cit_p --> cit_e	1000.0	0
CITtex_FWD_CPLX0-7530	['b0241_Outer_Membrane']	[1.0]	['cit_p']	[-3.71961802828584e-6*mu, -1.0]	['CPLX0-7530', 'cit_e']	MetabolicReaction	3.71961802828584e-6*mu CPLX0-7530 + cit_e --> cit_p	1000.0	0
CLIPAabctex_FWD_ABC-53-CPLX	['b3201', 'b4261_Inner_Membrane', 'b4262_Inner_Membrane', 'b3199_Inner_Membrane', 'b3200_Periplasm']	[1.0, 1.0, 1.0, 1.0]	['lipa_cold_e', 'h_c', 'adp_c', 'pi_c']	[-2.74114688031043e-6*mu, -1.0, -1.0, -1.0]	['ABC-53-CPLX', 'atp_c', 'h2o_c', 'lipa_cold_p']	MetabolicReaction	2.74114688031043e-6*mu ABC-53-CPLX + atp_c + h2o_c + lipa_cold_p --> adp_c + h_c + lipa_cold_e + pi_c	1000.0	0
CLPNH120pp_FWD_CPLX_dummy	['dummy']	[1.0, 1.0, 1.0]	['pg120_p', 'pa120_p', 'h_p']	[-4.27350427350427e-6*mu, -1.0, -1.0]	['CPLX_dummy', 'clpn120_p', 'h2o_p']	MetabolicReaction	4.27350427350427e-6*mu CPLX_dummy + clpn120_p + h2o_p --> h_p + pa120_p + pg120_p	1000.0	0
CLPNH140pp_FWD_CPLX_dummy	['dummy']	[1.0, 1.0, 1.0]	['pa140_p', 'pg140_p', 'h_p']	[-4.27350427350427e-6*mu, -1.0, -1.0]	['CPLX_dummy', 'clpn140_p', 'h2o_p']	MetabolicReaction	4.27350427350427e-6*mu CPLX_dummy + clpn140_p + h2o_p --> h_p + pa140_p + pg140_p	1000.0	0
CLPNH141pp_FWD_CPLX_dummy	['dummy']	[1.0, 1.0, 1.0]	['pa141_p', 'pg141_p', 'h_p']	[-4.27350427350427e-6*mu, -1.0, -1.0]	['CPLX_dummy', 'h2o_p', 'clpn141_p']	MetabolicReaction	4.27350427350427e-6*mu CPLX_dummy + clpn141_p + h2o_p --> h_p + pa141_p + pg141_p	1000.0	0
CLPNH160pp_FWD_CPLX_dummy	['dummy']	[1.0, 1.0, 1.0]	['pg160_p', 'pa160_p', 'h_p']	[-4.27350427350427e-6*mu, -1.0, -1.0]	['CPLX_dummy', 'h2o_p', 'clpn160_p']	MetabolicReaction	4.27350427350427e-6*mu CPLX_dummy + clpn160_p + h2o_p --> h_p + pa160_p + pg160_p	1000.0	0
CLPNH161pp_FWD_CPLX_dummy	['dummy']	[1.0, 1.0, 1.0]	['pa161_p', 'h_p', 'pg161_p']	[-4.27350427350427e-6*mu, -1.0, -1.0]	['CPLX_dummy', 'h2o_p', 'clpn161_p']	MetabolicReaction	4.27350427350427e-6*mu CPLX_dummy + clpn161_p + h2o_p --> h_p + pa161_p + pg161_p	1000.0	0
CLPNH180pp_FWD_CPLX_dummy	['dummy']	[1.0, 1.0, 1.0]	['pa180_p', 'h_p', 'pg180_p']	[-4.27350427350427e-6*mu, -1.0, -1.0]	['CPLX_dummy', 'h2o_p', 'clpn180_p']	MetabolicReaction	4.27350427350427e-6*mu CPLX_dummy + clpn180_p + h2o_p --> h_p + pa180_p + pg180_p	1000.0	0
CLPNH181pp_FWD_CPLX_dummy	['dummy']	[1.0, 1.0, 1.0]	['pa181_p', 'h_p', 'pg181_p']	[-4.27350427350427e-6*mu, -1.0, -1.0]	['CPLX_dummy', 'h2o_p', 'clpn181_p']	MetabolicReaction	4.27350427350427e-6*mu CPLX_dummy + clpn181_p + h2o_p --> h_p + pa181_p + pg181_p	1000.0	0
CLPNS120pp_REV_G6406-MONOMER	['b0789_Periplasm']	[2.0]	['pg120_p']	[-7.28520719967648e-6*mu, -1.0, -1.0]	['G6406-MONOMER', 'glyc_p', 'clpn120_p']	MetabolicReaction	7.28520719967648e-6*mu G6406-MONOMER + clpn120_p + glyc_p --> 2.0 pg120_p	1000.0	0
CLPNS120pp_FWD_G6406-MONOMER	['b0789_Periplasm']	[1.0, 1.0]	['glyc_p', 'clpn120_p']	[-7.28520719967648e-6*mu, -2.0]	['G6406-MONOMER', 'pg120_p']	MetabolicReaction	7.28520719967648e-6*mu G6406-MONOMER + 2.0 pg120_p --> clpn120_p + glyc_p	1000.0	0
CLPNS120pp_REV_CARDIOLIPSYN-MONOMER	['b1249_Inner_Membrane']	[2.0]	['pg120_p']	[-6.55597508450805e-6*mu, -1.0, -1.0]	['CARDIOLIPSYN-MONOMER', 'glyc_p', 'clpn120_p']	MetabolicReaction	6.55597508450805e-6*mu CARDIOLIPSYN-MONOMER + clpn120_p + glyc_p --> 2.0 pg120_p	1000.0	0
CLPNS120pp_FWD_CARDIOLIPSYN-MONOMER	['b1249_Inner_Membrane']	[1.0, 1.0]	['glyc_p', 'clpn120_p']	[-6.55597508450805e-6*mu, -2.0]	['CARDIOLIPSYN-MONOMER', 'pg120_p']	MetabolicReaction	6.55597508450805e-6*mu CARDIOLIPSYN-MONOMER + 2.0 pg120_p --> clpn120_p + glyc_p	1000.0	0
CLPNS140pp_REV_G6406-MONOMER	['b0789_Periplasm']	[2.0]	['pg140_p']	[-7.28520719967648e-6*mu, -1.0, -1.0]	['G6406-MONOMER', 'clpn140_p', 'glyc_p']	MetabolicReaction	7.28520719967648e-6*mu G6406-MONOMER + clpn140_p + glyc_p --> 2.0 pg140_p	1000.0	0
CLPNS140pp_FWD_G6406-MONOMER	['b0789_Periplasm']	[1.0, 1.0]	['clpn140_p', 'glyc_p']	[-7.28520719967648e-6*mu, -2.0]	['G6406-MONOMER', 'pg140_p']	MetabolicReaction	7.28520719967648e-6*mu G6406-MONOMER + 2.0 pg140_p --> clpn140_p + glyc_p	1000.0	0
CLPNS140pp_REV_CARDIOLIPSYN-MONOMER	['b1249_Inner_Membrane']	[2.0]	['pg140_p']	[-6.55597508450805e-6*mu, -1.0, -1.0]	['CARDIOLIPSYN-MONOMER', 'clpn140_p', 'glyc_p']	MetabolicReaction	6.55597508450805e-6*mu CARDIOLIPSYN-MONOMER + clpn140_p + glyc_p --> 2.0 pg140_p	1000.0	0
CLPNS140pp_FWD_CARDIOLIPSYN-MONOMER	['b1249_Inner_Membrane']	[1.0, 1.0]	['clpn140_p', 'glyc_p']	[-6.55597508450805e-6*mu, -2.0]	['CARDIOLIPSYN-MONOMER', 'pg140_p']	MetabolicReaction	6.55597508450805e-6*mu CARDIOLIPSYN-MONOMER + 2.0 pg140_p --> clpn140_p + glyc_p	1000.0	0
CLPNS141pp_REV_G6406-MONOMER	['b0789_Periplasm']	[2.0]	['pg141_p']	[-7.28520719967648e-6*mu, -1.0, -1.0]	['G6406-MONOMER', 'clpn141_p', 'glyc_p']	MetabolicReaction	7.28520719967648e-6*mu G6406-MONOMER + clpn141_p + glyc_p --> 2.0 pg141_p	1000.0	0
CLPNS141pp_FWD_G6406-MONOMER	['b0789_Periplasm']	[1.0, 1.0]	['clpn141_p', 'glyc_p']	[-7.28520719967648e-6*mu, -2.0]	['G6406-MONOMER', 'pg141_p']	MetabolicReaction	7.28520719967648e-6*mu G6406-MONOMER + 2.0 pg141_p --> clpn141_p + glyc_p	1000.0	0
CLPNS141pp_REV_CARDIOLIPSYN-MONOMER	['b1249_Inner_Membrane']	[2.0]	['pg141_p']	[-6.55597508450805e-6*mu, -1.0, -1.0]	['CARDIOLIPSYN-MONOMER', 'clpn141_p', 'glyc_p']	MetabolicReaction	6.55597508450805e-6*mu CARDIOLIPSYN-MONOMER + clpn141_p + glyc_p --> 2.0 pg141_p	1000.0	0
CLPNS141pp_FWD_CARDIOLIPSYN-MONOMER	['b1249_Inner_Membrane']	[1.0, 1.0]	['clpn141_p', 'glyc_p']	[-6.55597508450805e-6*mu, -2.0]	['CARDIOLIPSYN-MONOMER', 'pg141_p']	MetabolicReaction	6.55597508450805e-6*mu CARDIOLIPSYN-MONOMER + 2.0 pg141_p --> clpn141_p + glyc_p	1000.0	0
CLPNS160pp_REV_G6406-MONOMER	['b0789_Periplasm']	[2.0]	['pg160_p']	[-7.28520719967648e-6*mu, -1.0, -1.0]	['G6406-MONOMER', 'clpn160_p', 'glyc_p']	MetabolicReaction	7.28520719967648e-6*mu G6406-MONOMER + clpn160_p + glyc_p --> 2.0 pg160_p	1000.0	0
CLPNS160pp_FWD_G6406-MONOMER	['b0789_Periplasm']	[1.0, 1.0]	['clpn160_p', 'glyc_p']	[-7.28520719967648e-6*mu, -2.0]	['G6406-MONOMER', 'pg160_p']	MetabolicReaction	7.28520719967648e-6*mu G6406-MONOMER + 2.0 pg160_p --> clpn160_p + glyc_p	1000.0	0
CLPNS160pp_REV_CARDIOLIPSYN-MONOMER	['b1249_Inner_Membrane']	[2.0]	['pg160_p']	[-6.55597508450805e-6*mu, -1.0, -1.0]	['CARDIOLIPSYN-MONOMER', 'clpn160_p', 'glyc_p']	MetabolicReaction	6.55597508450805e-6*mu CARDIOLIPSYN-MONOMER + clpn160_p + glyc_p --> 2.0 pg160_p	1000.0	0
CLPNS160pp_FWD_CARDIOLIPSYN-MONOMER	['b1249_Inner_Membrane']	[1.0, 1.0]	['clpn160_p', 'glyc_p']	[-6.55597508450805e-6*mu, -2.0]	['CARDIOLIPSYN-MONOMER', 'pg160_p']	MetabolicReaction	6.55597508450805e-6*mu CARDIOLIPSYN-MONOMER + 2.0 pg160_p --> clpn160_p + glyc_p	1000.0	0
CLPNS161pp_REV_G6406-MONOMER	['b0789_Periplasm']	[2.0]	['pg161_p']	[-7.28520719967648e-6*mu, -1.0, -1.0]	['G6406-MONOMER', 'clpn161_p', 'glyc_p']	MetabolicReaction	7.28520719967648e-6*mu G6406-MONOMER + clpn161_p + glyc_p --> 2.0 pg161_p	1000.0	0
CLPNS161pp_FWD_G6406-MONOMER	['b0789_Periplasm']	[1.0, 1.0]	['clpn161_p', 'glyc_p']	[-7.28520719967648e-6*mu, -2.0]	['G6406-MONOMER', 'pg161_p']	MetabolicReaction	7.28520719967648e-6*mu G6406-MONOMER + 2.0 pg161_p --> clpn161_p + glyc_p	1000.0	0
CLPNS161pp_REV_CARDIOLIPSYN-MONOMER	['b1249_Inner_Membrane']	[2.0]	['pg161_p']	[-6.55597508450805e-6*mu, -1.0, -1.0]	['CARDIOLIPSYN-MONOMER', 'clpn161_p', 'glyc_p']	MetabolicReaction	6.55597508450805e-6*mu CARDIOLIPSYN-MONOMER + clpn161_p + glyc_p --> 2.0 pg161_p	1000.0	0
CLPNS161pp_FWD_CARDIOLIPSYN-MONOMER	['b1249_Inner_Membrane']	[1.0, 1.0]	['clpn161_p', 'glyc_p']	[-6.55597508450805e-6*mu, -2.0]	['CARDIOLIPSYN-MONOMER', 'pg161_p']	MetabolicReaction	6.55597508450805e-6*mu CARDIOLIPSYN-MONOMER + 2.0 pg161_p --> clpn161_p + glyc_p	1000.0	0
CLPNS180pp_REV_G6406-MONOMER	['b0789_Periplasm']	[2.0]	['pg180_p']	[-7.28520719967648e-6*mu, -1.0, -1.0]	['G6406-MONOMER', 'clpn180_p', 'glyc_p']	MetabolicReaction	7.28520719967648e-6*mu G6406-MONOMER + clpn180_p + glyc_p --> 2.0 pg180_p	1000.0	0
CLPNS180pp_FWD_G6406-MONOMER	['b0789_Periplasm']	[1.0, 1.0]	['clpn180_p', 'glyc_p']	[-7.28520719967648e-6*mu, -2.0]	['G6406-MONOMER', 'pg180_p']	MetabolicReaction	7.28520719967648e-6*mu G6406-MONOMER + 2.0 pg180_p --> clpn180_p + glyc_p	1000.0	0
CLPNS180pp_REV_CARDIOLIPSYN-MONOMER	['b1249_Inner_Membrane']	[2.0]	['pg180_p']	[-6.55597508450805e-6*mu, -1.0, -1.0]	['CARDIOLIPSYN-MONOMER', 'clpn180_p', 'glyc_p']	MetabolicReaction	6.55597508450805e-6*mu CARDIOLIPSYN-MONOMER + clpn180_p + glyc_p --> 2.0 pg180_p	1000.0	0
CLPNS180pp_FWD_CARDIOLIPSYN-MONOMER	['b1249_Inner_Membrane']	[1.0, 1.0]	['clpn180_p', 'glyc_p']	[-6.55597508450805e-6*mu, -2.0]	['CARDIOLIPSYN-MONOMER', 'pg180_p']	MetabolicReaction	6.55597508450805e-6*mu CARDIOLIPSYN-MONOMER + 2.0 pg180_p --> clpn180_p + glyc_p	1000.0	0
CLPNS181pp_REV_G6406-MONOMER	['b0789_Periplasm']	[2.0]	['pg181_p']	[-7.28520719967648e-6*mu, -1.0, -1.0]	['G6406-MONOMER', 'clpn181_p', 'glyc_p']	MetabolicReaction	7.28520719967648e-6*mu G6406-MONOMER + clpn181_p + glyc_p --> 2.0 pg181_p	1000.0	0
CLPNS181pp_FWD_G6406-MONOMER	['b0789_Periplasm']	[1.0, 1.0]	['clpn181_p', 'glyc_p']	[-7.28520719967648e-6*mu, -2.0]	['G6406-MONOMER', 'pg181_p']	MetabolicReaction	7.28520719967648e-6*mu G6406-MONOMER + 2.0 pg181_p --> clpn181_p + glyc_p	1000.0	0
CLPNS181pp_REV_CARDIOLIPSYN-MONOMER	['b1249_Inner_Membrane']	[2.0]	['pg181_p']	[-6.55597508450805e-6*mu, -1.0, -1.0]	['CARDIOLIPSYN-MONOMER', 'clpn181_p', 'glyc_p']	MetabolicReaction	6.55597508450805e-6*mu CARDIOLIPSYN-MONOMER + clpn181_p + glyc_p --> 2.0 pg181_p	1000.0	0
CLPNS181pp_FWD_CARDIOLIPSYN-MONOMER	['b1249_Inner_Membrane']	[1.0, 1.0]	['clpn181_p', 'glyc_p']	[-6.55597508450805e-6*mu, -2.0]	['CARDIOLIPSYN-MONOMER', 'pg181_p']	MetabolicReaction	6.55597508450805e-6*mu CARDIOLIPSYN-MONOMER + 2.0 pg181_p --> clpn181_p + glyc_p	1000.0	0
CLt3_2pp_FWD_YNFJ-MONOMER	['b1592_Inner_Membrane']	[1.0, 2.0]	['h_p', 'cl_c']	[-7.71177277512645e-6*mu, -2.0, -1.0]	['YNFJ-MONOMER', 'cl_p', 'h_c']	MetabolicReaction	7.71177277512645e-6*mu YNFJ-MONOMER + 2.0 cl_p + h_c --> 2.0 cl_c + h_p	1000.0	0
CLt3_2pp_FWD_YADQ-MONOMER	['b0155_Inner_Membrane']	[1.0, 2.0]	['h_p', 'cl_c']	[-6.98778577878707e-6*mu, -2.0, -1.0]	['YADQ-MONOMER', 'cl_p', 'h_c']	MetabolicReaction	6.98778577878707e-6*mu YADQ-MONOMER + 2.0 cl_p + h_c --> 2.0 cl_c + h_p	1000.0	0
CLtex_REV_CPLX0-7533	['b2215_Outer_Membrane']	[1.0]	['cl_e']	[-3.61950325781278e-6*mu, -1.0]	['CPLX0-7533', 'cl_p']	MetabolicReaction	3.61950325781278e-6*mu CPLX0-7533 + cl_p --> cl_e	1000.0	0
CLtex_FWD_CPLX0-7533	['b2215_Outer_Membrane']	[1.0]	['cl_p']	[-3.61950325781278e-6*mu, -1.0]	['CPLX0-7533', 'cl_e']	MetabolicReaction	3.61950325781278e-6*mu CPLX0-7533 + cl_e --> cl_p	1000.0	0
CLtex_REV_CPLX0-7534	['b0929_Outer_Membrane']	[1.0]	['cl_e']	[-3.6905318514353e-6*mu, -1.0]	['CPLX0-7534', 'cl_p']	MetabolicReaction	3.6905318514353e-6*mu CPLX0-7534 + cl_p --> cl_e	1000.0	0
CLtex_FWD_CPLX0-7534	['b0929_Outer_Membrane']	[1.0]	['cl_p']	[-3.6905318514353e-6*mu, -1.0]	['CPLX0-7534', 'cl_e']	MetabolicReaction	3.6905318514353e-6*mu CPLX0-7534 + cl_e --> cl_p	1000.0	0
CLtex_REV_G6700-MONOMER	['b1377_Outer_Membrane']	[1.0]	['cl_e']	[-8.12357800855527e-6*mu, -1.0]	['G6700-MONOMER', 'cl_p']	MetabolicReaction	8.12357800855527e-6*mu G6700-MONOMER + cl_p --> cl_e	1000.0	0
CLtex_FWD_G6700-MONOMER	['b1377_Outer_Membrane']	[1.0]	['cl_p']	[-8.12357800855527e-6*mu, -1.0]	['G6700-MONOMER', 'cl_e']	MetabolicReaction	8.12357800855527e-6*mu G6700-MONOMER + cl_e --> cl_p	1000.0	0
CLtex_REV_CPLX0-7530	['b0241_Outer_Membrane']	[1.0]	['cl_e']	[-3.71961802828584e-6*mu, -1.0]	['CPLX0-7530', 'cl_p']	MetabolicReaction	3.71961802828584e-6*mu CPLX0-7530 + cl_p --> cl_e	1000.0	0
CLtex_FWD_CPLX0-7530	['b0241_Outer_Membrane']	[1.0]	['cl_p']	[-3.71961802828584e-6*mu, -1.0]	['CPLX0-7530', 'cl_e']	MetabolicReaction	3.71961802828584e-6*mu CPLX0-7530 + cl_e --> cl_p	1000.0	0
CMPN_FWD_CPLX_dummy	['dummy']	[1.0, 1.0]	['csn_c', 'r5p_c']	[-4.27350427350427e-6*mu, -1.0, -1.0]	['CPLX_dummy', 'h2o_c', 'cmp_c']	MetabolicReaction	4.27350427350427e-6*mu CPLX_dummy + cmp_c + h2o_c --> csn_c + r5p_c	1000.0	0
CMPtex_REV_CPLX0-7533	['b2215_Outer_Membrane']	[1.0]	['cmp_e']	[-3.61950325781278e-6*mu, -1.0]	['CPLX0-7533', 'cmp_p']	MetabolicReaction	3.61950325781278e-6*mu CPLX0-7533 + cmp_p --> cmp_e	1000.0	0
CMPtex_FWD_CPLX0-7533	['b2215_Outer_Membrane']	[1.0]	['cmp_p']	[-3.61950325781278e-6*mu, -1.0]	['CPLX0-7533', 'cmp_e']	MetabolicReaction	3.61950325781278e-6*mu CPLX0-7533 + cmp_e --> cmp_p	1000.0	0
CMPtex_REV_CPLX0-7534	['b0929_Outer_Membrane']	[1.0]	['cmp_e']	[-3.6905318514353e-6*mu, -1.0]	['CPLX0-7534', 'cmp_p']	MetabolicReaction	3.6905318514353e-6*mu CPLX0-7534 + cmp_p --> cmp_e	1000.0	0
CMPtex_FWD_CPLX0-7534	['b0929_Outer_Membrane']	[1.0]	['cmp_p']	[-3.6905318514353e-6*mu, -1.0]	['CPLX0-7534', 'cmp_e']	MetabolicReaction	3.6905318514353e-6*mu CPLX0-7534 + cmp_e --> cmp_p	1000.0	0
CMPtex_REV_G6700-MONOMER	['b1377_Outer_Membrane']	[1.0]	['cmp_e']	[-8.12357800855527e-6*mu, -1.0]	['G6700-MONOMER', 'cmp_p']	MetabolicReaction	8.12357800855527e-6*mu G6700-MONOMER + cmp_p --> cmp_e	1000.0	0
CMPtex_FWD_G6700-MONOMER	['b1377_Outer_Membrane']	[1.0]	['cmp_p']	[-8.12357800855527e-6*mu, -1.0]	['G6700-MONOMER', 'cmp_e']	MetabolicReaction	8.12357800855527e-6*mu G6700-MONOMER + cmp_e --> cmp_p	1000.0	0
CMPtex_REV_CPLX0-7530	['b0241_Outer_Membrane']	[1.0]	['cmp_e']	[-3.71961802828584e-6*mu, -1.0]	['CPLX0-7530', 'cmp_p']	MetabolicReaction	3.71961802828584e-6*mu CPLX0-7530 + cmp_p --> cmp_e	1000.0	0
CMPtex_FWD_CPLX0-7530	['b0241_Outer_Membrane']	[1.0]	['cmp_p']	[-3.71961802828584e-6*mu, -1.0]	['CPLX0-7530', 'cmp_e']	MetabolicReaction	3.71961802828584e-6*mu CPLX0-7530 + cmp_e --> cmp_p	1000.0	0
CMtex_REV_CPLX0-7533	['b2215_Outer_Membrane']	[1.0]	['cm_e']	[-3.61950325781278e-6*mu, -1.0]	['CPLX0-7533', 'cm_p']	MetabolicReaction	3.61950325781278e-6*mu CPLX0-7533 + cm_p --> cm_e	1000.0	0
CMtex_FWD_CPLX0-7533	['b2215_Outer_Membrane']	[1.0]	['cm_p']	[-3.61950325781278e-6*mu, -1.0]	['CPLX0-7533', 'cm_e']	MetabolicReaction	3.61950325781278e-6*mu CPLX0-7533 + cm_e --> cm_p	1000.0	0
CMtex_REV_CPLX0-7530	['b0241_Outer_Membrane']	[1.0]	['cm_e']	[-3.71961802828584e-6*mu, -1.0]	['CPLX0-7530', 'cm_p']	MetabolicReaction	3.71961802828584e-6*mu CPLX0-7530 + cm_p --> cm_e	1000.0	0
CMtex_FWD_CPLX0-7530	['b0241_Outer_Membrane']	[1.0]	['cm_p']	[-3.71961802828584e-6*mu, -1.0]	['CPLX0-7530', 'cm_e']	MetabolicReaction	3.71961802828584e-6*mu CPLX0-7530 + cm_e --> cm_p	1000.0	0
CMtex_REV_G6700-MONOMER	['b1377_Outer_Membrane']	[1.0]	['cm_e']	[-8.12357800855527e-6*mu, -1.0]	['G6700-MONOMER', 'cm_p']	MetabolicReaction	8.12357800855527e-6*mu G6700-MONOMER + cm_p --> cm_e	1000.0	0
CMtex_FWD_G6700-MONOMER	['b1377_Outer_Membrane']	[1.0]	['cm_p']	[-8.12357800855527e-6*mu, -1.0]	['G6700-MONOMER', 'cm_e']	MetabolicReaction	8.12357800855527e-6*mu G6700-MONOMER + cm_e --> cm_p	1000.0	0
CMtex_REV_CPLX0-7534	['b0929_Outer_Membrane']	[1.0]	['cm_e']	[-3.6905318514353e-6*mu, -1.0]	['CPLX0-7534', 'cm_p']	MetabolicReaction	3.6905318514353e-6*mu CPLX0-7534 + cm_p --> cm_e	1000.0	0
CMtex_FWD_CPLX0-7534	['b0929_Outer_Membrane']	[1.0]	['cm_p']	[-3.6905318514353e-6*mu, -1.0]	['CPLX0-7534', 'cm_e']	MetabolicReaction	3.6905318514353e-6*mu CPLX0-7534 + cm_e --> cm_p	1000.0	0
CMtpp_FWD_TRANS-CPLX-201	['b0462_Inner_Membrane', 'b3035_Outer_Membrane', 'b0463_lipoInner_Membrane']	[1.0, 1.0]	['cm_e', 'h_c']	[-2.3987070910435e-6*mu, -1.0, -1.0]	['TRANS-CPLX-201', 'cm_p', 'h_p']	MetabolicReaction	2.3987070910435e-6*mu TRANS-CPLX-201 + cm_p + h_p --> cm_e + h_c	1000.0	0
CMtpp_FWD_CPLX0-3932	['b2470_Inner_Membrane', 'b3035_Outer_Membrane', 'b0463_lipoInner_Membrane']	[1.0, 1.0]	['cm_e', 'h_c']	[-2.40320311140928e-6*mu, -1.0, -1.0]	['CPLX0-3932', 'cm_p', 'h_p']	MetabolicReaction	2.40320311140928e-6*mu CPLX0-3932 + cm_p + h_p --> cm_e + h_c	1000.0	0
CO2tex_REV_CPLX0-7533	['b2215_Outer_Membrane']	[1.0]	['co2_e']	[-3.61950325781278e-6*mu, -1.0]	['CPLX0-7533', 'co2_p']	MetabolicReaction	3.61950325781278e-6*mu CPLX0-7533 + co2_p --> co2_e	1000.0	0
CO2tex_FWD_CPLX0-7533	['b2215_Outer_Membrane']	[1.0]	['co2_p']	[-3.61950325781278e-6*mu, -1.0]	['CPLX0-7533', 'co2_e']	MetabolicReaction	3.61950325781278e-6*mu CPLX0-7533 + co2_e --> co2_p	1000.0	0
CO2tex_REV_CPLX0-7534	['b0929_Outer_Membrane']	[1.0]	['co2_e']	[-3.6905318514353e-6*mu, -1.0]	['CPLX0-7534', 'co2_p']	MetabolicReaction	3.6905318514353e-6*mu CPLX0-7534 + co2_p --> co2_e	1000.0	0
CO2tex_FWD_CPLX0-7534	['b0929_Outer_Membrane']	[1.0]	['co2_p']	[-3.6905318514353e-6*mu, -1.0]	['CPLX0-7534', 'co2_e']	MetabolicReaction	3.6905318514353e-6*mu CPLX0-7534 + co2_e --> co2_p	1000.0	0
CO2tex_REV_G6700-MONOMER	['b1377_Outer_Membrane']	[1.0]	['co2_e']	[-8.12357800855527e-6*mu, -1.0]	['G6700-MONOMER', 'co2_p']	MetabolicReaction	8.12357800855527e-6*mu G6700-MONOMER + co2_p --> co2_e	1000.0	0
CO2tex_FWD_G6700-MONOMER	['b1377_Outer_Membrane']	[1.0]	['co2_p']	[-8.12357800855527e-6*mu, -1.0]	['G6700-MONOMER', 'co2_e']	MetabolicReaction	8.12357800855527e-6*mu G6700-MONOMER + co2_e --> co2_p	1000.0	0
CO2tex_REV_CPLX0-7530	['b0241_Outer_Membrane']	[1.0]	['co2_e']	[-3.71961802828584e-6*mu, -1.0]	['CPLX0-7530', 'co2_p']	MetabolicReaction	3.71961802828584e-6*mu CPLX0-7530 + co2_p --> co2_e	1000.0	0
CO2tex_FWD_CPLX0-7530	['b0241_Outer_Membrane']	[1.0]	['co2_p']	[-3.71961802828584e-6*mu, -1.0]	['CPLX0-7530', 'co2_e']	MetabolicReaction	3.71961802828584e-6*mu CPLX0-7530 + co2_e --> co2_p	1000.0	0
CO2tpp_REV_SPONT	[]	[1.0]	['co2_p']	[-1.0]	['co2_c']	MetabolicReaction	co2_c --> co2_p	1000.0	0
CO2tpp_FWD_SPONT	[]	[1.0]	['co2_c']	[-1.0]	['co2_p']	MetabolicReaction	co2_p --> co2_c	1000.0	0
COBALT2abcpp_FWD_YHHO-MONOMER	['b3469_Inner_Membrane']	[1.0, 1.0, 1.0, 1.0]	['h_c', 'adp_c', 'pi_c', 'cobalt2_p']	[-5.0896949560148e-6*mu, -1.0, -1.0, -1.0]	['YHHO-MONOMER', 'h2o_c', 'atp_c', 'cobalt2_c']	MetabolicReaction	5.0896949560148e-6*mu YHHO-MONOMER + atp_c + cobalt2_c + h2o_c --> adp_c + cobalt2_p + h_c + pi_c	1000.0	0
COBALT2t3pp_FWD_B0752-MONOMER	['b0752_Inner_Membrane']	[1.0, 1.0]	['h_c', 'cobalt2_p']	[-9.24628244894231e-6*mu, -1.0, -1.0]	['B0752-MONOMER', 'h_p', 'cobalt2_c']	MetabolicReaction	9.24628244894231e-6*mu B0752-MONOMER + cobalt2_c + h_p --> cobalt2_p + h_c	1000.0	0
COBALT2t3pp_FWD_CPLX0-7641	['b3915_Inner_Membrane']	[1.0, 1.0]	['h_c', 'cobalt2_p']	[-5.71538719059414e-6*mu, -1.0, -1.0]	['CPLX0-7641', 'h_p', 'cobalt2_c']	MetabolicReaction	5.71538719059414e-6*mu CPLX0-7641 + cobalt2_c + h_p --> cobalt2_p + h_c	1000.0	0
COBALT2tex_REV_CPLX0-7533	['b2215_Outer_Membrane']	[1.0]	['cobalt2_e']	[-3.61950325781278e-6*mu, -1.0]	['CPLX0-7533', 'cobalt2_p']	MetabolicReaction	3.61950325781278e-6*mu CPLX0-7533 + cobalt2_p --> cobalt2_e	1000.0	0
COBALT2tex_FWD_CPLX0-7533	['b2215_Outer_Membrane']	[1.0]	['cobalt2_p']	[-3.61950325781278e-6*mu, -1.0]	['CPLX0-7533', 'cobalt2_e']	MetabolicReaction	3.61950325781278e-6*mu CPLX0-7533 + cobalt2_e --> cobalt2_p	1000.0	0
COBALT2tex_REV_CPLX0-7534	['b0929_Outer_Membrane']	[1.0]	['cobalt2_e']	[-3.6905318514353e-6*mu, -1.0]	['CPLX0-7534', 'cobalt2_p']	MetabolicReaction	3.6905318514353e-6*mu CPLX0-7534 + cobalt2_p --> cobalt2_e	1000.0	0
COBALT2tex_FWD_CPLX0-7534	['b0929_Outer_Membrane']	[1.0]	['cobalt2_p']	[-3.6905318514353e-6*mu, -1.0]	['CPLX0-7534', 'cobalt2_e']	MetabolicReaction	3.6905318514353e-6*mu CPLX0-7534 + cobalt2_e --> cobalt2_p	1000.0	0
COBALT2tex_REV_G6700-MONOMER	['b1377_Outer_Membrane']	[1.0]	['cobalt2_e']	[-8.12357800855527e-6*mu, -1.0]	['G6700-MONOMER', 'cobalt2_p']	MetabolicReaction	8.12357800855527e-6*mu G6700-MONOMER + cobalt2_p --> cobalt2_e	1000.0	0
COBALT2tex_FWD_G6700-MONOMER	['b1377_Outer_Membrane']	[1.0]	['cobalt2_p']	[-8.12357800855527e-6*mu, -1.0]	['G6700-MONOMER', 'cobalt2_e']	MetabolicReaction	8.12357800855527e-6*mu G6700-MONOMER + cobalt2_e --> cobalt2_p	1000.0	0
COBALT2tex_REV_CPLX0-7530	['b0241_Outer_Membrane']	[1.0]	['cobalt2_e']	[-3.71961802828584e-6*mu, -1.0]	['CPLX0-7530', 'cobalt2_p']	MetabolicReaction	3.71961802828584e-6*mu CPLX0-7530 + cobalt2_p --> cobalt2_e	1000.0	0
COBALT2tex_FWD_CPLX0-7530	['b0241_Outer_Membrane']	[1.0]	['cobalt2_p']	[-3.71961802828584e-6*mu, -1.0]	['CPLX0-7530', 'cobalt2_e']	MetabolicReaction	3.71961802828584e-6*mu CPLX0-7530 + cobalt2_e --> cobalt2_p	1000.0	0
COBALT2tpp_FWD_EG11167-MONOMER	['b3040_Inner_Membrane']	[1.0]	['cobalt2_c']	[-1.13178914261322e-5*mu, -1.0]	['EG11167-MONOMER', 'cobalt2_p']	MetabolicReaction	1.13178914261322e-5*mu EG11167-MONOMER + cobalt2_p --> cobalt2_c	1000.0	0
COBALT2tpp_FWD_CORA-MONOMER	['b3816_Inner_Membrane']	[1.0]	['cobalt2_c']	[-8.88394263551818e-6*mu, -1.0]	['CORA-MONOMER', 'cobalt2_p']	MetabolicReaction	8.88394263551818e-6*mu CORA-MONOMER + cobalt2_p --> cobalt2_c	1000.0	0
COLIPAKpp_FWD_G7146-MONOMER	['b2174_Inner_Membrane']	[1.0, 1.0]	['udcpp_p', 'colipap_p']	[-1.12275160032846e-5*mu, -1.0, -1.0]	['G7146-MONOMER', 'colipa_p', 'udcpdp_p']	MetabolicReaction	1.12275160032846e-5*mu G7146-MONOMER + colipa_p + udcpdp_p --> colipap_p + udcpp_p	1000.0	0
COLIPAPabctex_FWD_ABC-53-CPLX	['b3201', 'b4261_Inner_Membrane', 'b4262_Inner_Membrane', 'b3199_Inner_Membrane', 'b3200_Periplasm']	[1.0, 1.0, 1.0, 1.0]	['colipap_e', 'adp_c', 'h_c', 'pi_c']	[-2.74114688031043e-6*mu, -1.0, -1.0, -1.0]	['ABC-53-CPLX', 'h2o_c', 'atp_c', 'colipap_p']	MetabolicReaction	2.74114688031043e-6*mu ABC-53-CPLX + atp_c + colipap_p + h2o_c --> adp_c + colipap_e + h_c + pi_c	1000.0	0
COLIPAabcpp_FWD_CPLX0-7704_mod_mg2	['b0914_Inner_Membrane']	[1.0, 1.0, 1.0, 1.0]	['colipa_p', 'h_c', 'adp_c', 'pi_c']	[-3.45222104790858e-6*mu, -1.0, -1.0, -1.0]	['CPLX0-7704_mod_mg2', 'h2o_c', 'atp_c', 'colipa_c']	MetabolicReaction	3.45222104790858e-6*mu CPLX0-7704_mod_mg2 + atp_c + colipa_c + h2o_c --> adp_c + colipa_p + h_c + pi_c	1000.0	0
COLIPAabctex_FWD_ABC-53-CPLX	['b3201', 'b4261_Inner_Membrane', 'b4262_Inner_Membrane', 'b3199_Inner_Membrane', 'b3200_Periplasm']	[1.0, 1.0, 1.0, 1.0]	['h_c', 'adp_c', 'pi_c', 'colipa_e']	[-2.74114688031043e-6*mu, -1.0, -1.0, -1.0]	['ABC-53-CPLX', 'h2o_c', 'atp_c', 'colipa_p']	MetabolicReaction	2.74114688031043e-6*mu ABC-53-CPLX + atp_c + colipa_p + h2o_c --> adp_c + colipa_e + h_c + pi_c	1000.0	0
CPGNR1_FWD_CPLX_dummy	['dummy']	[2.0, 2.0, 2.0, 1.0]	['cpgn__un_c', 'fe2_c', 'h_c', 'fad_c']	[-4.27350427350427e-6*mu, -2.0, -1.0]	['CPLX_dummy', 'cpgn_c', 'fadh2_c']	MetabolicReaction	4.27350427350427e-6*mu CPLX_dummy + 2.0 cpgn_c + fadh2_c --> 2.0 cpgn__un_c + fad_c + 2.0 fe2_c + 2.0 h_c	1000.0	0
CPGNR2_FWD_CPLX_dummy	['dummy']	[2.0, 2.0, 1.0, 2.0]	['cpgn__un_c', 'fe2_c', 'fmn_c', 'h_c']	[-4.27350427350427e-6*mu, -2.0, -1.0]	['CPLX_dummy', 'cpgn_c', 'fmnh2_c']	MetabolicReaction	4.27350427350427e-6*mu CPLX_dummy + 2.0 cpgn_c + fmnh2_c --> 2.0 cpgn__un_c + 2.0 fe2_c + fmn_c + 2.0 h_c	1000.0	0
CPGNR3_FWD_CPLX_dummy	['dummy']	[2.0, 2.0, 2.0, 1.0]	['cpgn__un_c', 'fe2_c', 'h_c', 'ribflv_c']	[-4.27350427350427e-6*mu, -2.0, -1.0]	['CPLX_dummy', 'cpgn_c', 'rbflvrd_c']	MetabolicReaction	4.27350427350427e-6*mu CPLX_dummy + 2.0 cpgn_c + rbflvrd_c --> 2.0 cpgn__un_c + 2.0 fe2_c + 2.0 h_c + ribflv_c	1000.0	0
CPGNUtex_FWD_CPLX_dummy	['dummy']	[1.0, 1.0]	['h_c', 'cpgn__un_e']	[-4.27350427350427e-6*mu, -1.0, -1.0]	['CPLX_dummy', 'cpgn__un_p', 'h_p']	MetabolicReaction	4.27350427350427e-6*mu CPLX_dummy + cpgn__un_p + h_p --> cpgn__un_e + h_c	1000.0	0
CPGNUtpp_FWD_CPLX_dummy	['dummy']	[1.0, 1.0]	['cpgn__un_p', 'h_c']	[-4.27350427350427e-6*mu, -1.0, -1.0]	['CPLX_dummy', 'cpgn__un_c', 'h_p']	MetabolicReaction	4.27350427350427e-6*mu CPLX_dummy + cpgn__un_c + h_p --> cpgn__un_p + h_c	1000.0	0
CPGNabcpp_FWD_ABC-11-CPLX	['b0151', 'b0152_Periplasm', 'b0153_Inner_Membrane']	[1.0, 1.0, 1.0, 1.0]	['cpgn_c', 'h_c', 'adp_c', 'pi_c']	[-2.22469767334959e-6*mu, -1.0, -1.0, -1.0]	['ABC-11-CPLX', 'h2o_c', 'atp_c', 'cpgn_p']	MetabolicReaction	2.22469767334959e-6*mu ABC-11-CPLX + atp_c + cpgn_p + h2o_c --> adp_c + cpgn_c + h_c + pi_c	1000.0	0
CPGNexs_FWD_SPONT	[]	[1.0]	['cpgn_e']	[-1.0, -1.0]	['fe3_e', 'cpgn__un_e']	MetabolicReaction	cpgn__un_e + fe3_e --> cpgn_e	1000.0	0
CPGNtonex_FWD_CPLX0-1923_EG10306-MONOMER	['b1102_Outer_Membrane', 'b3005_Inner_Membrane', 'b1252_Inner_Membrane', 'b3006_Inner_Membrane']	[1.0, 1.0]	['cpgn_p', 'h_c']	[-3.09584321673907e-6*mu, -1.0, -1.0]	['CPLX0-1923_EG10306-MONOMER', 'cpgn_e', 'h_p']	MetabolicReaction	3.09584321673907e-6*mu CPLX0-1923_EG10306-MONOMER + cpgn_e + h_p --> cpgn_p + h_c	1000.0	0
CPH4S_FWD_G7431-MONOMER	['b2765']	[1.0, 1.0, 1.0, 1.0]	['acald_c', 'h_c', 'pppi_c', 'cph4_c']	[-1.84935271525905e-5*mu, -1.0, -1.0]	['G7431-MONOMER', 'h2o_c', 'ahdt_c']	MetabolicReaction	1.84935271525905e-5*mu G7431-MONOMER + ahdt_c + h2o_c --> acald_c + cph4_c + h_c + pppi_c	1000.0	0
CPMPS_FWD_EG11595-MONOMER_EG11666-MONOMER	['b0783', 'b0781']	[1.0, 1.0]	['ppi_c', 'cpmp_c']	[-0.0277777777777778*mu, -1.0, -1.0]	['EG11595-MONOMER_EG11666-MONOMER', 'h2o_c', 'gtp_c']	MetabolicReaction	0.0277777777777778*mu EG11595-MONOMER_EG11666-MONOMER + gtp_c + h2o_c --> cpmp_c + ppi_c	1000.0	0
CPPPGO_FWD_CPLX0-7808_mod_mn2	['b2436']	[2.0, 1.0, 2.0]	['h2o_c', 'pppg9_c', 'co2_c']	[-1.78509325991031e-6*mu, -1.0, -1.0, -2.0]	['CPLX0-7808_mod_mn2', 'o2_c', 'cpppg3_c', 'h_c']	MetabolicReaction	1.78509325991031e-6*mu CPLX0-7808_mod_mn2 + cpppg3_c + 2.0 h_c + o2_c --> 2.0 co2_c + 2.0 h2o_c + pppg9_c	1000.0	0
CPPPGO2_FWD_HEMN-MONOMER_mod_4fe4s	['b3867']	[2.0, 1.0, 2.0, 2.0]	['dad__5_c', 'pppg9_c', 'met__L_c', 'co2_c']	[-6.7515433429743e-6*mu, -1.0, -2.0]	['HEMN-MONOMER_mod_4fe4s', 'cpppg3_c', 'amet_c']	MetabolicReaction	6.7515433429743e-6*mu HEMN-MONOMER_mod_4fe4s + 2.0 amet_c + cpppg3_c --> 2.0 co2_c + 2.0 dad__5_c + 2.0 met__L_c + pppg9_c	1000.0	0
CRNBTCT_REV_CARNDEHYDRA-CPLX	['b0038']	[1.0, 1.0]	['crn_c', 'bbtcoa_c']	[-4.51240193873336e-6*mu, -1.0, -1.0]	['CARNDEHYDRA-CPLX', 'crncoa_c', 'gbbtn_c']	MetabolicReaction	4.51240193873336e-6*mu CARNDEHYDRA-CPLX + crncoa_c + gbbtn_c --> bbtcoa_c + crn_c	1000.0	0
CRNBTCT_FWD_CARNDEHYDRA-CPLX	['b0038']	[1.0, 1.0]	['crncoa_c', 'gbbtn_c']	[-4.51240193873336e-6*mu, -1.0, -1.0]	['CARNDEHYDRA-CPLX', 'crn_c', 'bbtcoa_c']	MetabolicReaction	4.51240193873336e-6*mu CARNDEHYDRA-CPLX + bbtcoa_c + crn_c --> crncoa_c + gbbtn_c	1000.0	0
CRNCAL2_FWD_CAIC-MONOMER	['b0037']	[1.0, 1.0, 1.0]	['crncoa_c', 'adp_c', 'pi_c']	[-6.24061056331819e-6*mu, -1.0, -1.0, -1.0]	['CAIC-MONOMER', 'crn_c', 'atp_c', 'coa_c']	MetabolicReaction	6.24061056331819e-6*mu CAIC-MONOMER + atp_c + coa_c + crn_c --> adp_c + crncoa_c + pi_c	1000.0	0
CRNCAR_REV_CARNRACE-MONOMER	['b0036']	[1.0]	['crncoa_c']	[-1.08023368032705e-5*mu, -1.0]	['CARNRACE-MONOMER', 'crnDcoa_c']	MetabolicReaction	1.08023368032705e-5*mu CARNRACE-MONOMER + crnDcoa_c --> crncoa_c	1000.0	0
CRNCAR_FWD_CARNRACE-MONOMER	['b0036']	[1.0]	['crnDcoa_c']	[-1.08023368032705e-5*mu, -1.0]	['CARNRACE-MONOMER', 'crncoa_c']	MetabolicReaction	1.08023368032705e-5*mu CARNRACE-MONOMER + crncoa_c --> crnDcoa_c	1000.0	0
CRNCBCT_REV_CARNDEHYDRA-CPLX	['b0038']	[1.0, 1.0]	['crn_c', 'ctbtcoa_c']	[-4.51240193873336e-6*mu, -1.0, -1.0]	['CARNDEHYDRA-CPLX', 'crncoa_c', 'ctbt_c']	MetabolicReaction	4.51240193873336e-6*mu CARNDEHYDRA-CPLX + crncoa_c + ctbt_c --> crn_c + ctbtcoa_c	1000.0	0
CRNCBCT_FWD_CARNDEHYDRA-CPLX	['b0038']	[1.0, 1.0]	['crncoa_c', 'ctbt_c']	[-4.51240193873336e-6*mu, -1.0, -1.0]	['CARNDEHYDRA-CPLX', 'crn_c', 'ctbtcoa_c']	MetabolicReaction	4.51240193873336e-6*mu CARNDEHYDRA-CPLX + crn_c + ctbtcoa_c --> crncoa_c + ctbt_c	1000.0	0
CRNCDH_REV_CARNRACE-MONOMER	['b0036']	[1.0]	['crncoa_c']	[-1.08023368032705e-5*mu, -1.0, -1.0]	['CARNRACE-MONOMER', 'ctbtcoa_c', 'h2o_c']	MetabolicReaction	1.08023368032705e-5*mu CARNRACE-MONOMER + ctbtcoa_c + h2o_c --> crncoa_c	1000.0	0
CRNCDH_FWD_CARNRACE-MONOMER	['b0036']	[1.0, 1.0]	['ctbtcoa_c', 'h2o_c']	[-1.08023368032705e-5*mu, -1.0]	['CARNRACE-MONOMER', 'crncoa_c']	MetabolicReaction	1.08023368032705e-5*mu CARNRACE-MONOMER + crncoa_c --> ctbtcoa_c + h2o_c	1000.0	0
CRNDCAL2_FWD_CAIC-MONOMER	['b0037']	[1.0, 1.0, 1.0]	['crnDcoa_c', 'adp_c', 'pi_c']	[-6.24061056331819e-6*mu, -1.0, -1.0, -1.0]	['CAIC-MONOMER', 'atp_c', 'coa_c', 'crn__D_c']	MetabolicReaction	6.24061056331819e-6*mu CAIC-MONOMER + atp_c + coa_c + crn__D_c --> adp_c + crnDcoa_c + pi_c	1000.0	0
CRNDabcpp_FWD_ABC-26-CPLX	['b2677', 'b2678_Inner_Membrane', 'b2679_Periplasm']	[1.0, 1.0, 1.0, 1.0]	['h_c', 'adp_c', 'pi_c', 'crn__D_c']	[-2.48795069764185e-6*mu, -1.0, -1.0, -1.0]	['ABC-26-CPLX', 'h2o_c', 'atp_c', 'crn__D_p']	MetabolicReaction	2.48795069764185e-6*mu ABC-26-CPLX + atp_c + crn__D_p + h2o_c --> adp_c + crn__D_c + h_c + pi_c	1000.0	0
CRNDt2rpp_REV_CPLX0-7642	['b4111_Inner_Membrane']	[1.0, 1.0]	['crn__D_p', 'h_p']	[-3.89717123737629e-6*mu, -1.0, -1.0]	['CPLX0-7642', 'h_c', 'crn__D_c']	MetabolicReaction	3.89717123737629e-6*mu CPLX0-7642 + crn__D_c + h_c --> crn__D_p + h_p	1000.0	0
CRNDt2rpp_FWD_CPLX0-7642	['b4111_Inner_Membrane']	[1.0, 1.0]	['h_c', 'crn__D_c']	[-3.89717123737629e-6*mu, -1.0, -1.0]	['CPLX0-7642', 'crn__D_p', 'h_p']	MetabolicReaction	3.89717123737629e-6*mu CPLX0-7642 + crn__D_p + h_p --> crn__D_c + h_c	1000.0	0
CRNDtex_REV_CPLX0-7533	['b2215_Outer_Membrane']	[1.0]	['crn__D_e']	[-3.61950325781278e-6*mu, -1.0]	['CPLX0-7533', 'crn__D_p']	MetabolicReaction	3.61950325781278e-6*mu CPLX0-7533 + crn__D_p --> crn__D_e	1000.0	0
CRNDtex_FWD_CPLX0-7533	['b2215_Outer_Membrane']	[1.0]	['crn__D_p']	[-3.61950325781278e-6*mu, -1.0]	['CPLX0-7533', 'crn__D_e']	MetabolicReaction	3.61950325781278e-6*mu CPLX0-7533 + crn__D_e --> crn__D_p	1000.0	0
CRNDtex_REV_CPLX0-7530	['b0241_Outer_Membrane']	[1.0]	['crn__D_e']	[-3.71961802828584e-6*mu, -1.0]	['CPLX0-7530', 'crn__D_p']	MetabolicReaction	3.71961802828584e-6*mu CPLX0-7530 + crn__D_p --> crn__D_e	1000.0	0
CRNDtex_FWD_CPLX0-7530	['b0241_Outer_Membrane']	[1.0]	['crn__D_p']	[-3.71961802828584e-6*mu, -1.0]	['CPLX0-7530', 'crn__D_e']	MetabolicReaction	3.71961802828584e-6*mu CPLX0-7530 + crn__D_e --> crn__D_p	1000.0	0
CRNDtex_REV_G6700-MONOMER	['b1377_Outer_Membrane']	[1.0]	['crn__D_e']	[-8.12357800855527e-6*mu, -1.0]	['G6700-MONOMER', 'crn__D_p']	MetabolicReaction	8.12357800855527e-6*mu G6700-MONOMER + crn__D_p --> crn__D_e	1000.0	0
CRNDtex_FWD_G6700-MONOMER	['b1377_Outer_Membrane']	[1.0]	['crn__D_p']	[-8.12357800855527e-6*mu, -1.0]	['G6700-MONOMER', 'crn__D_e']	MetabolicReaction	8.12357800855527e-6*mu G6700-MONOMER + crn__D_e --> crn__D_p	1000.0	0
CRNDtex_REV_CPLX0-7534	['b0929_Outer_Membrane']	[1.0]	['crn__D_e']	[-3.6905318514353e-6*mu, -1.0]	['CPLX0-7534', 'crn__D_p']	MetabolicReaction	3.6905318514353e-6*mu CPLX0-7534 + crn__D_p --> crn__D_e	1000.0	0
CRNDtex_FWD_CPLX0-7534	['b0929_Outer_Membrane']	[1.0]	['crn__D_p']	[-3.6905318514353e-6*mu, -1.0]	['CPLX0-7534', 'crn__D_e']	MetabolicReaction	3.6905318514353e-6*mu CPLX0-7534 + crn__D_e --> crn__D_p	1000.0	0
CRNabcpp_FWD_ABC-26-CPLX	['b2677', 'b2678_Inner_Membrane', 'b2679_Periplasm']	[1.0, 1.0, 1.0, 1.0]	['crn_c', 'h_c', 'adp_c', 'pi_c']	[-2.48795069764185e-6*mu, -1.0, -1.0, -1.0]	['ABC-26-CPLX', 'h2o_c', 'atp_c', 'crn_p']	MetabolicReaction	2.48795069764185e-6*mu ABC-26-CPLX + atp_c + crn_p + h2o_c --> adp_c + crn_c + h_c + pi_c	1000.0	0
CRNt2rpp_REV_CPLX0-7642	['b4111_Inner_Membrane']	[1.0, 1.0]	['crn_p', 'h_p']	[-3.89717123737629e-6*mu, -1.0, -1.0]	['CPLX0-7642', 'crn_c', 'h_c']	MetabolicReaction	3.89717123737629e-6*mu CPLX0-7642 + crn_c + h_c --> crn_p + h_p	1000.0	0
CRNt2rpp_FWD_CPLX0-7642	['b4111_Inner_Membrane']	[1.0, 1.0]	['crn_c', 'h_c']	[-3.89717123737629e-6*mu, -1.0, -1.0]	['CPLX0-7642', 'crn_p', 'h_p']	MetabolicReaction	3.89717123737629e-6*mu CPLX0-7642 + crn_p + h_p --> crn_c + h_c	1000.0	0
CRNt7pp_FWD_CPLX0-7906	['b0040_Inner_Membrane']	[1.0, 1.0]	['crn_c', 'gbbtn_p']	[-2.80841319852863e-6*mu, -1.0, -1.0]	['CPLX0-7906', 'crn_p', 'gbbtn_c']	MetabolicReaction	2.80841319852863e-6*mu CPLX0-7906 + crn_p + gbbtn_c --> crn_c + gbbtn_p	1000.0	0
CRNt8pp_FWD_CPLX0-7906	['b0040_Inner_Membrane']	[1.0, 1.0]	['crn_c', 'crn__D_p']	[-2.80841319852863e-6*mu, -1.0, -1.0]	['CPLX0-7906', 'crn_p', 'crn__D_c']	MetabolicReaction	2.80841319852863e-6*mu CPLX0-7906 + crn__D_c + crn_p --> crn__D_p + crn_c	1000.0	0
CRNtex_REV_CPLX0-7533	['b2215_Outer_Membrane']	[1.0]	['crn_e']	[-3.61950325781278e-6*mu, -1.0]	['CPLX0-7533', 'crn_p']	MetabolicReaction	3.61950325781278e-6*mu CPLX0-7533 + crn_p --> crn_e	1000.0	0
CRNtex_FWD_CPLX0-7533	['b2215_Outer_Membrane']	[1.0]	['crn_p']	[-3.61950325781278e-6*mu, -1.0]	['CPLX0-7533', 'crn_e']	MetabolicReaction	3.61950325781278e-6*mu CPLX0-7533 + crn_e --> crn_p	1000.0	0
CRNtex_REV_CPLX0-7534	['b0929_Outer_Membrane']	[1.0]	['crn_e']	[-3.6905318514353e-6*mu, -1.0]	['CPLX0-7534', 'crn_p']	MetabolicReaction	3.6905318514353e-6*mu CPLX0-7534 + crn_p --> crn_e	1000.0	0
CRNtex_FWD_CPLX0-7534	['b0929_Outer_Membrane']	[1.0]	['crn_p']	[-3.6905318514353e-6*mu, -1.0]	['CPLX0-7534', 'crn_e']	MetabolicReaction	3.6905318514353e-6*mu CPLX0-7534 + crn_e --> crn_p	1000.0	0
CRNtex_REV_G6700-MONOMER	['b1377_Outer_Membrane']	[1.0]	['crn_e']	[-8.12357800855527e-6*mu, -1.0]	['G6700-MONOMER', 'crn_p']	MetabolicReaction	8.12357800855527e-6*mu G6700-MONOMER + crn_p --> crn_e	1000.0	0
CRNtex_FWD_G6700-MONOMER	['b1377_Outer_Membrane']	[1.0]	['crn_p']	[-8.12357800855527e-6*mu, -1.0]	['G6700-MONOMER', 'crn_e']	MetabolicReaction	8.12357800855527e-6*mu G6700-MONOMER + crn_e --> crn_p	1000.0	0
CRNtex_REV_CPLX0-7530	['b0241_Outer_Membrane']	[1.0]	['crn_e']	[-3.71961802828584e-6*mu, -1.0]	['CPLX0-7530', 'crn_p']	MetabolicReaction	3.71961802828584e-6*mu CPLX0-7530 + crn_p --> crn_e	1000.0	0
CRNtex_FWD_CPLX0-7530	['b0241_Outer_Membrane']	[1.0]	['crn_p']	[-3.71961802828584e-6*mu, -1.0]	['CPLX0-7530', 'crn_e']	MetabolicReaction	3.71961802828584e-6*mu CPLX0-7530 + crn_e --> crn_p	1000.0	0
CS_FWD_CITRATE-SI-SYNTHASE	['b0720']	[1.0, 1.0, 1.0]	['cit_c', 'coa_c', 'h_c']	[-5.63200968147691e-7*mu, -1.0, -1.0, -1.0]	['CITRATE-SI-SYNTHASE', 'h2o_c', 'accoa_c', 'oaa_c']	MetabolicReaction	5.63200968147691e-7*mu CITRATE-SI-SYNTHASE + accoa_c + h2o_c + oaa_c --> cit_c + coa_c + h_c	1000.0	0
CSND_FWD_CYTDEAM-MONOMER_mod_cobalt2_mod_zn2	['b0337']	[1.0, 1.0]	['ura_c', 'nh4_c']	[-7.29194610692309e-6*mu, -1.0, -1.0, -1.0]	['CYTDEAM-MONOMER_mod_cobalt2_mod_zn2', 'h2o_c', 'csn_c', 'h_c']	MetabolicReaction	7.29194610692309e-6*mu CYTDEAM-MONOMER_mod_cobalt2_mod_zn2 + csn_c + h2o_c + h_c --> nh4_c + ura_c	1000.0	0
CSND_FWD_CYTDEAM-MONOMER_mod_mn2_mod_zn2	['b0337']	[1.0, 1.0]	['ura_c', 'nh4_c']	[-7.29194610692309e-6*mu, -1.0, -1.0, -1.0]	['CYTDEAM-MONOMER_mod_mn2_mod_zn2', 'h2o_c', 'csn_c', 'h_c']	MetabolicReaction	7.29194610692309e-6*mu CYTDEAM-MONOMER_mod_mn2_mod_zn2 + csn_c + h2o_c + h_c --> nh4_c + ura_c	1000.0	0
CSND_FWD_CYTDEAM-MONOMER_mod_fe2_mod_zn2	['b0337']	[1.0, 1.0]	['ura_c', 'nh4_c']	[-7.29194610692309e-6*mu, -1.0, -1.0, -1.0]	['CYTDEAM-MONOMER_mod_fe2_mod_zn2', 'h2o_c', 'csn_c', 'h_c']	MetabolicReaction	7.29194610692309e-6*mu CYTDEAM-MONOMER_mod_fe2_mod_zn2 + csn_c + h2o_c + h_c --> nh4_c + ura_c	1000.0	0
CSNt2pp_FWD_CODB-MONOMER	['b0336_Inner_Membrane']	[1.0, 1.0]	['csn_c', 'h_c']	[-7.7783203588718e-6*mu, -1.0, -1.0]	['CODB-MONOMER', 'csn_p', 'h_p']	MetabolicReaction	7.7783203588718e-6*mu CODB-MONOMER + csn_p + h_p --> csn_c + h_c	1000.0	0
CSNtex_REV_CPLX0-7533	['b2215_Outer_Membrane']	[1.0]	['csn_e']	[-3.61950325781278e-6*mu, -1.0]	['CPLX0-7533', 'csn_p']	MetabolicReaction	3.61950325781278e-6*mu CPLX0-7533 + csn_p --> csn_e	1000.0	0
CSNtex_FWD_CPLX0-7533	['b2215_Outer_Membrane']	[1.0]	['csn_p']	[-3.61950325781278e-6*mu, -1.0]	['CPLX0-7533', 'csn_e']	MetabolicReaction	3.61950325781278e-6*mu CPLX0-7533 + csn_e --> csn_p	1000.0	0
CSNtex_REV_CPLX0-7534	['b0929_Outer_Membrane']	[1.0]	['csn_e']	[-3.6905318514353e-6*mu, -1.0]	['CPLX0-7534', 'csn_p']	MetabolicReaction	3.6905318514353e-6*mu CPLX0-7534 + csn_p --> csn_e	1000.0	0
CSNtex_FWD_CPLX0-7534	['b0929_Outer_Membrane']	[1.0]	['csn_p']	[-3.6905318514353e-6*mu, -1.0]	['CPLX0-7534', 'csn_e']	MetabolicReaction	3.6905318514353e-6*mu CPLX0-7534 + csn_e --> csn_p	1000.0	0
CSNtex_REV_G6700-MONOMER	['b1377_Outer_Membrane']	[1.0]	['csn_e']	[-8.12357800855527e-6*mu, -1.0]	['G6700-MONOMER', 'csn_p']	MetabolicReaction	8.12357800855527e-6*mu G6700-MONOMER + csn_p --> csn_e	1000.0	0
CSNtex_FWD_G6700-MONOMER	['b1377_Outer_Membrane']	[1.0]	['csn_p']	[-8.12357800855527e-6*mu, -1.0]	['G6700-MONOMER', 'csn_e']	MetabolicReaction	8.12357800855527e-6*mu G6700-MONOMER + csn_e --> csn_p	1000.0	0
CSNtex_REV_CPLX0-7530	['b0241_Outer_Membrane']	[1.0]	['csn_e']	[-3.71961802828584e-6*mu, -1.0]	['CPLX0-7530', 'csn_p']	MetabolicReaction	3.71961802828584e-6*mu CPLX0-7530 + csn_p --> csn_e	1000.0	0
CSNtex_FWD_CPLX0-7530	['b0241_Outer_Membrane']	[1.0]	['csn_p']	[-3.71961802828584e-6*mu, -1.0]	['CPLX0-7530', 'csn_e']	MetabolicReaction	3.71961802828584e-6*mu CPLX0-7530 + csn_e --> csn_p	1000.0	0
CTBTCAL2_FWD_CAIC-MONOMER	['b0037']	[1.0, 1.0, 1.0]	['adp_c', 'ctbtcoa_c', 'pi_c']	[-6.24061056331819e-6*mu, -1.0, -1.0, -1.0]	['CAIC-MONOMER', 'atp_c', 'coa_c', 'ctbt_c']	MetabolicReaction	6.24061056331819e-6*mu CAIC-MONOMER + atp_c + coa_c + ctbt_c --> adp_c + ctbtcoa_c + pi_c	1000.0	0
CTBTabcpp_FWD_ABC-26-CPLX	['b2677', 'b2678_Inner_Membrane', 'b2679_Periplasm']	[1.0, 1.0, 1.0, 1.0]	['h_c', 'adp_c', 'pi_c', 'ctbt_c']	[-2.48795069764185e-6*mu, -1.0, -1.0, -1.0]	['ABC-26-CPLX', 'h2o_c', 'atp_c', 'ctbt_p']	MetabolicReaction	2.48795069764185e-6*mu ABC-26-CPLX + atp_c + ctbt_p + h2o_c --> adp_c + ctbt_c + h_c + pi_c	1000.0	0
CTBTt2rpp_REV_CPLX0-7642	['b4111_Inner_Membrane']	[1.0, 1.0]	['ctbt_p', 'h_p']	[-3.89717123737629e-6*mu, -1.0, -1.0]	['CPLX0-7642', 'h_c', 'ctbt_c']	MetabolicReaction	3.89717123737629e-6*mu CPLX0-7642 + ctbt_c + h_c --> ctbt_p + h_p	1000.0	0
CTBTt2rpp_FWD_CPLX0-7642	['b4111_Inner_Membrane']	[1.0, 1.0]	['h_c', 'ctbt_c']	[-3.89717123737629e-6*mu, -1.0, -1.0]	['CPLX0-7642', 'ctbt_p', 'h_p']	MetabolicReaction	3.89717123737629e-6*mu CPLX0-7642 + ctbt_p + h_p --> ctbt_c + h_c	1000.0	0
CTECOAI6_REV_FADB-CPLX	['b3846']	[1.0]	['tdecoa_c']	[-2.94744268117736e-6*mu, -1.0]	['FADB-CPLX', 'td2coa_c']	MetabolicReaction	2.94744268117736e-6*mu FADB-CPLX + td2coa_c --> tdecoa_c	1000.0	0
CTECOAI6_FWD_FADB-CPLX	['b3846']	[1.0]	['td2coa_c']	[-2.94744268117736e-6*mu, -1.0]	['FADB-CPLX', 'tdecoa_c']	MetabolicReaction	2.94744268117736e-6*mu FADB-CPLX + tdecoa_c --> td2coa_c	1000.0	0
CTECOAI7_REV_FADB-CPLX	['b3846']	[1.0]	['hdcoa_c']	[-2.94744268117736e-6*mu, -1.0]	['FADB-CPLX', 'hdd2coa_c']	MetabolicReaction	2.94744268117736e-6*mu FADB-CPLX + hdd2coa_c --> hdcoa_c	1000.0	0
CTECOAI7_FWD_FADB-CPLX	['b3846']	[1.0]	['hdd2coa_c']	[-2.94744268117736e-6*mu, -1.0]	['FADB-CPLX', 'hdcoa_c']	MetabolicReaction	2.94744268117736e-6*mu FADB-CPLX + hdcoa_c --> hdd2coa_c	1000.0	0
CTECOAI8_REV_FADB-CPLX	['b3846']	[1.0]	['odecoa_c']	[-2.94744268117736e-6*mu, -1.0]	['FADB-CPLX', 'od2coa_c']	MetabolicReaction	2.94744268117736e-6*mu FADB-CPLX + od2coa_c --> odecoa_c	1000.0	0
CTECOAI8_FWD_FADB-CPLX	['b3846']	[1.0]	['od2coa_c']	[-2.94744268117736e-6*mu, -1.0]	['FADB-CPLX', 'odecoa_c']	MetabolicReaction	2.94744268117736e-6*mu FADB-CPLX + odecoa_c --> od2coa_c	1000.0	0
CTPS2_FWD_CTPSYN-CPLX_mod_mg2	['b2780']	[1.0, 2.0, 1.0, 1.0, 1.0]	['glu__L_c', 'h_c', 'adp_c', 'ctp_c', 'pi_c']	[-4.07776032401044e-5*mu, -1.0, -1.0, -1.0, -1.0]	['CTPSYN-CPLX_mod_mg2', 'utp_c', 'atp_c', 'h2o_c', 'gln__L_c']	MetabolicReaction	4.07776032401044e-5*mu CTPSYN-CPLX_mod_mg2 + atp_c + gln__L_c + h2o_c + utp_c --> adp_c + ctp_c + glu__L_c + 2.0 h_c + pi_c	1000.0	0
CU1Opp_FWD_EG12318-MONOMER	['b0123_Periplasm']	[2.0, 4.0]	['h2o_p', 'cu2_p']	[-6.40555430307874e-6*mu, -1.0, -4.0, -4.0]	['EG12318-MONOMER', 'o2_p', 'h_p', 'cu_p']	MetabolicReaction	6.40555430307874e-6*mu EG12318-MONOMER + 4.0 cu_p + 4.0 h_p + o2_p --> 4.0 cu2_p + 2.0 h2o_p	1000.0	0
CU1abcpp_FWD_G6260-MONOMER	['b0484_Inner_Membrane']	[1.0, 1.0, 1.0, 1.0]	['cu_p', 'adp_c', 'pi_c', 'h_c']	[-4.6026584284759e-6*mu, -1.0, -1.0, -1.0]	['G6260-MONOMER', 'h2o_c', 'atp_c', 'cu_c']	MetabolicReaction	4.6026584284759e-6*mu G6260-MONOMER + atp_c + cu_c + h2o_c --> adp_c + cu_p + h_c + pi_c	1000.0	0
CU2abcpp_FWD_YHHO-MONOMER	['b3469_Inner_Membrane']	[1.0, 1.0, 1.0, 1.0]	['cu2_p', 'h_c', 'adp_c', 'pi_c']	[-5.0896949560148e-6*mu, -1.0, -1.0, -1.0]	['YHHO-MONOMER', 'cu2_c', 'h2o_c', 'atp_c']	MetabolicReaction	5.0896949560148e-6*mu YHHO-MONOMER + atp_c + cu2_c + h2o_c --> adp_c + cu2_p + h_c + pi_c	1000.0	0
CU2tex_REV_CPLX0-7533	['b2215_Outer_Membrane']	[1.0]	['cu2_e']	[-3.61950325781278e-6*mu, -1.0]	['CPLX0-7533', 'cu2_p']	MetabolicReaction	3.61950325781278e-6*mu CPLX0-7533 + cu2_p --> cu2_e	1000.0	0
CU2tex_FWD_CPLX0-7533	['b2215_Outer_Membrane']	[1.0]	['cu2_p']	[-3.61950325781278e-6*mu, -1.0]	['CPLX0-7533', 'cu2_e']	MetabolicReaction	3.61950325781278e-6*mu CPLX0-7533 + cu2_e --> cu2_p	1000.0	0
CU2tex_REV_CPLX0-7534	['b0929_Outer_Membrane']	[1.0]	['cu2_e']	[-3.6905318514353e-6*mu, -1.0]	['CPLX0-7534', 'cu2_p']	MetabolicReaction	3.6905318514353e-6*mu CPLX0-7534 + cu2_p --> cu2_e	1000.0	0
CU2tex_FWD_CPLX0-7534	['b0929_Outer_Membrane']	[1.0]	['cu2_p']	[-3.6905318514353e-6*mu, -1.0]	['CPLX0-7534', 'cu2_e']	MetabolicReaction	3.6905318514353e-6*mu CPLX0-7534 + cu2_e --> cu2_p	1000.0	0
CU2tex_REV_G6700-MONOMER	['b1377_Outer_Membrane']	[1.0]	['cu2_e']	[-8.12357800855527e-6*mu, -1.0]	['G6700-MONOMER', 'cu2_p']	MetabolicReaction	8.12357800855527e-6*mu G6700-MONOMER + cu2_p --> cu2_e	1000.0	0
CU2tex_FWD_G6700-MONOMER	['b1377_Outer_Membrane']	[1.0]	['cu2_p']	[-8.12357800855527e-6*mu, -1.0]	['G6700-MONOMER', 'cu2_e']	MetabolicReaction	8.12357800855527e-6*mu G6700-MONOMER + cu2_e --> cu2_p	1000.0	0
CU2tex_REV_CPLX0-7530	['b0241_Outer_Membrane']	[1.0]	['cu2_e']	[-3.71961802828584e-6*mu, -1.0]	['CPLX0-7530', 'cu2_p']	MetabolicReaction	3.71961802828584e-6*mu CPLX0-7530 + cu2_p --> cu2_e	1000.0	0
CU2tex_FWD_CPLX0-7530	['b0241_Outer_Membrane']	[1.0]	['cu2_p']	[-3.71961802828584e-6*mu, -1.0]	['CPLX0-7530', 'cu2_e']	MetabolicReaction	3.71961802828584e-6*mu CPLX0-7530 + cu2_e --> cu2_p	1000.0	0
CU2tpp_FWD_EG11167-MONOMER	['b3040_Inner_Membrane']	[1.0]	['cu2_c']	[-1.81485119035904e-7*mu, -1.0]	['EG11167-MONOMER', 'cu2_p']	MetabolicReaction	1.81485119035904e-7*mu EG11167-MONOMER + cu2_p --> cu2_c	1000.0	0
CUt3_FWD_CPLX0-1721	['b0573_Periplasm', 'b0574_Periplasm', 'b0575_Inner_Membrane', 'b0572_lipoOuter_Membrane']	[1.0, 1.0]	['cu_e', 'h_c']	[-1.160705076388e-6*mu, -1.0, -1.0]	['CPLX0-1721', 'h_e', 'cu_c']	MetabolicReaction	1.160705076388e-6*mu CPLX0-1721 + cu_c + h_e --> cu_e + h_c	1000.0	0
CUtex_REV_CPLX0-7533	['b2215_Outer_Membrane']	[1.0]	['cu_e']	[-3.61950325781278e-6*mu, -1.0]	['CPLX0-7533', 'cu_p']	MetabolicReaction	3.61950325781278e-6*mu CPLX0-7533 + cu_p --> cu_e	1000.0	0
CUtex_FWD_CPLX0-7533	['b2215_Outer_Membrane']	[1.0]	['cu_p']	[-3.61950325781278e-6*mu, -1.0]	['CPLX0-7533', 'cu_e']	MetabolicReaction	3.61950325781278e-6*mu CPLX0-7533 + cu_e --> cu_p	1000.0	0
CUtex_REV_CPLX0-7534	['b0929_Outer_Membrane']	[1.0]	['cu_e']	[-3.6905318514353e-6*mu, -1.0]	['CPLX0-7534', 'cu_p']	MetabolicReaction	3.6905318514353e-6*mu CPLX0-7534 + cu_p --> cu_e	1000.0	0
CUtex_FWD_CPLX0-7534	['b0929_Outer_Membrane']	[1.0]	['cu_p']	[-3.6905318514353e-6*mu, -1.0]	['CPLX0-7534', 'cu_e']	MetabolicReaction	3.6905318514353e-6*mu CPLX0-7534 + cu_e --> cu_p	1000.0	0
CUtex_REV_G6700-MONOMER	['b1377_Outer_Membrane']	[1.0]	['cu_e']	[-8.12357800855527e-6*mu, -1.0]	['G6700-MONOMER', 'cu_p']	MetabolicReaction	8.12357800855527e-6*mu G6700-MONOMER + cu_p --> cu_e	1000.0	0
CUtex_FWD_G6700-MONOMER	['b1377_Outer_Membrane']	[1.0]	['cu_p']	[-8.12357800855527e-6*mu, -1.0]	['G6700-MONOMER', 'cu_e']	MetabolicReaction	8.12357800855527e-6*mu G6700-MONOMER + cu_e --> cu_p	1000.0	0
CUtex_REV_CPLX0-7530	['b0241_Outer_Membrane']	[1.0]	['cu_e']	[-3.71961802828584e-6*mu, -1.0]	['CPLX0-7530', 'cu_p']	MetabolicReaction	3.71961802828584e-6*mu CPLX0-7530 + cu_p --> cu_e	1000.0	0
CUtex_FWD_CPLX0-7530	['b0241_Outer_Membrane']	[1.0]	['cu_p']	[-3.71961802828584e-6*mu, -1.0]	['CPLX0-7530', 'cu_e']	MetabolicReaction	3.71961802828584e-6*mu CPLX0-7530 + cu_e --> cu_p	1000.0	0
CYANST_FWD_CPLX0-242	['b3425']	[1.0, 1.0, 1.0]	['so3_c', 'tcynt_c', 'h_c']	[-1.21369187641824e-5*mu, -1.0, -1.0]	['CPLX0-242', 'tsul_c', 'cyan_c']	MetabolicReaction	1.21369187641824e-5*mu CPLX0-242 + cyan_c + tsul_c --> h_c + so3_c + tcynt_c	1000.0	0
CYANSTpp_FWD_EG10780-MONOMER	['b1308_Periplasm']	[1.0, 1.0, 1.0]	['so3_p', 'tcynt_p', 'h_p']	[-2.12044236417141e-5*mu, -1.0, -1.0]	['EG10780-MONOMER', 'cyan_p', 'tsul_p']	MetabolicReaction	2.12044236417141e-5*mu EG10780-MONOMER + cyan_p + tsul_p --> h_p + so3_p + tcynt_p	1000.0	0
CYANtex_REV_CPLX0-7533	['b2215_Outer_Membrane']	[1.0]	['cyan_e']	[-3.61950325781278e-6*mu, -1.0]	['CPLX0-7533', 'cyan_p']	MetabolicReaction	3.61950325781278e-6*mu CPLX0-7533 + cyan_p --> cyan_e	1000.0	0
CYANtex_FWD_CPLX0-7533	['b2215_Outer_Membrane']	[1.0]	['cyan_p']	[-3.61950325781278e-6*mu, -1.0]	['CPLX0-7533', 'cyan_e']	MetabolicReaction	3.61950325781278e-6*mu CPLX0-7533 + cyan_e --> cyan_p	1000.0	0
CYANtex_REV_CPLX0-7534	['b0929_Outer_Membrane']	[1.0]	['cyan_e']	[-3.6905318514353e-6*mu, -1.0]	['CPLX0-7534', 'cyan_p']	MetabolicReaction	3.6905318514353e-6*mu CPLX0-7534 + cyan_p --> cyan_e	1000.0	0
CYANtex_FWD_CPLX0-7534	['b0929_Outer_Membrane']	[1.0]	['cyan_p']	[-3.6905318514353e-6*mu, -1.0]	['CPLX0-7534', 'cyan_e']	MetabolicReaction	3.6905318514353e-6*mu CPLX0-7534 + cyan_e --> cyan_p	1000.0	0
CYANtex_REV_G6700-MONOMER	['b1377_Outer_Membrane']	[1.0]	['cyan_e']	[-8.12357800855527e-6*mu, -1.0]	['G6700-MONOMER', 'cyan_p']	MetabolicReaction	8.12357800855527e-6*mu G6700-MONOMER + cyan_p --> cyan_e	1000.0	0
CYANtex_FWD_G6700-MONOMER	['b1377_Outer_Membrane']	[1.0]	['cyan_p']	[-8.12357800855527e-6*mu, -1.0]	['G6700-MONOMER', 'cyan_e']	MetabolicReaction	8.12357800855527e-6*mu G6700-MONOMER + cyan_e --> cyan_p	1000.0	0
CYANtex_REV_CPLX0-7530	['b0241_Outer_Membrane']	[1.0]	['cyan_e']	[-3.71961802828584e-6*mu, -1.0]	['CPLX0-7530', 'cyan_p']	MetabolicReaction	3.71961802828584e-6*mu CPLX0-7530 + cyan_p --> cyan_e	1000.0	0
CYANtex_FWD_CPLX0-7530	['b0241_Outer_Membrane']	[1.0]	['cyan_p']	[-3.71961802828584e-6*mu, -1.0]	['CPLX0-7530', 'cyan_e']	MetabolicReaction	3.71961802828584e-6*mu CPLX0-7530 + cyan_e --> cyan_p	1000.0	0
CYNTAH_FWD_CPLX0-7520	['b0340']	[2.0, 1.0]	['co2_c', 'nh4_c']	[-2.80167280286999e-6*mu, -1.0, -1.0, -3.0]	['CPLX0-7520', 'hco3_c', 'cynt_c', 'h_c']	MetabolicReaction	2.80167280286999e-6*mu CPLX0-7520 + cynt_c + 3.0 h_c + hco3_c --> 2.0 co2_c + nh4_c	1000.0	0
CYNTt2pp_FWD_CYNX-MONOMER	['b0341_Inner_Membrane']	[1.0, 1.0]	['cynt_c', 'h_c']	[-8.09774439096482e-6*mu, -1.0, -1.0]	['CYNX-MONOMER', 'cynt_p', 'h_p']	MetabolicReaction	8.09774439096482e-6*mu CYNX-MONOMER + cynt_p + h_p --> cynt_c + h_c	1000.0	0
CYNTtex_REV_CPLX0-7533	['b2215_Outer_Membrane']	[1.0]	['cynt_e']	[-3.61950325781278e-6*mu, -1.0]	['CPLX0-7533', 'cynt_p']	MetabolicReaction	3.61950325781278e-6*mu CPLX0-7533 + cynt_p --> cynt_e	1000.0	0
CYNTtex_FWD_CPLX0-7533	['b2215_Outer_Membrane']	[1.0]	['cynt_p']	[-3.61950325781278e-6*mu, -1.0]	['CPLX0-7533', 'cynt_e']	MetabolicReaction	3.61950325781278e-6*mu CPLX0-7533 + cynt_e --> cynt_p	1000.0	0
CYNTtex_REV_CPLX0-7534	['b0929_Outer_Membrane']	[1.0]	['cynt_e']	[-3.6905318514353e-6*mu, -1.0]	['CPLX0-7534', 'cynt_p']	MetabolicReaction	3.6905318514353e-6*mu CPLX0-7534 + cynt_p --> cynt_e	1000.0	0
CYNTtex_FWD_CPLX0-7534	['b0929_Outer_Membrane']	[1.0]	['cynt_p']	[-3.6905318514353e-6*mu, -1.0]	['CPLX0-7534', 'cynt_e']	MetabolicReaction	3.6905318514353e-6*mu CPLX0-7534 + cynt_e --> cynt_p	1000.0	0
CYNTtex_REV_G6700-MONOMER	['b1377_Outer_Membrane']	[1.0]	['cynt_e']	[-8.12357800855527e-6*mu, -1.0]	['G6700-MONOMER', 'cynt_p']	MetabolicReaction	8.12357800855527e-6*mu G6700-MONOMER + cynt_p --> cynt_e	1000.0	0
CYNTtex_FWD_G6700-MONOMER	['b1377_Outer_Membrane']	[1.0]	['cynt_p']	[-8.12357800855527e-6*mu, -1.0]	['G6700-MONOMER', 'cynt_e']	MetabolicReaction	8.12357800855527e-6*mu G6700-MONOMER + cynt_e --> cynt_p	1000.0	0
CYNTtex_REV_CPLX0-7530	['b0241_Outer_Membrane']	[1.0]	['cynt_e']	[-3.71961802828584e-6*mu, -1.0]	['CPLX0-7530', 'cynt_p']	MetabolicReaction	3.71961802828584e-6*mu CPLX0-7530 + cynt_p --> cynt_e	1000.0	0
CYNTtex_FWD_CPLX0-7530	['b0241_Outer_Membrane']	[1.0]	['cynt_p']	[-3.71961802828584e-6*mu, -1.0]	['CPLX0-7530', 'cynt_e']	MetabolicReaction	3.71961802828584e-6*mu CPLX0-7530 + cynt_e --> cynt_p	1000.0	0
CYSDDS_FWD_DCYSDESULF-CPLX_mod_pydx5p	['b1919']	[1.0, 1.0, 1.0]	['pyr_c', 'nh4_c', 'h2s_c']	[-5.44285729610368e-6*mu, -1.0, -1.0]	['DCYSDESULF-CPLX_mod_pydx5p', 'cys__D_c', 'h2o_c']	MetabolicReaction	5.44285729610368e-6*mu DCYSDESULF-CPLX_mod_pydx5p + cys__D_c + h2o_c --> h2s_c + nh4_c + pyr_c	1000.0	0
CYSDS_FWD_CYSTATHIONINE-BETA-LYASE-CPLX	['b3008']	[1.0, 1.0, 1.0]	['pyr_c', 'nh4_c', 'h2s_c']	[-2.77143510438168e-6*mu, -1.0, -1.0]	['CYSTATHIONINE-BETA-LYASE-CPLX', 'cys__L_c', 'h2o_c']	MetabolicReaction	2.77143510438168e-6*mu CYSTATHIONINE-BETA-LYASE-CPLX + cys__L_c + h2o_c --> h2s_c + nh4_c + pyr_c	1000.0	0
CYSDS_FWD_TRYPTOPHAN-CPLX	['b3708']	[1.0, 1.0, 1.0]	['pyr_c', 'nh4_c', 'h2s_c']	[-2.38538558852752e-6*mu, -1.0, -1.0]	['TRYPTOPHAN-CPLX', 'cys__L_c', 'h2o_c']	MetabolicReaction	2.38538558852752e-6*mu TRYPTOPHAN-CPLX + cys__L_c + h2o_c --> h2s_c + nh4_c + pyr_c	1000.0	0
CYSDabcpp_FWD_CPLX_dummy	['dummy']	[1.0, 1.0, 1.0, 1.0]	['h_c', 'adp_c', 'cys__D_c', 'pi_c']	[-4.27350427350427e-6*mu, -1.0, -1.0, -1.0]	['CPLX_dummy', 'h2o_c', 'atp_c', 'cys__D_p']	MetabolicReaction	4.27350427350427e-6*mu CPLX_dummy + atp_c + cys__D_p + h2o_c --> adp_c + cys__D_c + h_c + pi_c	1000.0	0
CYSDtex_REV_CPLX0-7533	['b2215_Outer_Membrane']	[1.0]	['cys__D_e']	[-3.61950325781278e-6*mu, -1.0]	['CPLX0-7533', 'cys__D_p']	MetabolicReaction	3.61950325781278e-6*mu CPLX0-7533 + cys__D_p --> cys__D_e	1000.0	0
CYSDtex_FWD_CPLX0-7533	['b2215_Outer_Membrane']	[1.0]	['cys__D_p']	[-3.61950325781278e-6*mu, -1.0]	['CPLX0-7533', 'cys__D_e']	MetabolicReaction	3.61950325781278e-6*mu CPLX0-7533 + cys__D_e --> cys__D_p	1000.0	0
CYSDtex_REV_CPLX0-7534	['b0929_Outer_Membrane']	[1.0]	['cys__D_e']	[-3.6905318514353e-6*mu, -1.0]	['CPLX0-7534', 'cys__D_p']	MetabolicReaction	3.6905318514353e-6*mu CPLX0-7534 + cys__D_p --> cys__D_e	1000.0	0
CYSDtex_FWD_CPLX0-7534	['b0929_Outer_Membrane']	[1.0]	['cys__D_p']	[-3.6905318514353e-6*mu, -1.0]	['CPLX0-7534', 'cys__D_e']	MetabolicReaction	3.6905318514353e-6*mu CPLX0-7534 + cys__D_e --> cys__D_p	1000.0	0
CYSDtex_REV_G6700-MONOMER	['b1377_Outer_Membrane']	[1.0]	['cys__D_e']	[-8.12357800855527e-6*mu, -1.0]	['G6700-MONOMER', 'cys__D_p']	MetabolicReaction	8.12357800855527e-6*mu G6700-MONOMER + cys__D_p --> cys__D_e	1000.0	0
CYSDtex_FWD_G6700-MONOMER	['b1377_Outer_Membrane']	[1.0]	['cys__D_p']	[-8.12357800855527e-6*mu, -1.0]	['G6700-MONOMER', 'cys__D_e']	MetabolicReaction	8.12357800855527e-6*mu G6700-MONOMER + cys__D_e --> cys__D_p	1000.0	0
CYSDtex_REV_CPLX0-7530	['b0241_Outer_Membrane']	[1.0]	['cys__D_e']	[-3.71961802828584e-6*mu, -1.0]	['CPLX0-7530', 'cys__D_p']	MetabolicReaction	3.71961802828584e-6*mu CPLX0-7530 + cys__D_p --> cys__D_e	1000.0	0
CYSDtex_FWD_CPLX0-7530	['b0241_Outer_Membrane']	[1.0]	['cys__D_p']	[-3.71961802828584e-6*mu, -1.0]	['CPLX0-7530', 'cys__D_e']	MetabolicReaction	3.71961802828584e-6*mu CPLX0-7530 + cys__D_e --> cys__D_p	1000.0	0
CYSS_FWD_ACSERLYA-CPLX_mod_2:pydx5p	['b2414']	[1.0, 1.0, 1.0]	['cys__L_c', 'ac_c', 'h_c']	[-5.51984400770915e-6*mu, -1.0, -1.0]	['ACSERLYA-CPLX_mod_2:pydx5p', 'acser_c', 'h2s_c']	MetabolicReaction	5.51984400770915e-6*mu ACSERLYA-CPLX_mod_2:pydx5p + acser_c + h2s_c --> ac_c + cys__L_c + h_c	1000.0	0
CYSS_FWD_ACSERLYB-CPLX_mod_pydx5p	['b2421']	[1.0, 1.0, 1.0]	['cys__L_c', 'ac_c', 'h_c']	[-0.000364333870740191*mu, -1.0, -1.0]	['ACSERLYB-CPLX_mod_pydx5p', 'acser_c', 'h2s_c']	MetabolicReaction	0.000364333870740191*mu ACSERLYB-CPLX_mod_pydx5p + acser_c + h2s_c --> ac_c + cys__L_c + h_c	1000.0	0
CYSSADS_FWD_CPLX0-7838_CPLX0-7839_mod_pydx5p	['b2810', 'b2811']	[1.0, 1.0]	['so2_c', 'ala__L_c']	[-3.68268317490013e-6*mu, -2.0, -1.0]	['CPLX0-7838_CPLX0-7839_mod_pydx5p', 'h_c', '3sala_c']	MetabolicReaction	3sala_c + 3.68268317490013e-6*mu CPLX0-7838_CPLX0-7839_mod_pydx5p + 2.0 h_c --> ala__L_c + so2_c	1000.0	0
CYSSADS_FWD_CPLX0-7838_mod_pydx5p	['b2810']	[1.0, 1.0]	['so2_c', 'ala__L_c']	[-4.65962499759587e-6*mu, -2.0, -1.0]	['CPLX0-7838_mod_pydx5p', 'h_c', '3sala_c']	MetabolicReaction	3sala_c + 4.65962499759587e-6*mu CPLX0-7838_mod_pydx5p + 2.0 h_c --> ala__L_c + so2_c	1000.0	0
CYSTL_FWD_CYSTATHIONINE-BETA-LYASE-CPLX_mod_pydx5p	['b3008']	[1.0, 1.0, 1.0]	['hcys__L_c', 'pyr_c', 'nh4_c']	[-4.63444788942062e-5*mu, -1.0, -1.0]	['CYSTATHIONINE-BETA-LYASE-CPLX_mod_pydx5p', 'h2o_c', 'cyst__L_c']	MetabolicReaction	4.63444788942062e-5*mu CYSTATHIONINE-BETA-LYASE-CPLX_mod_pydx5p + cyst__L_c + h2o_c --> hcys__L_c + nh4_c + pyr_c	1000.0	0
CYSTL_FWD_EG10564-MONOMER	['b1622']	[1.0, 1.0, 1.0]	['hcys__L_c', 'pyr_c', 'nh4_c']	[-7.78151403916608e-6*mu, -1.0, -1.0]	['EG10564-MONOMER', 'h2o_c', 'cyst__L_c']	MetabolicReaction	7.78151403916608e-6*mu EG10564-MONOMER + cyst__L_c + h2o_c --> hcys__L_c + nh4_c + pyr_c	1000.0	0
CYSabc2pp_FWD_ABC-6-CPLX	['b0887_Inner_Membrane', 'b0886_Inner_Membrane']	[1.0, 1.0, 1.0, 1.0]	['cys__L_p', 'h_c', 'adp_c', 'pi_c']	[-2.06418739479192e-6*mu, -1.0, -1.0, -1.0]	['ABC-6-CPLX', 'cys__L_c', 'h2o_c', 'atp_c']	MetabolicReaction	2.06418739479192e-6*mu ABC-6-CPLX + atp_c + cys__L_c + h2o_c --> adp_c + cys__L_p + h_c + pi_c	1000.0	0
CYSabcpp_FWD_CPLX_dummy	['dummy']	[1.0, 1.0, 1.0, 1.0]	['cys__L_c', 'h_c', 'adp_c', 'pi_c']	[-4.27350427350427e-6*mu, -1.0, -1.0, -1.0]	['CPLX_dummy', 'h2o_c', 'atp_c', 'cys__L_p']	MetabolicReaction	4.27350427350427e-6*mu CPLX_dummy + atp_c + cys__L_p + h2o_c --> adp_c + cys__L_c + h_c + pi_c	1000.0	0
CYStex_REV_CPLX0-7533	['b2215_Outer_Membrane']	[1.0]	['cys__L_e']	[-3.61950325781278e-6*mu, -1.0]	['CPLX0-7533', 'cys__L_p']	MetabolicReaction	3.61950325781278e-6*mu CPLX0-7533 + cys__L_p --> cys__L_e	1000.0	0
CYStex_FWD_CPLX0-7533	['b2215_Outer_Membrane']	[1.0]	['cys__L_p']	[-3.61950325781278e-6*mu, -1.0]	['CPLX0-7533', 'cys__L_e']	MetabolicReaction	3.61950325781278e-6*mu CPLX0-7533 + cys__L_e --> cys__L_p	1000.0	0
CYStex_REV_CPLX0-7534	['b0929_Outer_Membrane']	[1.0]	['cys__L_e']	[-3.6905318514353e-6*mu, -1.0]	['CPLX0-7534', 'cys__L_p']	MetabolicReaction	3.6905318514353e-6*mu CPLX0-7534 + cys__L_p --> cys__L_e	1000.0	0
CYStex_FWD_CPLX0-7534	['b0929_Outer_Membrane']	[1.0]	['cys__L_p']	[-3.6905318514353e-6*mu, -1.0]	['CPLX0-7534', 'cys__L_e']	MetabolicReaction	3.6905318514353e-6*mu CPLX0-7534 + cys__L_e --> cys__L_p	1000.0	0
CYStex_REV_G6700-MONOMER	['b1377_Outer_Membrane']	[1.0]	['cys__L_e']	[-8.12357800855527e-6*mu, -1.0]	['G6700-MONOMER', 'cys__L_p']	MetabolicReaction	8.12357800855527e-6*mu G6700-MONOMER + cys__L_p --> cys__L_e	1000.0	0
CYStex_FWD_G6700-MONOMER	['b1377_Outer_Membrane']	[1.0]	['cys__L_p']	[-8.12357800855527e-6*mu, -1.0]	['G6700-MONOMER', 'cys__L_e']	MetabolicReaction	8.12357800855527e-6*mu G6700-MONOMER + cys__L_e --> cys__L_p	1000.0	0
CYStex_REV_CPLX0-7530	['b0241_Outer_Membrane']	[1.0]	['cys__L_e']	[-3.71961802828584e-6*mu, -1.0]	['CPLX0-7530', 'cys__L_p']	MetabolicReaction	3.71961802828584e-6*mu CPLX0-7530 + cys__L_p --> cys__L_e	1000.0	0
CYStex_FWD_CPLX0-7530	['b0241_Outer_Membrane']	[1.0]	['cys__L_p']	[-3.71961802828584e-6*mu, -1.0]	['CPLX0-7530', 'cys__L_e']	MetabolicReaction	3.71961802828584e-6*mu CPLX0-7530 + cys__L_e --> cys__L_p	1000.0	0
CYStpp_FWD_EG11639-MONOMER	['b1533_Inner_Membrane']	[1.0]	['cys__L_p']	[-9.74340331787008e-6*mu, -1.0]	['EG11639-MONOMER', 'cys__L_c']	MetabolicReaction	9.74340331787008e-6*mu EG11639-MONOMER + cys__L_c --> cys__L_p	1000.0	0
CYStpp_FWD_EG12445-MONOMER	['b2578_Inner_Membrane']	[1.0]	['cys__L_p']	[-1.3348778373144e-5*mu, -1.0]	['EG12445-MONOMER', 'cys__L_c']	MetabolicReaction	1.3348778373144e-5*mu EG12445-MONOMER + cys__L_c --> cys__L_p	1000.0	0
CYTBD2pp_FWD_APP-UBIOX-CPLX_mod_pheme_mod_hemed	['b0978_Inner_Membrane', 'b0979_Inner_Membrane']	[1.0, 1.0, 2.0]	['h2o_c', 'mqn8_c', 'h_p']	[-4.16635268949723e-6*mu, -0.5, -2.0, -1.0]	['APP-UBIOX-CPLX_mod_pheme_mod_hemed', 'o2_c', 'h_c', 'mql8_c']	MetabolicReaction	4.16635268949723e-6*mu APP-UBIOX-CPLX_mod_pheme_mod_hemed + 2.0 h_c + mql8_c + 0.5 o2_c --> h2o_c + 2.0 h_p + mqn8_c	1000.0	0
CYTBDpp_FWD_APP-UBIOX-CPLX_mod_pheme_mod_hemed	['b0978_Inner_Membrane', 'b0979_Inner_Membrane']	[1.0, 2.0, 1.0]	['h2o_c', 'h_p', 'q8_c']	[-4.16635268949723e-6*mu, -0.5, -1.0, -2.0]	['APP-UBIOX-CPLX_mod_pheme_mod_hemed', 'o2_c', 'q8h2_c', 'h_c']	MetabolicReaction	4.16635268949723e-6*mu APP-UBIOX-CPLX_mod_pheme_mod_hemed + 2.0 h_c + 0.5 o2_c + q8h2_c --> h2o_c + 2.0 h_p + q8_c	1000.0	0
CYTBDpp_FWD_CYT-D-UBIOX-CPLX_mod_pheme_mod_hemed	['b0733_Inner_Membrane', 'b0734_Inner_Membrane']	[1.0, 2.0, 1.0]	['h2o_c', 'h_p', 'q8_c']	[-4.15673955458746e-6*mu, -0.5, -1.0, -2.0]	['CYT-D-UBIOX-CPLX_mod_pheme_mod_hemed', 'o2_c', 'q8h2_c', 'h_c']	MetabolicReaction	4.15673955458746e-6*mu CYT-D-UBIOX-CPLX_mod_pheme_mod_hemed + 2.0 h_c + 0.5 o2_c + q8h2_c --> h2o_c + 2.0 h_p + q8_c	1000.0	0
CYTBO3_4pp_FWD_CYT-O-UBIOX-CPLX_mod_pheme_mod_hemeO_mod_cu2	['b0429_Inner_Membrane', 'b0431_Inner_Membrane', 'b0430_Inner_Membrane', 'b0432_Inner_Membrane']	[1.0, 4.0, 1.0]	['h2o_c', 'h_p', 'q8_c']	[-9.25925925925926e-8*mu, -0.5, -1.0, -4.0]	['CYT-O-UBIOX-CPLX_mod_pheme_mod_hemeO_mod_cu2', 'o2_c', 'q8h2_c', 'h_c']	MetabolicReaction	9.25925925925926e-8*mu CYT-O-UBIOX-CPLX_mod_pheme_mod_hemeO_mod_cu2 + 4.0 h_c + 0.5 o2_c + q8h2_c --> h2o_c + 4.0 h_p + q8_c	1000.0	0
CYTD_FWD_CYTIDEAM-CPLX_mod_zn2	['b2143']	[1.0, 1.0]	['uri_c', 'nh4_c']	[-5.90376867540518e-6*mu, -1.0, -1.0, -1.0]	['CYTIDEAM-CPLX_mod_zn2', 'cytd_c', 'h2o_c', 'h_c']	MetabolicReaction	5.90376867540518e-6*mu CYTIDEAM-CPLX_mod_zn2 + cytd_c + h2o_c + h_c --> nh4_c + uri_c	1000.0	0
CYTDH_FWD_CPLX0-7904	['b2162']	[1.0, 1.0]	['csn_c', 'rib__D_c']	[-3.33699314313256e-6*mu, -1.0, -1.0]	['CPLX0-7904', 'cytd_c', 'h2o_c']	MetabolicReaction	3.33699314313256e-6*mu CPLX0-7904 + cytd_c + h2o_c --> csn_c + rib__D_c	1000.0	0
CYTDH_FWD_G6358-MONOMER	['b0651']	[1.0, 1.0]	['csn_c', 'rib__D_c']	[-9.42296349119095e-6*mu, -1.0, -1.0]	['G6358-MONOMER', 'cytd_c', 'h2o_c']	MetabolicReaction	9.42296349119095e-6*mu G6358-MONOMER + cytd_c + h2o_c --> csn_c + rib__D_c	1000.0	0
CYTDH_FWD_EG11082-MONOMER	['b0030']	[1.0, 1.0]	['csn_c', 'rib__D_c']	[-9.69407687544575e-6*mu, -1.0, -1.0]	['EG11082-MONOMER', 'cytd_c', 'h2o_c']	MetabolicReaction	9.69407687544575e-6*mu EG11082-MONOMER + cytd_c + h2o_c --> csn_c + rib__D_c	1000.0	0
CYTDK2_FWD_UDK-MONOMER_mod_mg2	['b2066']	[1.0, 1.0, 1.0]	['gdp_c', 'h_c', 'cmp_c']	[-1.20536549827455e-5*mu, -1.0, -1.0]	['UDK-MONOMER_mod_mg2', 'cytd_c', 'gtp_c']	MetabolicReaction	1.20536549827455e-5*mu UDK-MONOMER_mod_mg2 + cytd_c + gtp_c --> cmp_c + gdp_c + h_c	1000.0	0
CYTDt2pp_FWD_NUPG-MONOMER	['b2964_Inner_Membrane']	[1.0, 1.0]	['cytd_c', 'h_c']	[-7.43107290740777e-6*mu, -1.0, -1.0]	['NUPG-MONOMER', 'cytd_p', 'h_p']	MetabolicReaction	7.43107290740777e-6*mu NUPG-MONOMER + cytd_p + h_p --> cytd_c + h_c	1000.0	0
CYTDt2pp_FWD_NUPC-MONOMER	['b2393_Inner_Membrane']	[1.0, 1.0]	['cytd_c', 'h_c']	[-7.80191361440411e-6*mu, -1.0, -1.0]	['NUPC-MONOMER', 'cytd_p', 'h_p']	MetabolicReaction	7.80191361440411e-6*mu NUPC-MONOMER + cytd_p + h_p --> cytd_c + h_c	1000.0	0
CYTDt2rpp_REV_XAPB-MONOMER	['b2406_Inner_Membrane']	[1.0, 1.0]	['cytd_p', 'h_p']	[-7.46131057019546e-6*mu, -1.0, -1.0]	['XAPB-MONOMER', 'cytd_c', 'h_c']	MetabolicReaction	7.46131057019546e-6*mu XAPB-MONOMER + cytd_c + h_c --> cytd_p + h_p	1000.0	0
CYTDt2rpp_FWD_XAPB-MONOMER	['b2406_Inner_Membrane']	[1.0, 1.0]	['cytd_c', 'h_c']	[-7.46131057019546e-6*mu, -1.0, -1.0]	['XAPB-MONOMER', 'cytd_p', 'h_p']	MetabolicReaction	7.46131057019546e-6*mu XAPB-MONOMER + cytd_p + h_p --> cytd_c + h_c	1000.0	0
CYTDtex_REV_CPLX0-7533	['b2215_Outer_Membrane']	[1.0]	['cytd_e']	[-3.61950325781278e-6*mu, -1.0]	['CPLX0-7533', 'cytd_p']	MetabolicReaction	3.61950325781278e-6*mu CPLX0-7533 + cytd_p --> cytd_e	1000.0	0
CYTDtex_FWD_CPLX0-7533	['b2215_Outer_Membrane']	[1.0]	['cytd_p']	[-3.61950325781278e-6*mu, -1.0]	['CPLX0-7533', 'cytd_e']	MetabolicReaction	3.61950325781278e-6*mu CPLX0-7533 + cytd_e --> cytd_p	1000.0	0
CYTDtex_REV_CPLX0-7534	['b0929_Outer_Membrane']	[1.0]	['cytd_e']	[-3.6905318514353e-6*mu, -1.0]	['CPLX0-7534', 'cytd_p']	MetabolicReaction	3.6905318514353e-6*mu CPLX0-7534 + cytd_p --> cytd_e	1000.0	0
CYTDtex_FWD_CPLX0-7534	['b0929_Outer_Membrane']	[1.0]	['cytd_p']	[-3.6905318514353e-6*mu, -1.0]	['CPLX0-7534', 'cytd_e']	MetabolicReaction	3.6905318514353e-6*mu CPLX0-7534 + cytd_e --> cytd_p	1000.0	0
CYTDtex_REV_G6700-MONOMER	['b1377_Outer_Membrane']	[1.0]	['cytd_e']	[-8.12357800855527e-6*mu, -1.0]	['G6700-MONOMER', 'cytd_p']	MetabolicReaction	8.12357800855527e-6*mu G6700-MONOMER + cytd_p --> cytd_e	1000.0	0
CYTDtex_FWD_G6700-MONOMER	['b1377_Outer_Membrane']	[1.0]	['cytd_p']	[-8.12357800855527e-6*mu, -1.0]	['G6700-MONOMER', 'cytd_e']	MetabolicReaction	8.12357800855527e-6*mu G6700-MONOMER + cytd_e --> cytd_p	1000.0	0
CYTDtex_REV_CPLX0-7530	['b0241_Outer_Membrane']	[1.0]	['cytd_e']	[-3.71961802828584e-6*mu, -1.0]	['CPLX0-7530', 'cytd_p']	MetabolicReaction	3.71961802828584e-6*mu CPLX0-7530 + cytd_p --> cytd_e	1000.0	0
CYTDtex_FWD_CPLX0-7530	['b0241_Outer_Membrane']	[1.0]	['cytd_p']	[-3.71961802828584e-6*mu, -1.0]	['CPLX0-7530', 'cytd_e']	MetabolicReaction	3.71961802828584e-6*mu CPLX0-7530 + cytd_e --> cytd_p	1000.0	0
CYTK1_REV_CMPKI-MONOMER_mod_mg2	['b0910']	[1.0, 1.0]	['atp_c', 'cmp_c']	[-1.19110673788149e-5*mu, -1.0, -1.0]	['CMPKI-MONOMER_mod_mg2', 'cdp_c', 'adp_c']	MetabolicReaction	1.19110673788149e-5*mu CMPKI-MONOMER_mod_mg2 + adp_c + cdp_c --> atp_c + cmp_c	1000.0	0
CYTK1_FWD_CMPKI-MONOMER_mod_mg2	['b0910']	[1.0, 1.0]	['cdp_c', 'adp_c']	[-3.60683640093e-5*mu, -1.0, -1.0]	['CMPKI-MONOMER_mod_mg2', 'atp_c', 'cmp_c']	MetabolicReaction	3.60683640093e-5*mu CMPKI-MONOMER_mod_mg2 + atp_c + cmp_c --> adp_c + cdp_c	1000.0	0
CYTK2_REV_CMPKI-MONOMER_mod_mg2	['b0910']	[1.0, 1.0]	['dcmp_c', 'atp_c']	[-1.19110673788149e-5*mu, -1.0, -1.0]	['CMPKI-MONOMER_mod_mg2', 'adp_c', 'dcdp_c']	MetabolicReaction	1.19110673788149e-5*mu CMPKI-MONOMER_mod_mg2 + adp_c + dcdp_c --> atp_c + dcmp_c	1000.0	0
CYTK2_FWD_CMPKI-MONOMER_mod_mg2	['b0910']	[1.0, 1.0]	['adp_c', 'dcdp_c']	[-1.19110673788149e-5*mu, -1.0, -1.0]	['CMPKI-MONOMER_mod_mg2', 'dcmp_c', 'atp_c']	MetabolicReaction	1.19110673788149e-5*mu CMPKI-MONOMER_mod_mg2 + atp_c + dcmp_c --> adp_c + dcdp_c	1000.0	0
D__LACt2pp_REV_LCTP-MONOMER	['b3603_Inner_Membrane']	[1.0, 1.0]	['h_p', 'lac__D_p']	[-6.1910804290497e-6*mu, -1.0, -1.0]	['LCTP-MONOMER', 'lac__D_c', 'h_c']	MetabolicReaction	6.1910804290497e-6*mu LCTP-MONOMER + h_c + lac__D_c --> h_p + lac__D_p	1000.0	0
D__LACt2pp_FWD_LCTP-MONOMER	['b3603_Inner_Membrane']	[1.0, 1.0]	['lac__D_c', 'h_c']	[-6.1910804290497e-6*mu, -1.0, -1.0]	['LCTP-MONOMER', 'h_p', 'lac__D_p']	MetabolicReaction	6.1910804290497e-6*mu LCTP-MONOMER + h_p + lac__D_p --> h_c + lac__D_c	1000.0	0
D__LACt2pp_REV_B2975-MONOMER	['b2975_Inner_Membrane']	[1.0, 1.0]	['h_p', 'lac__D_p']	[-6.2105406261922e-6*mu, -1.0, -1.0]	['B2975-MONOMER', 'lac__D_c', 'h_c']	MetabolicReaction	6.2105406261922e-6*mu B2975-MONOMER + h_c + lac__D_c --> h_p + lac__D_p	1000.0	0
D__LACt2pp_FWD_B2975-MONOMER	['b2975_Inner_Membrane']	[1.0, 1.0]	['lac__D_c', 'h_c']	[-6.2105406261922e-6*mu, -1.0, -1.0]	['B2975-MONOMER', 'h_p', 'lac__D_p']	MetabolicReaction	6.2105406261922e-6*mu B2975-MONOMER + h_p + lac__D_p --> h_c + lac__D_c	1000.0	0
D__LACtex_REV_CPLX0-7533	['b2215_Outer_Membrane']	[1.0]	['lac__D_e']	[-3.61950325781278e-6*mu, -1.0]	['CPLX0-7533', 'lac__D_p']	MetabolicReaction	3.61950325781278e-6*mu CPLX0-7533 + lac__D_p --> lac__D_e	1000.0	0
D__LACtex_FWD_CPLX0-7533	['b2215_Outer_Membrane']	[1.0]	['lac__D_p']	[-3.61950325781278e-6*mu, -1.0]	['CPLX0-7533', 'lac__D_e']	MetabolicReaction	3.61950325781278e-6*mu CPLX0-7533 + lac__D_e --> lac__D_p	1000.0	0
D__LACtex_REV_CPLX0-7534	['b0929_Outer_Membrane']	[1.0]	['lac__D_e']	[-3.6905318514353e-6*mu, -1.0]	['CPLX0-7534', 'lac__D_p']	MetabolicReaction	3.6905318514353e-6*mu CPLX0-7534 + lac__D_p --> lac__D_e	1000.0	0
D__LACtex_FWD_CPLX0-7534	['b0929_Outer_Membrane']	[1.0]	['lac__D_p']	[-3.6905318514353e-6*mu, -1.0]	['CPLX0-7534', 'lac__D_e']	MetabolicReaction	3.6905318514353e-6*mu CPLX0-7534 + lac__D_e --> lac__D_p	1000.0	0
D__LACtex_REV_G6700-MONOMER	['b1377_Outer_Membrane']	[1.0]	['lac__D_e']	[-8.12357800855527e-6*mu, -1.0]	['G6700-MONOMER', 'lac__D_p']	MetabolicReaction	8.12357800855527e-6*mu G6700-MONOMER + lac__D_p --> lac__D_e	1000.0	0
D__LACtex_FWD_G6700-MONOMER	['b1377_Outer_Membrane']	[1.0]	['lac__D_p']	[-8.12357800855527e-6*mu, -1.0]	['G6700-MONOMER', 'lac__D_e']	MetabolicReaction	8.12357800855527e-6*mu G6700-MONOMER + lac__D_e --> lac__D_p	1000.0	0
D__LACtex_REV_CPLX0-7530	['b0241_Outer_Membrane']	[1.0]	['lac__D_e']	[-3.71961802828584e-6*mu, -1.0]	['CPLX0-7530', 'lac__D_p']	MetabolicReaction	3.71961802828584e-6*mu CPLX0-7530 + lac__D_p --> lac__D_e	1000.0	0
D__LACtex_FWD_CPLX0-7530	['b0241_Outer_Membrane']	[1.0]	['lac__D_p']	[-3.71961802828584e-6*mu, -1.0]	['CPLX0-7530', 'lac__D_e']	MetabolicReaction	3.71961802828584e-6*mu CPLX0-7530 + lac__D_e --> lac__D_p	1000.0	0
DAAD_FWD_DALADEHYDROGA-MONOMER	['b1189']	[1.0, 1.0, 1.0]	['pyr_c', 'fadh2_c', 'nh4_c']	[-7.28890843342523e-6*mu, -1.0, -1.0, -1.0]	['DALADEHYDROGA-MONOMER', 'h2o_c', 'ala__D_c', 'fad_c']	MetabolicReaction	7.28890843342523e-6*mu DALADEHYDROGA-MONOMER + ala__D_c + fad_c + h2o_c --> fadh2_c + nh4_c + pyr_c	1000.0	0
DADA_FWD_ADENODEAMIN-MONOMER	['b1623']	[1.0, 1.0]	['din_c', 'nh4_c']	[-8.91785271374008e-6*mu, -1.0, -1.0, -1.0]	['ADENODEAMIN-MONOMER', 'h2o_c', 'dad__2_c', 'h_c']	MetabolicReaction	8.91785271374008e-6*mu ADENODEAMIN-MONOMER + dad__2_c + h2o_c + h_c --> din_c + nh4_c	1000.0	0
DADK_REV_ADENYL-KIN-MONOMER_mod_mg2	['b0474']	[1.0, 1.0]	['damp_c', 'atp_c']	[-1.23475458705227e-5*mu, -1.0, -1.0]	['ADENYL-KIN-MONOMER_mod_mg2', 'dadp_c', 'adp_c']	MetabolicReaction	1.23475458705227e-5*mu ADENYL-KIN-MONOMER_mod_mg2 + adp_c + dadp_c --> atp_c + damp_c	1000.0	0
DADK_FWD_ADENYL-KIN-MONOMER_mod_mg2	['b0474']	[1.0, 1.0]	['dadp_c', 'adp_c']	[-1.23475458705227e-5*mu, -1.0, -1.0]	['ADENYL-KIN-MONOMER_mod_mg2', 'damp_c', 'atp_c']	MetabolicReaction	1.23475458705227e-5*mu ADENYL-KIN-MONOMER_mod_mg2 + atp_c + damp_c --> adp_c + dadp_c	1000.0	0
DADNt2pp_FWD_NUPG-MONOMER	['b2964_Inner_Membrane']	[1.0, 1.0]	['dad__2_c', 'h_c']	[-7.43107290740777e-6*mu, -1.0, -1.0]	['NUPG-MONOMER', 'dad__2_p', 'h_p']	MetabolicReaction	7.43107290740777e-6*mu NUPG-MONOMER + dad__2_p + h_p --> dad__2_c + h_c	1000.0	0
DADNt2pp_FWD_NUPC-MONOMER	['b2393_Inner_Membrane']	[1.0, 1.0]	['dad__2_c', 'h_c']	[-7.80191361440411e-6*mu, -1.0, -1.0]	['NUPC-MONOMER', 'dad__2_p', 'h_p']	MetabolicReaction	7.80191361440411e-6*mu NUPC-MONOMER + dad__2_p + h_p --> dad__2_c + h_c	1000.0	0
DADNtex_REV_EG11035-MONOMER	['b0411_Outer_Membrane']	[1.0]	['dad__2_e']	[-9.47091343361045e-6*mu, -1.0]	['EG11035-MONOMER', 'dad__2_p']	MetabolicReaction	9.47091343361045e-6*mu EG11035-MONOMER + dad__2_p --> dad__2_e	1000.0	0
DADNtex_FWD_EG11035-MONOMER	['b0411_Outer_Membrane']	[1.0]	['dad__2_p']	[-9.47091343361045e-6*mu, -1.0]	['EG11035-MONOMER', 'dad__2_e']	MetabolicReaction	9.47091343361045e-6*mu EG11035-MONOMER + dad__2_e --> dad__2_p	1000.0	0
DAGK120_FWD_DIACYLGLYKIN-CPLX_mod_cd2_mod_zn2_mod_mg2_mod_mn2_mod_cobalt2	['b4042_Inner_Membrane']	[1.0, 1.0, 1.0]	['h_c', 'adp_c', 'pa120_c']	[-8.35338785871325e-6*mu, -1.0, -1.0]	['DIACYLGLYKIN-CPLX_mod_cd2_mod_zn2_mod_mg2_mod_mn2_mod_cobalt2', '12dgr120_c', 'atp_c']	MetabolicReaction	12dgr120_c + 8.35338785871325e-6*mu DIACYLGLYKIN-CPLX_mod_cd2_mod_zn2_mod_mg2_mod_mn2_mod_cobalt2 + atp_c --> adp_c + h_c + pa120_c	1000.0	0
DAGK140_FWD_DIACYLGLYKIN-CPLX_mod_cd2_mod_zn2_mod_mg2_mod_mn2_mod_cobalt2	['b4042_Inner_Membrane']	[1.0, 1.0, 1.0]	['pa140_c', 'h_c', 'adp_c']	[-8.35338785871325e-6*mu, -1.0, -1.0]	['DIACYLGLYKIN-CPLX_mod_cd2_mod_zn2_mod_mg2_mod_mn2_mod_cobalt2', '12dgr140_c', 'atp_c']	MetabolicReaction	12dgr140_c + 8.35338785871325e-6*mu DIACYLGLYKIN-CPLX_mod_cd2_mod_zn2_mod_mg2_mod_mn2_mod_cobalt2 + atp_c --> adp_c + h_c + pa140_c	1000.0	0
DAGK141_FWD_DIACYLGLYKIN-CPLX_mod_cd2_mod_zn2_mod_mg2_mod_mn2_mod_cobalt2	['b4042_Inner_Membrane']	[1.0, 1.0, 1.0]	['pa141_c', 'h_c', 'adp_c']	[-8.35338785871325e-6*mu, -1.0, -1.0]	['DIACYLGLYKIN-CPLX_mod_cd2_mod_zn2_mod_mg2_mod_mn2_mod_cobalt2', '12dgr141_c', 'atp_c']	MetabolicReaction	12dgr141_c + 8.35338785871325e-6*mu DIACYLGLYKIN-CPLX_mod_cd2_mod_zn2_mod_mg2_mod_mn2_mod_cobalt2 + atp_c --> adp_c + h_c + pa141_c	1000.0	0
DAGK160_FWD_DIACYLGLYKIN-CPLX_mod_cd2_mod_zn2_mod_mg2_mod_mn2_mod_cobalt2	['b4042_Inner_Membrane']	[1.0, 1.0, 1.0]	['pa160_c', 'h_c', 'adp_c']	[-8.35338785871325e-6*mu, -1.0, -1.0]	['DIACYLGLYKIN-CPLX_mod_cd2_mod_zn2_mod_mg2_mod_mn2_mod_cobalt2', '12dgr160_c', 'atp_c']	MetabolicReaction	12dgr160_c + 8.35338785871325e-6*mu DIACYLGLYKIN-CPLX_mod_cd2_mod_zn2_mod_mg2_mod_mn2_mod_cobalt2 + atp_c --> adp_c + h_c + pa160_c	1000.0	0
DAGK161_FWD_DIACYLGLYKIN-CPLX_mod_cd2_mod_zn2_mod_mg2_mod_mn2_mod_cobalt2	['b4042_Inner_Membrane']	[1.0, 1.0, 1.0]	['pa161_c', 'h_c', 'adp_c']	[-8.35338785871325e-6*mu, -1.0, -1.0]	['DIACYLGLYKIN-CPLX_mod_cd2_mod_zn2_mod_mg2_mod_mn2_mod_cobalt2', '12dgr161_c', 'atp_c']	MetabolicReaction	12dgr161_c + 8.35338785871325e-6*mu DIACYLGLYKIN-CPLX_mod_cd2_mod_zn2_mod_mg2_mod_mn2_mod_cobalt2 + atp_c --> adp_c + h_c + pa161_c	1000.0	0
DAGK180_FWD_DIACYLGLYKIN-CPLX_mod_cd2_mod_zn2_mod_mg2_mod_mn2_mod_cobalt2	['b4042_Inner_Membrane']	[1.0, 1.0, 1.0]	['h_c', 'adp_c', 'pa180_c']	[-8.35338785871325e-6*mu, -1.0, -1.0]	['DIACYLGLYKIN-CPLX_mod_cd2_mod_zn2_mod_mg2_mod_mn2_mod_cobalt2', '12dgr180_c', 'atp_c']	MetabolicReaction	12dgr180_c + 8.35338785871325e-6*mu DIACYLGLYKIN-CPLX_mod_cd2_mod_zn2_mod_mg2_mod_mn2_mod_cobalt2 + atp_c --> adp_c + h_c + pa180_c	1000.0	0
DAGK181_FWD_DIACYLGLYKIN-CPLX_mod_cd2_mod_zn2_mod_mg2_mod_mn2_mod_cobalt2	['b4042_Inner_Membrane']	[1.0, 1.0, 1.0]	['pa181_c', 'h_c', 'adp_c']	[-8.35338785871325e-6*mu, -1.0, -1.0]	['DIACYLGLYKIN-CPLX_mod_cd2_mod_zn2_mod_mg2_mod_mn2_mod_cobalt2', '12dgr181_c', 'atp_c']	MetabolicReaction	12dgr181_c + 8.35338785871325e-6*mu DIACYLGLYKIN-CPLX_mod_cd2_mod_zn2_mod_mg2_mod_mn2_mod_cobalt2 + atp_c --> adp_c + h_c + pa181_c	1000.0	0
DALAt2pp_FWD_CYCA-MONOMER	['b4208_Inner_Membrane']	[1.0, 1.0]	['ala__D_c', 'h_c']	[-6.85453859205898e-6*mu, -1.0, -1.0]	['CYCA-MONOMER', 'h_p', 'ala__D_p']	MetabolicReaction	6.85453859205898e-6*mu CYCA-MONOMER + ala__D_p + h_p --> ala__D_c + h_c	1000.0	0
DALAtex_REV_CPLX0-7533	['b2215_Outer_Membrane']	[1.0]	['ala__D_e']	[-3.61950325781278e-6*mu, -1.0]	['CPLX0-7533', 'ala__D_p']	MetabolicReaction	3.61950325781278e-6*mu CPLX0-7533 + ala__D_p --> ala__D_e	1000.0	0
DALAtex_FWD_CPLX0-7533	['b2215_Outer_Membrane']	[1.0]	['ala__D_p']	[-3.61950325781278e-6*mu, -1.0]	['CPLX0-7533', 'ala__D_e']	MetabolicReaction	3.61950325781278e-6*mu CPLX0-7533 + ala__D_e --> ala__D_p	1000.0	0
DALAtex_REV_CPLX0-7534	['b0929_Outer_Membrane']	[1.0]	['ala__D_e']	[-3.6905318514353e-6*mu, -1.0]	['CPLX0-7534', 'ala__D_p']	MetabolicReaction	3.6905318514353e-6*mu CPLX0-7534 + ala__D_p --> ala__D_e	1000.0	0
DALAtex_FWD_CPLX0-7534	['b0929_Outer_Membrane']	[1.0]	['ala__D_p']	[-3.6905318514353e-6*mu, -1.0]	['CPLX0-7534', 'ala__D_e']	MetabolicReaction	3.6905318514353e-6*mu CPLX0-7534 + ala__D_e --> ala__D_p	1000.0	0
DALAtex_REV_G6700-MONOMER	['b1377_Outer_Membrane']	[1.0]	['ala__D_e']	[-8.12357800855527e-6*mu, -1.0]	['G6700-MONOMER', 'ala__D_p']	MetabolicReaction	8.12357800855527e-6*mu G6700-MONOMER + ala__D_p --> ala__D_e	1000.0	0
DALAtex_FWD_G6700-MONOMER	['b1377_Outer_Membrane']	[1.0]	['ala__D_p']	[-8.12357800855527e-6*mu, -1.0]	['G6700-MONOMER', 'ala__D_e']	MetabolicReaction	8.12357800855527e-6*mu G6700-MONOMER + ala__D_e --> ala__D_p	1000.0	0
DALAtex_REV_CPLX0-7530	['b0241_Outer_Membrane']	[1.0]	['ala__D_e']	[-3.71961802828584e-6*mu, -1.0]	['CPLX0-7530', 'ala__D_p']	MetabolicReaction	3.71961802828584e-6*mu CPLX0-7530 + ala__D_p --> ala__D_e	1000.0	0
DALAtex_FWD_CPLX0-7530	['b0241_Outer_Membrane']	[1.0]	['ala__D_p']	[-3.71961802828584e-6*mu, -1.0]	['CPLX0-7530', 'ala__D_e']	MetabolicReaction	3.71961802828584e-6*mu CPLX0-7530 + ala__D_e --> ala__D_p	1000.0	0
DAMPtex_REV_CPLX0-7533	['b2215_Outer_Membrane']	[1.0]	['damp_e']	[-3.61950325781278e-6*mu, -1.0]	['CPLX0-7533', 'damp_p']	MetabolicReaction	3.61950325781278e-6*mu CPLX0-7533 + damp_p --> damp_e	1000.0	0
DAMPtex_FWD_CPLX0-7533	['b2215_Outer_Membrane']	[1.0]	['damp_p']	[-3.61950325781278e-6*mu, -1.0]	['CPLX0-7533', 'damp_e']	MetabolicReaction	3.61950325781278e-6*mu CPLX0-7533 + damp_e --> damp_p	1000.0	0
DAMPtex_REV_CPLX0-7534	['b0929_Outer_Membrane']	[1.0]	['damp_e']	[-3.6905318514353e-6*mu, -1.0]	['CPLX0-7534', 'damp_p']	MetabolicReaction	3.6905318514353e-6*mu CPLX0-7534 + damp_p --> damp_e	1000.0	0
DAMPtex_FWD_CPLX0-7534	['b0929_Outer_Membrane']	[1.0]	['damp_p']	[-3.6905318514353e-6*mu, -1.0]	['CPLX0-7534', 'damp_e']	MetabolicReaction	3.6905318514353e-6*mu CPLX0-7534 + damp_e --> damp_p	1000.0	0
DAMPtex_REV_G6700-MONOMER	['b1377_Outer_Membrane']	[1.0]	['damp_e']	[-8.12357800855527e-6*mu, -1.0]	['G6700-MONOMER', 'damp_p']	MetabolicReaction	8.12357800855527e-6*mu G6700-MONOMER + damp_p --> damp_e	1000.0	0
DAMPtex_FWD_G6700-MONOMER	['b1377_Outer_Membrane']	[1.0]	['damp_p']	[-8.12357800855527e-6*mu, -1.0]	['G6700-MONOMER', 'damp_e']	MetabolicReaction	8.12357800855527e-6*mu G6700-MONOMER + damp_e --> damp_p	1000.0	0
DAMPtex_REV_CPLX0-7530	['b0241_Outer_Membrane']	[1.0]	['damp_e']	[-3.71961802828584e-6*mu, -1.0]	['CPLX0-7530', 'damp_p']	MetabolicReaction	3.71961802828584e-6*mu CPLX0-7530 + damp_p --> damp_e	1000.0	0
DAMPtex_FWD_CPLX0-7530	['b0241_Outer_Membrane']	[1.0]	['damp_p']	[-3.71961802828584e-6*mu, -1.0]	['CPLX0-7530', 'damp_e']	MetabolicReaction	3.71961802828584e-6*mu CPLX0-7530 + damp_e --> damp_p	1000.0	0
DAPAL_FWD_CPLX0-1401_mod_pydx5p	['b2871']	[1.0, 2.0]	['pyr_c', 'nh4_c']	[-4.65200073055149e-6*mu, -1.0, -1.0]	['CPLX0-1401_mod_pydx5p', 'h2o_c', '23dappa_c']	MetabolicReaction	23dappa_c + 4.65200073055149e-6*mu CPLX0-1401_mod_pydx5p + h2o_c --> 2.0 nh4_c + pyr_c	1000.0	0
DAPDC_FWD_DIAMINOPIMDECARB-CPLX_mod_pydx5p	['b2838']	[1.0, 1.0]	['co2_c', 'lys__L_c']	[-3.28367460485828e-5*mu, -1.0, -1.0]	['DIAMINOPIMDECARB-CPLX_mod_pydx5p', 'h_c', '26dap__M_c']	MetabolicReaction	26dap__M_c + 3.28367460485828e-5*mu DIAMINOPIMDECARB-CPLX_mod_pydx5p + h_c --> co2_c + lys__L_c	1000.0	0
DAPE_REV_DIAMINOPIMEPIM-MONOMER	['b3809']	[1.0]	['26dap__LL_c']	[-1.02548312895747e-5*mu, -1.0]	['DIAMINOPIMEPIM-MONOMER', '26dap__M_c']	MetabolicReaction	26dap__M_c + 1.02548312895747e-5*mu DIAMINOPIMEPIM-MONOMER --> 26dap__LL_c	1000.0	0
DAPE_FWD_DIAMINOPIMEPIM-MONOMER	['b3809']	[1.0]	['26dap__M_c']	[-5.55654697086517e-5*mu, -1.0]	['DIAMINOPIMEPIM-MONOMER', '26dap__LL_c']	MetabolicReaction	26dap__LL_c + 5.55654697086517e-5*mu DIAMINOPIMEPIM-MONOMER --> 26dap__M_c	1000.0	0
DAPabcpp_FWD_CPLX_dummy	['dummy']	[1.0, 1.0, 1.0, 1.0]	['26dap__M_c', 'h_c', 'adp_c', 'pi_c']	[-4.27350427350427e-6*mu, -1.0, -1.0, -1.0]	['CPLX_dummy', 'h2o_c', 'atp_c', '26dap__M_p']	MetabolicReaction	26dap__M_p + 4.27350427350427e-6*mu CPLX_dummy + atp_c + h2o_c --> 26dap__M_c + adp_c + h_c + pi_c	1000.0	0
DAPtex_REV_CPLX0-7533	['b2215_Outer_Membrane']	[1.0]	['15dap_e']	[-3.61950325781278e-6*mu, -1.0]	['CPLX0-7533', '15dap_p']	MetabolicReaction	15dap_p + 3.61950325781278e-6*mu CPLX0-7533 --> 15dap_e	1000.0	0
DAPtex_FWD_CPLX0-7533	['b2215_Outer_Membrane']	[1.0]	['15dap_p']	[-3.61950325781278e-6*mu, -1.0]	['CPLX0-7533', '15dap_e']	MetabolicReaction	15dap_e + 3.61950325781278e-6*mu CPLX0-7533 --> 15dap_p	1000.0	0
DAPtex_REV_CPLX0-7534	['b0929_Outer_Membrane']	[1.0]	['15dap_e']	[-3.6905318514353e-6*mu, -1.0]	['CPLX0-7534', '15dap_p']	MetabolicReaction	15dap_p + 3.6905318514353e-6*mu CPLX0-7534 --> 15dap_e	1000.0	0
DAPtex_FWD_CPLX0-7534	['b0929_Outer_Membrane']	[1.0]	['15dap_p']	[-3.6905318514353e-6*mu, -1.0]	['CPLX0-7534', '15dap_e']	MetabolicReaction	15dap_e + 3.6905318514353e-6*mu CPLX0-7534 --> 15dap_p	1000.0	0
DAPtex_REV_G6700-MONOMER	['b1377_Outer_Membrane']	[1.0]	['15dap_e']	[-8.12357800855527e-6*mu, -1.0]	['G6700-MONOMER', '15dap_p']	MetabolicReaction	15dap_p + 8.12357800855527e-6*mu G6700-MONOMER --> 15dap_e	1000.0	0
DAPtex_FWD_G6700-MONOMER	['b1377_Outer_Membrane']	[1.0]	['15dap_p']	[-8.12357800855527e-6*mu, -1.0]	['G6700-MONOMER', '15dap_e']	MetabolicReaction	15dap_e + 8.12357800855527e-6*mu G6700-MONOMER --> 15dap_p	1000.0	0
DAPtex_REV_CPLX0-7530	['b0241_Outer_Membrane']	[1.0]	['15dap_e']	[-3.71961802828584e-6*mu, -1.0]	['CPLX0-7530', '15dap_p']	MetabolicReaction	15dap_p + 3.71961802828584e-6*mu CPLX0-7530 --> 15dap_e	1000.0	0
DAPtex_FWD_CPLX0-7530	['b0241_Outer_Membrane']	[1.0]	['15dap_p']	[-3.71961802828584e-6*mu, -1.0]	['CPLX0-7530', '15dap_e']	MetabolicReaction	15dap_e + 3.71961802828584e-6*mu CPLX0-7530 --> 15dap_p	1000.0	0
DASYN120_FWD_CDPDIGLYSYN-MONOMER_mod_mg2_mod_k	['b0175_Inner_Membrane']	[1.0, 1.0]	['cdpdddecg_c', 'ppi_c']	[-9.94571245221803e-6*mu, -1.0, -1.0, -1.0]	['CDPDIGLYSYN-MONOMER_mod_mg2_mod_k', 'ctp_c', 'h_c', 'pa120_c']	MetabolicReaction	9.94571245221803e-6*mu CDPDIGLYSYN-MONOMER_mod_mg2_mod_k + ctp_c + h_c + pa120_c --> cdpdddecg_c + ppi_c	1000.0	0
DASYN140_FWD_CDPDIGLYSYN-MONOMER_mod_mg2_mod_k	['b0175_Inner_Membrane']	[1.0, 1.0]	['cdpdtdecg_c', 'ppi_c']	[-9.94571245221803e-6*mu, -1.0, -1.0, -1.0]	['CDPDIGLYSYN-MONOMER_mod_mg2_mod_k', 'ctp_c', 'pa140_c', 'h_c']	MetabolicReaction	9.94571245221803e-6*mu CDPDIGLYSYN-MONOMER_mod_mg2_mod_k + ctp_c + h_c + pa140_c --> cdpdtdecg_c + ppi_c	1000.0	0
DASYN141_FWD_CDPDIGLYSYN-MONOMER_mod_mg2_mod_k	['b0175_Inner_Membrane']	[1.0, 1.0]	['ppi_c', 'cdpdtdec7eg_c']	[-9.94571245221803e-6*mu, -1.0, -1.0, -1.0]	['CDPDIGLYSYN-MONOMER_mod_mg2_mod_k', 'ctp_c', 'pa141_c', 'h_c']	MetabolicReaction	9.94571245221803e-6*mu CDPDIGLYSYN-MONOMER_mod_mg2_mod_k + ctp_c + h_c + pa141_c --> cdpdtdec7eg_c + ppi_c	1000.0	0
DASYN160_FWD_CDPDIGLYSYN-MONOMER_mod_mg2_mod_k	['b0175_Inner_Membrane']	[1.0, 1.0]	['ppi_c', 'cdpdhdecg_c']	[-2.32171879821009e-7*mu, -1.0, -1.0, -1.0]	['CDPDIGLYSYN-MONOMER_mod_mg2_mod_k', 'ctp_c', 'pa160_c', 'h_c']	MetabolicReaction	2.32171879821009e-7*mu CDPDIGLYSYN-MONOMER_mod_mg2_mod_k + ctp_c + h_c + pa160_c --> cdpdhdecg_c + ppi_c	1000.0	0
DASYN161_FWD_CDPDIGLYSYN-MONOMER_mod_mg2_mod_k	['b0175_Inner_Membrane']	[1.0, 1.0]	['ppi_c', 'cdpdhdec9eg_c']	[-2.32171879821009e-7*mu, -1.0, -1.0, -1.0]	['CDPDIGLYSYN-MONOMER_mod_mg2_mod_k', 'pa161_c', 'ctp_c', 'h_c']	MetabolicReaction	2.32171879821009e-7*mu CDPDIGLYSYN-MONOMER_mod_mg2_mod_k + ctp_c + h_c + pa161_c --> cdpdhdec9eg_c + ppi_c	1000.0	0
DASYN180_FWD_CDPDIGLYSYN-MONOMER_mod_mg2_mod_k	['b0175_Inner_Membrane']	[1.0, 1.0]	['cdpdodecg_c', 'ppi_c']	[-9.94571245221803e-6*mu, -1.0, -1.0, -1.0]	['CDPDIGLYSYN-MONOMER_mod_mg2_mod_k', 'ctp_c', 'h_c', 'pa180_c']	MetabolicReaction	9.94571245221803e-6*mu CDPDIGLYSYN-MONOMER_mod_mg2_mod_k + ctp_c + h_c + pa180_c --> cdpdodecg_c + ppi_c	1000.0	0
DASYN181_FWD_CDPDIGLYSYN-MONOMER_mod_mg2_mod_k	['b0175_Inner_Membrane']	[1.0, 1.0]	['ppi_c', 'cdpdodec11eg_c']	[-9.94571245221803e-6*mu, -1.0, -1.0, -1.0]	['CDPDIGLYSYN-MONOMER_mod_mg2_mod_k', 'ctp_c', 'pa181_c', 'h_c']	MetabolicReaction	9.94571245221803e-6*mu CDPDIGLYSYN-MONOMER_mod_mg2_mod_k + ctp_c + h_c + pa181_c --> cdpdodec11eg_c + ppi_c	1000.0	0
DATPHs_FWD_SPONT	[]	[1.0, 1.0]	['ditp_c', 'nh4_c']	[-1.0, -1.0, -1.0]	['h2o_c', 'datp_c', 'h_c']	MetabolicReaction	datp_c + h2o_c + h_c --> ditp_c + nh4_c	1000.0	0
DB4PS_FWD_DIOHBUTANONEPSYN-CPLX_mod_mg2	['b3041']	[1.0, 1.0, 1.0]	['for_c', 'h_c', 'db4p_c']	[-0.027578461027118*mu, -1.0]	['DIOHBUTANONEPSYN-CPLX_mod_mg2', 'ru5p__D_c']	MetabolicReaction	0.027578461027118*mu DIOHBUTANONEPSYN-CPLX_mod_mg2 + ru5p__D_c --> db4p_c + for_c + h_c	1000.0	0
DBTS_FWD_DETHIOBIOTIN-SYN-CPLX_mod_mg2	['b0778']	[1.0, 1.0, 3.0, 1.0]	['pi_c', 'dtbt_c', 'h_c', 'adp_c']	[-7.21513973458976e-6*mu, -1.0, -1.0, -1.0]	['DETHIOBIOTIN-SYN-CPLX_mod_mg2', 'dann_c', 'co2_c', 'atp_c']	MetabolicReaction	7.21513973458976e-6*mu DETHIOBIOTIN-SYN-CPLX_mod_mg2 + atp_c + co2_c + dann_c --> adp_c + dtbt_c + 3.0 h_c + pi_c	1000.0	0
DC6PH_FWD_EG10144-MONOMER	['b1734']	[1.0, 1.0]	['acgam_c', 'acgam6p_c']	[-6.97245585798774e-6*mu, -1.0, -1.0]	['EG10144-MONOMER', 'h2o_c', 'chtbs6p_c']	MetabolicReaction	6.97245585798774e-6*mu EG10144-MONOMER + chtbs6p_c + h2o_c --> acgam6p_c + acgam_c	1000.0	0
DCAtex_REV_CPLX0-7533	['b2215_Outer_Membrane']	[1.0]	['dca_e']	[-3.61950325781278e-6*mu, -1.0]	['CPLX0-7533', 'dca_p']	MetabolicReaction	3.61950325781278e-6*mu CPLX0-7533 + dca_p --> dca_e	1000.0	0
DCAtex_FWD_CPLX0-7533	['b2215_Outer_Membrane']	[1.0]	['dca_p']	[-3.61950325781278e-6*mu, -1.0]	['CPLX0-7533', 'dca_e']	MetabolicReaction	3.61950325781278e-6*mu CPLX0-7533 + dca_e --> dca_p	1000.0	0
DCAtex_REV_CPLX0-7534	['b0929_Outer_Membrane']	[1.0]	['dca_e']	[-3.6905318514353e-6*mu, -1.0]	['CPLX0-7534', 'dca_p']	MetabolicReaction	3.6905318514353e-6*mu CPLX0-7534 + dca_p --> dca_e	1000.0	0
DCAtex_FWD_CPLX0-7534	['b0929_Outer_Membrane']	[1.0]	['dca_p']	[-3.6905318514353e-6*mu, -1.0]	['CPLX0-7534', 'dca_e']	MetabolicReaction	3.6905318514353e-6*mu CPLX0-7534 + dca_e --> dca_p	1000.0	0
DCAtex_REV_G6700-MONOMER	['b1377_Outer_Membrane']	[1.0]	['dca_e']	[-8.12357800855527e-6*mu, -1.0]	['G6700-MONOMER', 'dca_p']	MetabolicReaction	8.12357800855527e-6*mu G6700-MONOMER + dca_p --> dca_e	1000.0	0
DCAtex_FWD_G6700-MONOMER	['b1377_Outer_Membrane']	[1.0]	['dca_p']	[-8.12357800855527e-6*mu, -1.0]	['G6700-MONOMER', 'dca_e']	MetabolicReaction	8.12357800855527e-6*mu G6700-MONOMER + dca_e --> dca_p	1000.0	0
DCAtex_REV_CPLX0-7530	['b0241_Outer_Membrane']	[1.0]	['dca_e']	[-3.71961802828584e-6*mu, -1.0]	['CPLX0-7530', 'dca_p']	MetabolicReaction	3.71961802828584e-6*mu CPLX0-7530 + dca_p --> dca_e	1000.0	0
DCAtex_FWD_CPLX0-7530	['b0241_Outer_Membrane']	[1.0]	['dca_p']	[-3.71961802828584e-6*mu, -1.0]	['CPLX0-7530', 'dca_e']	MetabolicReaction	3.71961802828584e-6*mu CPLX0-7530 + dca_e --> dca_p	1000.0	0
DCMPtex_REV_CPLX0-7533	['b2215_Outer_Membrane']	[1.0]	['dcmp_e']	[-3.61950325781278e-6*mu, -1.0]	['CPLX0-7533', 'dcmp_p']	MetabolicReaction	3.61950325781278e-6*mu CPLX0-7533 + dcmp_p --> dcmp_e	1000.0	0
DCMPtex_FWD_CPLX0-7533	['b2215_Outer_Membrane']	[1.0]	['dcmp_p']	[-3.61950325781278e-6*mu, -1.0]	['CPLX0-7533', 'dcmp_e']	MetabolicReaction	3.61950325781278e-6*mu CPLX0-7533 + dcmp_e --> dcmp_p	1000.0	0
DCMPtex_REV_CPLX0-7534	['b0929_Outer_Membrane']	[1.0]	['dcmp_e']	[-3.6905318514353e-6*mu, -1.0]	['CPLX0-7534', 'dcmp_p']	MetabolicReaction	3.6905318514353e-6*mu CPLX0-7534 + dcmp_p --> dcmp_e	1000.0	0
DCMPtex_FWD_CPLX0-7534	['b0929_Outer_Membrane']	[1.0]	['dcmp_p']	[-3.6905318514353e-6*mu, -1.0]	['CPLX0-7534', 'dcmp_e']	MetabolicReaction	3.6905318514353e-6*mu CPLX0-7534 + dcmp_e --> dcmp_p	1000.0	0
DCMPtex_REV_G6700-MONOMER	['b1377_Outer_Membrane']	[1.0]	['dcmp_e']	[-8.12357800855527e-6*mu, -1.0]	['G6700-MONOMER', 'dcmp_p']	MetabolicReaction	8.12357800855527e-6*mu G6700-MONOMER + dcmp_p --> dcmp_e	1000.0	0
DCMPtex_FWD_G6700-MONOMER	['b1377_Outer_Membrane']	[1.0]	['dcmp_p']	[-8.12357800855527e-6*mu, -1.0]	['G6700-MONOMER', 'dcmp_e']	MetabolicReaction	8.12357800855527e-6*mu G6700-MONOMER + dcmp_e --> dcmp_p	1000.0	0
DCMPtex_REV_CPLX0-7530	['b0241_Outer_Membrane']	[1.0]	['dcmp_e']	[-3.71961802828584e-6*mu, -1.0]	['CPLX0-7530', 'dcmp_p']	MetabolicReaction	3.71961802828584e-6*mu CPLX0-7530 + dcmp_p --> dcmp_e	1000.0	0
DCMPtex_FWD_CPLX0-7530	['b0241_Outer_Membrane']	[1.0]	['dcmp_p']	[-3.71961802828584e-6*mu, -1.0]	['CPLX0-7530', 'dcmp_e']	MetabolicReaction	3.71961802828584e-6*mu CPLX0-7530 + dcmp_e --> dcmp_p	1000.0	0
DCTPD_FWD_DCTP-DEAM-CPLX	['b2065']	[1.0, 1.0]	['dutp_c', 'nh4_c']	[-5.85809213956367e-6*mu, -1.0, -1.0, -1.0]	['DCTP-DEAM-CPLX', 'h2o_c', 'dctp_c', 'h_c']	MetabolicReaction	5.85809213956367e-6*mu DCTP-DEAM-CPLX + dctp_c + h2o_c + h_c --> dutp_c + nh4_c	1000.0	0
DCYTD_FWD_CYTIDEAM-CPLX_mod_zn2	['b2143']	[1.0, 1.0]	['duri_c', 'nh4_c']	[-5.90376867540518e-6*mu, -1.0, -1.0, -1.0]	['CYTIDEAM-CPLX_mod_zn2', 'dcyt_c', 'h2o_c', 'h_c']	MetabolicReaction	5.90376867540518e-6*mu CYTIDEAM-CPLX_mod_zn2 + dcyt_c + h2o_c + h_c --> duri_c + nh4_c	1000.0	0
DCYTt2pp_FWD_NUPG-MONOMER	['b2964_Inner_Membrane']	[1.0, 1.0]	['dcyt_c', 'h_c']	[-7.43107290740777e-6*mu, -1.0, -1.0]	['NUPG-MONOMER', 'dcyt_p', 'h_p']	MetabolicReaction	7.43107290740777e-6*mu NUPG-MONOMER + dcyt_p + h_p --> dcyt_c + h_c	1000.0	0
DCYTt2pp_FWD_NUPC-MONOMER	['b2393_Inner_Membrane']	[1.0, 1.0]	['dcyt_c', 'h_c']	[-7.80191361440411e-6*mu, -1.0, -1.0]	['NUPC-MONOMER', 'dcyt_p', 'h_p']	MetabolicReaction	7.80191361440411e-6*mu NUPC-MONOMER + dcyt_p + h_p --> dcyt_c + h_c	1000.0	0
DCYTtex_REV_EG11035-MONOMER	['b0411_Outer_Membrane']	[1.0]	['dcyt_e']	[-9.47091343361045e-6*mu, -1.0]	['EG11035-MONOMER', 'dcyt_p']	MetabolicReaction	9.47091343361045e-6*mu EG11035-MONOMER + dcyt_p --> dcyt_e	1000.0	0
DCYTtex_FWD_EG11035-MONOMER	['b0411_Outer_Membrane']	[1.0]	['dcyt_p']	[-9.47091343361045e-6*mu, -1.0]	['EG11035-MONOMER', 'dcyt_e']	MetabolicReaction	9.47091343361045e-6*mu EG11035-MONOMER + dcyt_e --> dcyt_p	1000.0	0
DDCAtexi_FWD_EG10280-MONOMER	['b2344_Outer_Membrane']	[1.0]	['ddca_p']	[-7.1584827157928e-6*mu, -1.0]	['EG10280-MONOMER', 'ddca_e']	MetabolicReaction	7.1584827157928e-6*mu EG10280-MONOMER + ddca_e --> ddca_p	1000.0	0
DDGALK_FWD_DEHYDDEOXGALACTKIN-MONOMER	['b3693']	[1.0, 1.0, 1.0]	['2dh3dgal6p_c', 'h_c', 'adp_c']	[-9.96839344012957e-6*mu, -1.0, -1.0]	['DEHYDDEOXGALACTKIN-MONOMER', '2dh3dgal_c', 'atp_c']	MetabolicReaction	2dh3dgal_c + 9.96839344012957e-6*mu DEHYDDEOXGALACTKIN-MONOMER + atp_c --> 2dh3dgal6p_c + adp_c + h_c	1000.0	0
DDGLCNt2rpp_REV_KDGT-MONOMER	['b3909_Inner_Membrane']	[1.0, 1.0]	['2ddglcn_p', 'h_p']	[-9.45097410840713e-6*mu, -1.0, -1.0]	['KDGT-MONOMER', '2ddglcn_c', 'h_c']	MetabolicReaction	2ddglcn_c + 9.45097410840713e-6*mu KDGT-MONOMER + h_c --> 2ddglcn_p + h_p	1000.0	0
DDGLCNt2rpp_FWD_KDGT-MONOMER	['b3909_Inner_Membrane']	[1.0, 1.0]	['2ddglcn_c', 'h_c']	[-9.45097410840713e-6*mu, -1.0, -1.0]	['KDGT-MONOMER', '2ddglcn_p', 'h_p']	MetabolicReaction	2ddglcn_p + 9.45097410840713e-6*mu KDGT-MONOMER + h_p --> 2ddglcn_c + h_c	1000.0	0
DDGLCNtex_REV_CPLX0-7533	['b2215_Outer_Membrane']	[1.0]	['2ddglcn_e']	[-3.61950325781278e-6*mu, -1.0]	['CPLX0-7533', '2ddglcn_p']	MetabolicReaction	2ddglcn_p + 3.61950325781278e-6*mu CPLX0-7533 --> 2ddglcn_e	1000.0	0
DDGLCNtex_FWD_CPLX0-7533	['b2215_Outer_Membrane']	[1.0]	['2ddglcn_p']	[-3.61950325781278e-6*mu, -1.0]	['CPLX0-7533', '2ddglcn_e']	MetabolicReaction	2ddglcn_e + 3.61950325781278e-6*mu CPLX0-7533 --> 2ddglcn_p	1000.0	0
DDGLCNtex_REV_CPLX0-7530	['b0241_Outer_Membrane']	[1.0]	['2ddglcn_e']	[-3.71961802828584e-6*mu, -1.0]	['CPLX0-7530', '2ddglcn_p']	MetabolicReaction	2ddglcn_p + 3.71961802828584e-6*mu CPLX0-7530 --> 2ddglcn_e	1000.0	0
DDGLCNtex_FWD_CPLX0-7530	['b0241_Outer_Membrane']	[1.0]	['2ddglcn_p']	[-3.71961802828584e-6*mu, -1.0]	['CPLX0-7530', '2ddglcn_e']	MetabolicReaction	2ddglcn_e + 3.71961802828584e-6*mu CPLX0-7530 --> 2ddglcn_p	1000.0	0
DDGLCNtex_REV_G6700-MONOMER	['b1377_Outer_Membrane']	[1.0]	['2ddglcn_e']	[-8.12357800855527e-6*mu, -1.0]	['G6700-MONOMER', '2ddglcn_p']	MetabolicReaction	2ddglcn_p + 8.12357800855527e-6*mu G6700-MONOMER --> 2ddglcn_e	1000.0	0
DDGLCNtex_FWD_G6700-MONOMER	['b1377_Outer_Membrane']	[1.0]	['2ddglcn_p']	[-8.12357800855527e-6*mu, -1.0]	['G6700-MONOMER', '2ddglcn_e']	MetabolicReaction	2ddglcn_e + 8.12357800855527e-6*mu G6700-MONOMER --> 2ddglcn_p	1000.0	0
DDGLCNtex_REV_CPLX0-7534	['b0929_Outer_Membrane']	[1.0]	['2ddglcn_e']	[-3.6905318514353e-6*mu, -1.0]	['CPLX0-7534', '2ddglcn_p']	MetabolicReaction	2ddglcn_p + 3.6905318514353e-6*mu CPLX0-7534 --> 2ddglcn_e	1000.0	0
DDGLCNtex_FWD_CPLX0-7534	['b0929_Outer_Membrane']	[1.0]	['2ddglcn_p']	[-3.6905318514353e-6*mu, -1.0]	['CPLX0-7534', '2ddglcn_e']	MetabolicReaction	2ddglcn_e + 3.6905318514353e-6*mu CPLX0-7534 --> 2ddglcn_p	1000.0	0
DDGLK_FWD_DEOXYGLUCONOKIN-MONOMER_mod_mg2	['b3526']	[1.0, 1.0, 1.0]	['adp_c', 'h_c', '2ddg6p_c']	[-9.39306936192531e-6*mu, -1.0, -1.0]	['DEOXYGLUCONOKIN-MONOMER_mod_mg2', '2ddglcn_c', 'atp_c']	MetabolicReaction	2ddglcn_c + 9.39306936192531e-6*mu DEOXYGLUCONOKIN-MONOMER_mod_mg2 + atp_c --> 2ddg6p_c + adp_c + h_c	1000.0	0
DDPA_FWD_AROH-CPLX_mod_fe3	['b1704']	[1.0, 1.0]	['pi_c', '2dda7p_c']	[-5.05933023732145e-6*mu, -1.0, -1.0, -1.0]	['AROH-CPLX_mod_fe3', 'pep_c', 'e4p_c', 'h2o_c']	MetabolicReaction	5.05933023732145e-6*mu AROH-CPLX_mod_fe3 + e4p_c + h2o_c + pep_c --> 2dda7p_c + pi_c	1000.0	0
DDPA_FWD_AROF-CPLX_mod_2:fe2	['b2601']	[1.0, 1.0]	['pi_c', '2dda7p_c']	[-5.05327620220506e-6*mu, -1.0, -1.0, -1.0]	['AROF-CPLX_mod_2:fe2', 'pep_c', 'e4p_c', 'h2o_c']	MetabolicReaction	5.05327620220506e-6*mu AROF-CPLX_mod_2:fe2 + e4p_c + h2o_c + pep_c --> 2dda7p_c + pi_c	1000.0	0
DDPA_FWD_AROG-CPLX_mod_fe2	['b0754']	[1.0, 1.0]	['pi_c', '2dda7p_c']	[-3.05140644522609e-6*mu, -1.0, -1.0, -1.0]	['AROG-CPLX_mod_fe2', 'pep_c', 'e4p_c', 'h2o_c']	MetabolicReaction	3.05140644522609e-6*mu AROG-CPLX_mod_fe2 + e4p_c + h2o_c + pep_c --> 2dda7p_c + pi_c	1000.0	0
DDPGALA_REV_DEHYDDEOXPHOSGALACT-ALDOL-MONOMER	['b4477']	[1.0]	['2dh3dgal6p_c']	[-1.32877345172238e-5*mu, -1.0, -1.0]	['DEHYDDEOXPHOSGALACT-ALDOL-MONOMER', 'pyr_c', 'g3p_c']	MetabolicReaction	1.32877345172238e-5*mu DEHYDDEOXPHOSGALACT-ALDOL-MONOMER + g3p_c + pyr_c --> 2dh3dgal6p_c	1000.0	0
DDPGALA_FWD_DEHYDDEOXPHOSGALACT-ALDOL-MONOMER	['b4477']	[1.0, 1.0]	['pyr_c', 'g3p_c']	[-1.32877345172238e-5*mu, -1.0]	['DEHYDDEOXPHOSGALACT-ALDOL-MONOMER', '2dh3dgal6p_c']	MetabolicReaction	2dh3dgal6p_c + 1.32877345172238e-5*mu DEHYDDEOXPHOSGALACT-ALDOL-MONOMER --> g3p_c + pyr_c	1000.0	0
DGK1_REV_GUANYL-KIN-CPLX	['b3648']	[1.0, 1.0]	['dgmp_c', 'atp_c']	[-7.34033154527458e-6*mu, -1.0, -1.0]	['GUANYL-KIN-CPLX', 'dgdp_c', 'adp_c']	MetabolicReaction	7.34033154527458e-6*mu GUANYL-KIN-CPLX + adp_c + dgdp_c --> atp_c + dgmp_c	1000.0	0
DGK1_FWD_GUANYL-KIN-CPLX	['b3648']	[1.0, 1.0]	['dgdp_c', 'adp_c']	[-7.34033154527458e-6*mu, -1.0, -1.0]	['GUANYL-KIN-CPLX', 'dgmp_c', 'atp_c']	MetabolicReaction	7.34033154527458e-6*mu GUANYL-KIN-CPLX + atp_c + dgmp_c --> adp_c + dgdp_c	1000.0	0
DGMPtex_REV_CPLX0-7533	['b2215_Outer_Membrane']	[1.0]	['dgmp_e']	[-3.61950325781278e-6*mu, -1.0]	['CPLX0-7533', 'dgmp_p']	MetabolicReaction	3.61950325781278e-6*mu CPLX0-7533 + dgmp_p --> dgmp_e	1000.0	0
DGMPtex_FWD_CPLX0-7533	['b2215_Outer_Membrane']	[1.0]	['dgmp_p']	[-3.61950325781278e-6*mu, -1.0]	['CPLX0-7533', 'dgmp_e']	MetabolicReaction	3.61950325781278e-6*mu CPLX0-7533 + dgmp_e --> dgmp_p	1000.0	0
DGMPtex_REV_CPLX0-7534	['b0929_Outer_Membrane']	[1.0]	['dgmp_e']	[-3.6905318514353e-6*mu, -1.0]	['CPLX0-7534', 'dgmp_p']	MetabolicReaction	3.6905318514353e-6*mu CPLX0-7534 + dgmp_p --> dgmp_e	1000.0	0
DGMPtex_FWD_CPLX0-7534	['b0929_Outer_Membrane']	[1.0]	['dgmp_p']	[-3.6905318514353e-6*mu, -1.0]	['CPLX0-7534', 'dgmp_e']	MetabolicReaction	3.6905318514353e-6*mu CPLX0-7534 + dgmp_e --> dgmp_p	1000.0	0
DGMPtex_REV_G6700-MONOMER	['b1377_Outer_Membrane']	[1.0]	['dgmp_e']	[-8.12357800855527e-6*mu, -1.0]	['G6700-MONOMER', 'dgmp_p']	MetabolicReaction	8.12357800855527e-6*mu G6700-MONOMER + dgmp_p --> dgmp_e	1000.0	0
DGMPtex_FWD_G6700-MONOMER	['b1377_Outer_Membrane']	[1.0]	['dgmp_p']	[-8.12357800855527e-6*mu, -1.0]	['G6700-MONOMER', 'dgmp_e']	MetabolicReaction	8.12357800855527e-6*mu G6700-MONOMER + dgmp_e --> dgmp_p	1000.0	0
DGMPtex_REV_CPLX0-7530	['b0241_Outer_Membrane']	[1.0]	['dgmp_e']	[-3.71961802828584e-6*mu, -1.0]	['CPLX0-7530', 'dgmp_p']	MetabolicReaction	3.71961802828584e-6*mu CPLX0-7530 + dgmp_p --> dgmp_e	1000.0	0
DGMPtex_FWD_CPLX0-7530	['b0241_Outer_Membrane']	[1.0]	['dgmp_p']	[-3.71961802828584e-6*mu, -1.0]	['CPLX0-7530', 'dgmp_e']	MetabolicReaction	3.71961802828584e-6*mu CPLX0-7530 + dgmp_e --> dgmp_p	1000.0	0
DGSNt2pp_FWD_NUPG-MONOMER	['b2964_Inner_Membrane']	[1.0, 1.0]	['dgsn_c', 'h_c']	[-7.43107290740777e-6*mu, -1.0, -1.0]	['NUPG-MONOMER', 'dgsn_p', 'h_p']	MetabolicReaction	7.43107290740777e-6*mu NUPG-MONOMER + dgsn_p + h_p --> dgsn_c + h_c	1000.0	0
DGSNtex_REV_CPLX0-7533	['b2215_Outer_Membrane']	[1.0]	['dgsn_e']	[-3.61950325781278e-6*mu, -1.0]	['CPLX0-7533', 'dgsn_p']	MetabolicReaction	3.61950325781278e-6*mu CPLX0-7533 + dgsn_p --> dgsn_e	1000.0	0
DGSNtex_FWD_CPLX0-7533	['b2215_Outer_Membrane']	[1.0]	['dgsn_p']	[-3.61950325781278e-6*mu, -1.0]	['CPLX0-7533', 'dgsn_e']	MetabolicReaction	3.61950325781278e-6*mu CPLX0-7533 + dgsn_e --> dgsn_p	1000.0	0
DGSNtex_REV_CPLX0-7534	['b0929_Outer_Membrane']	[1.0]	['dgsn_e']	[-3.6905318514353e-6*mu, -1.0]	['CPLX0-7534', 'dgsn_p']	MetabolicReaction	3.6905318514353e-6*mu CPLX0-7534 + dgsn_p --> dgsn_e	1000.0	0
DGSNtex_FWD_CPLX0-7534	['b0929_Outer_Membrane']	[1.0]	['dgsn_p']	[-3.6905318514353e-6*mu, -1.0]	['CPLX0-7534', 'dgsn_e']	MetabolicReaction	3.6905318514353e-6*mu CPLX0-7534 + dgsn_e --> dgsn_p	1000.0	0
DGSNtex_REV_G6700-MONOMER	['b1377_Outer_Membrane']	[1.0]	['dgsn_e']	[-8.12357800855527e-6*mu, -1.0]	['G6700-MONOMER', 'dgsn_p']	MetabolicReaction	8.12357800855527e-6*mu G6700-MONOMER + dgsn_p --> dgsn_e	1000.0	0
DGSNtex_FWD_G6700-MONOMER	['b1377_Outer_Membrane']	[1.0]	['dgsn_p']	[-8.12357800855527e-6*mu, -1.0]	['G6700-MONOMER', 'dgsn_e']	MetabolicReaction	8.12357800855527e-6*mu G6700-MONOMER + dgsn_e --> dgsn_p	1000.0	0
DGSNtex_REV_CPLX0-7530	['b0241_Outer_Membrane']	[1.0]	['dgsn_e']	[-3.71961802828584e-6*mu, -1.0]	['CPLX0-7530', 'dgsn_p']	MetabolicReaction	3.71961802828584e-6*mu CPLX0-7530 + dgsn_p --> dgsn_e	1000.0	0
DGSNtex_FWD_CPLX0-7530	['b0241_Outer_Membrane']	[1.0]	['dgsn_p']	[-3.71961802828584e-6*mu, -1.0]	['CPLX0-7530', 'dgsn_e']	MetabolicReaction	3.71961802828584e-6*mu CPLX0-7530 + dgsn_e --> dgsn_p	1000.0	0
DHACOAH_REV_G6714-MONOMER	['b1393']	[1.0, 1.0]	['h2o_c', '23dhacoa_c']	[-1.10814432470013e-5*mu, -1.0]	['G6714-MONOMER', '3hadpcoa_c']	MetabolicReaction	3hadpcoa_c + 1.10814432470013e-5*mu G6714-MONOMER --> 23dhacoa_c + h2o_c	1000.0	0
DHACOAH_FWD_G6714-MONOMER	['b1393']	[1.0]	['3hadpcoa_c']	[-1.10814432470013e-5*mu, -1.0, -1.0]	['G6714-MONOMER', 'h2o_c', '23dhacoa_c']	MetabolicReaction	23dhacoa_c + 1.10814432470013e-5*mu G6714-MONOMER + h2o_c --> 3hadpcoa_c	1000.0	0
DHAD1_FWD_DIHYDROXYACIDDEHYDRAT-CPLX_mod_4fe4s	['b3771']	[1.0, 1.0]	['h2o_c', '3mob_c']	[-1.13525135340473e-5*mu, -1.0]	['DIHYDROXYACIDDEHYDRAT-CPLX_mod_4fe4s', '23dhmb_c']	MetabolicReaction	23dhmb_c + 1.13525135340473e-5*mu DIHYDROXYACIDDEHYDRAT-CPLX_mod_4fe4s --> 3mob_c + h2o_c	1000.0	0
DHAD2_FWD_DIHYDROXYACIDDEHYDRAT-CPLX_mod_4fe4s	['b3771']	[1.0, 1.0]	['3mop_c', 'h2o_c']	[-1.13525135340473e-5*mu, -1.0]	['DIHYDROXYACIDDEHYDRAT-CPLX_mod_4fe4s', '23dhmp_c']	MetabolicReaction	23dhmp_c + 1.13525135340473e-5*mu DIHYDROXYACIDDEHYDRAT-CPLX_mod_4fe4s --> 3mop_c + h2o_c	1000.0	0
DHAPT_FWD_CPLX0-2081	['b1199', 'b1198', 'b1200']	[1.0, 1.0]	['pyr_c', 'dhap_c']	[-2.4668152023522e-6*mu, -1.0, -1.0]	['CPLX0-2081', 'pep_c', 'dha_c']	MetabolicReaction	2.4668152023522e-6*mu CPLX0-2081 + dha_c + pep_c --> dhap_c + pyr_c	1000.0	0
DHAtex_REV_CPLX0-7533	['b2215_Outer_Membrane']	[1.0]	['dha_e']	[-3.61950325781278e-6*mu, -1.0]	['CPLX0-7533', 'dha_p']	MetabolicReaction	3.61950325781278e-6*mu CPLX0-7533 + dha_p --> dha_e	1000.0	0
DHAtex_FWD_CPLX0-7533	['b2215_Outer_Membrane']	[1.0]	['dha_p']	[-3.61950325781278e-6*mu, -1.0]	['CPLX0-7533', 'dha_e']	MetabolicReaction	3.61950325781278e-6*mu CPLX0-7533 + dha_e --> dha_p	1000.0	0
DHAtex_REV_CPLX0-7534	['b0929_Outer_Membrane']	[1.0]	['dha_e']	[-3.6905318514353e-6*mu, -1.0]	['CPLX0-7534', 'dha_p']	MetabolicReaction	3.6905318514353e-6*mu CPLX0-7534 + dha_p --> dha_e	1000.0	0
DHAtex_FWD_CPLX0-7534	['b0929_Outer_Membrane']	[1.0]	['dha_p']	[-3.6905318514353e-6*mu, -1.0]	['CPLX0-7534', 'dha_e']	MetabolicReaction	3.6905318514353e-6*mu CPLX0-7534 + dha_e --> dha_p	1000.0	0
DHAtex_REV_G6700-MONOMER	['b1377_Outer_Membrane']	[1.0]	['dha_e']	[-8.12357800855527e-6*mu, -1.0]	['G6700-MONOMER', 'dha_p']	MetabolicReaction	8.12357800855527e-6*mu G6700-MONOMER + dha_p --> dha_e	1000.0	0
DHAtex_FWD_G6700-MONOMER	['b1377_Outer_Membrane']	[1.0]	['dha_p']	[-8.12357800855527e-6*mu, -1.0]	['G6700-MONOMER', 'dha_e']	MetabolicReaction	8.12357800855527e-6*mu G6700-MONOMER + dha_e --> dha_p	1000.0	0
DHAtex_REV_CPLX0-7530	['b0241_Outer_Membrane']	[1.0]	['dha_e']	[-3.71961802828584e-6*mu, -1.0]	['CPLX0-7530', 'dha_p']	MetabolicReaction	3.71961802828584e-6*mu CPLX0-7530 + dha_p --> dha_e	1000.0	0
DHAtex_FWD_CPLX0-7530	['b0241_Outer_Membrane']	[1.0]	['dha_p']	[-3.71961802828584e-6*mu, -1.0]	['CPLX0-7530', 'dha_e']	MetabolicReaction	3.71961802828584e-6*mu CPLX0-7530 + dha_e --> dha_p	1000.0	0
DHAtpp_REV_CPLX_dummy	['dummy']	[1.0]	['dha_p']	[-4.27350427350427e-6*mu, -1.0]	['CPLX_dummy', 'dha_c']	MetabolicReaction	4.27350427350427e-6*mu CPLX_dummy + dha_c --> dha_p	1000.0	0
DHAtpp_FWD_CPLX_dummy	['dummy']	[1.0]	['dha_c']	[-4.27350427350427e-6*mu, -1.0]	['CPLX_dummy', 'dha_p']	MetabolicReaction	4.27350427350427e-6*mu CPLX_dummy + dha_p --> dha_c	1000.0	0
DHBD_REV_ENTA-CPLX	['b0596']	[1.0, 1.0]	['23ddhb_c', 'nad_c']	[-2.39555099551616e-6*mu, -1.0, -1.0, -1.0]	['ENTA-CPLX', '23dhb_c', 'nadh_c', 'h_c']	MetabolicReaction	23dhb_c + 2.39555099551616e-6*mu ENTA-CPLX + h_c + nadh_c --> 23ddhb_c + nad_c	1000.0	0
DHBD_FWD_ENTA-CPLX	['b0596']	[1.0, 1.0, 1.0]	['23dhb_c', 'nadh_c', 'h_c']	[-2.39555099551616e-6*mu, -1.0, -1.0]	['ENTA-CPLX', '23ddhb_c', 'nad_c']	MetabolicReaction	23ddhb_c + 2.39555099551616e-6*mu ENTA-CPLX + nad_c --> 23dhb_c + h_c + nadh_c	1000.0	0
DHBS_FWD_ENTE-CPLX	['b0594']	[1.0, 1.0]	['23dhba_c', 'ppi_c']	[-3.68480080113985e-6*mu, -1.0, -1.0, -1.0]	['ENTE-CPLX', '23dhb_c', 'h_c', 'atp_c']	MetabolicReaction	23dhb_c + 3.68480080113985e-6*mu ENTE-CPLX + atp_c + h_c --> 23dhba_c + ppi_c	1000.0	0
DHBSH_FWD_CPLX_dummy	['dummy']	[1.0, 1.0]	['23dhb_c', 'ser__L_c']	[-4.27350427350427e-6*mu, -1.0, -1.0]	['CPLX_dummy', 'h2o_c', '23dhbzs_c']	MetabolicReaction	23dhbzs_c + 4.27350427350427e-6*mu CPLX_dummy + h2o_c --> 23dhb_c + ser__L_c	1000.0	0
DHCIND_FWD_PHENPRODIOLDEHYDROG-MONOMER	['b2541']	[1.0, 1.0, 1.0]	['dhcinnm_c', 'nadh_c', 'h_c']	[-1.07124743818178e-5*mu, -1.0, -1.0]	['PHENPRODIOLDEHYDROG-MONOMER', 'nad_c', 'cenchddd_c']	MetabolicReaction	1.07124743818178e-5*mu PHENPRODIOLDEHYDROG-MONOMER + cenchddd_c + nad_c --> dhcinnm_c + h_c + nadh_c	1000.0	0
DHCINDO_FWD_DHPDIOXYGEN-CPLX_mod_fe2	['b0348']	[1.0, 1.0]	['hkntd_c', 'h_c']	[-3.3038268225312e-6*mu, -1.0, -1.0]	['DHPDIOXYGEN-CPLX_mod_fe2', 'o2_c', 'dhcinnm_c']	MetabolicReaction	3.3038268225312e-6*mu DHPDIOXYGEN-CPLX_mod_fe2 + dhcinnm_c + o2_c --> h_c + hkntd_c	1000.0	0
DHDPRy_FWD_DIHYDROPICRED-CPLX	['b0031']	[1.0, 1.0]	['thdp_c', 'nadp_c']	[-8.51524152436285e-6*mu, -1.0, -1.0, -1.0]	['DIHYDROPICRED-CPLX', '23dhdp_c', 'nadph_c', 'h_c']	MetabolicReaction	23dhdp_c + 8.51524152436285e-6*mu DIHYDROPICRED-CPLX + h_c + nadph_c --> nadp_c + thdp_c	1000.0	0
DHDPS_FWD_DIHYDRODIPICSYN-CPLX	['b2478']	[2.0, 1.0, 1.0]	['h2o_c', '23dhdp_c', 'h_c']	[-3.22724742669072e-7*mu, -1.0, -1.0]	['DIHYDRODIPICSYN-CPLX', 'pyr_c', 'aspsa_c']	MetabolicReaction	3.22724742669072e-7*mu DIHYDRODIPICSYN-CPLX + aspsa_c + pyr_c --> 23dhdp_c + 2.0 h2o_c + h_c	1000.0	0
DHFR_REV_DIHYDROFOLATEREDUCT-MONOMER	['b0048']	[1.0, 1.0, 1.0]	['nadph_c', 'h_c', 'dhf_c']	[-1.5129778138182e-5*mu, -1.0, -1.0]	['DIHYDROFOLATEREDUCT-MONOMER', 'thf_c', 'nadp_c']	MetabolicReaction	1.5129778138182e-5*mu DIHYDROFOLATEREDUCT-MONOMER + nadp_c + thf_c --> dhf_c + h_c + nadph_c	1000.0	0
DHFR_FWD_DIHYDROFOLATEREDUCT-MONOMER	['b0048']	[1.0, 1.0]	['thf_c', 'nadp_c']	[-1.5129778138182e-5*mu, -1.0, -1.0, -1.0]	['DIHYDROFOLATEREDUCT-MONOMER', 'nadph_c', 'h_c', 'dhf_c']	MetabolicReaction	1.5129778138182e-5*mu DIHYDROFOLATEREDUCT-MONOMER + dhf_c + h_c + nadph_c --> nadp_c + thf_c	1000.0	0
DHFR_REV_G6862-MONOMER	['b1606']	[1.0, 1.0, 1.0]	['nadph_c', 'h_c', 'dhf_c']	[-1.13608939346539e-5*mu, -1.0, -1.0]	['G6862-MONOMER', 'thf_c', 'nadp_c']	MetabolicReaction	1.13608939346539e-5*mu G6862-MONOMER + nadp_c + thf_c --> dhf_c + h_c + nadph_c	1000.0	0
DHFR_FWD_G6862-MONOMER	['b1606']	[1.0, 1.0]	['thf_c', 'nadp_c']	[-1.13608939346539e-5*mu, -1.0, -1.0, -1.0]	['G6862-MONOMER', 'nadph_c', 'h_c', 'dhf_c']	MetabolicReaction	1.13608939346539e-5*mu G6862-MONOMER + dhf_c + h_c + nadph_c --> nadp_c + thf_c	1000.0	0
DHFS_FWD_FOLC-MONOMER	['b2315']	[1.0, 1.0, 1.0, 1.0]	['dhf_c', 'h_c', 'adp_c', 'pi_c']	[-7.55353804104499e-6*mu, -1.0, -1.0, -1.0]	['FOLC-MONOMER', 'atp_c', 'glu__L_c', 'dhpt_c']	MetabolicReaction	7.55353804104499e-6*mu FOLC-MONOMER + atp_c + dhpt_c + glu__L_c --> adp_c + dhf_c + h_c + pi_c	1000.0	0
DHMPTR_FWD_G6862-MONOMER	['b1606']	[1.0, 1.0]	['thmnp_c', 'nadp_c']	[-1.13608939346539e-5*mu, -1.0, -1.0, -1.0]	['G6862-MONOMER', 'dhmpt_c', 'nadph_c', 'h_c']	MetabolicReaction	1.13608939346539e-5*mu G6862-MONOMER + dhmpt_c + h_c + nadph_c --> nadp_c + thmnp_c	1000.0	0
DHNAOT4_FWD_DMK-MONOMER_mod_mg2	['b3930_Inner_Membrane']	[1.0, 1.0, 1.0]	['ppi_c', '2dmmql8_c', 'co2_c']	[-9.46643675967728e-6*mu, -1.0, -1.0, -1.0]	['DMK-MONOMER_mod_mg2', 'dhna_c', 'octdp_c', 'h_c']	MetabolicReaction	9.46643675967728e-6*mu DMK-MONOMER_mod_mg2 + dhna_c + h_c + octdp_c --> 2dmmql8_c + co2_c + ppi_c	1000.0	0
DHNCOAS_FWD_CPLX0-7882_mod_hco3	['b2262']	[1.0, 1.0]	['h2o_c', '14dhncoa_c']	[-2.58382719635771e-6*mu, -1.0, -1.0]	['CPLX0-7882_mod_hco3', 'sbzcoa_c', 'h_c']	MetabolicReaction	2.58382719635771e-6*mu CPLX0-7882_mod_hco3 + h_c + sbzcoa_c --> 14dhncoa_c + h2o_c	1000.0	0
DHNCOAT_FWD_EG11110-MONOMER	['b0736']	[1.0, 1.0, 1.0]	['dhna_c', 'coa_c', 'h_c']	[-1.68692047414997e-5*mu, -1.0, -1.0]	['EG11110-MONOMER', 'h2o_c', '14dhncoa_c']	MetabolicReaction	14dhncoa_c + 1.68692047414997e-5*mu EG11110-MONOMER + h2o_c --> coa_c + dhna_c + h_c	1000.0	0
DHNPA2r_REV_CPLX0-3936	['b3058']	[1.0]	['dhnpt_c']	[-3.92128306049305e-6*mu, -1.0, -1.0]	['CPLX0-3936', '6hmhpt_c', 'gcald_c']	MetabolicReaction	6hmhpt_c + 3.92128306049305e-6*mu CPLX0-3936 + gcald_c --> dhnpt_c	1000.0	0
DHNPA2r_FWD_CPLX0-3936	['b3058']	[1.0, 1.0]	['6hmhpt_c', 'gcald_c']	[-3.92128306049305e-6*mu, -1.0]	['CPLX0-3936', 'dhnpt_c']	MetabolicReaction	3.92128306049305e-6*mu CPLX0-3936 + dhnpt_c --> 6hmhpt_c + gcald_c	1000.0	0
DHNPTE_REV_CPLX0-3936	['b3058']	[1.0]	['dhnpt_c']	[-3.92128306049305e-6*mu, -1.0]	['CPLX0-3936', 'dhmpt_c']	MetabolicReaction	3.92128306049305e-6*mu CPLX0-3936 + dhmpt_c --> dhnpt_c	1000.0	0
DHNPTE_FWD_CPLX0-3936	['b3058']	[1.0]	['dhmpt_c']	[-3.92128306049305e-6*mu, -1.0]	['CPLX0-3936', 'dhnpt_c']	MetabolicReaction	3.92128306049305e-6*mu CPLX0-3936 + dhnpt_c --> dhmpt_c	1000.0	0
DHORD2_FWD_DIHYDROOROTOX-MONOMER_mod_fmn	['b0945']	[1.0, 1.0]	['q8h2_c', 'orot_c']	[-8.84621126355294e-6*mu, -1.0, -1.0]	['DIHYDROOROTOX-MONOMER_mod_fmn', 'dhor__S_c', 'q8_c']	MetabolicReaction	8.84621126355294e-6*mu DIHYDROOROTOX-MONOMER_mod_fmn + dhor__S_c + q8_c --> orot_c + q8h2_c	1000.0	0
DHORD5_FWD_DIHYDROOROTOX-MONOMER	['b0945']	[1.0, 1.0]	['orot_c', 'mql8_c']	[-8.84621126355294e-6*mu, -1.0, -1.0]	['DIHYDROOROTOX-MONOMER', 'dhor__S_c', 'mqn8_c']	MetabolicReaction	8.84621126355294e-6*mu DIHYDROOROTOX-MONOMER + dhor__S_c + mqn8_c --> mql8_c + orot_c	1000.0	0
DHORDfum_FWD_CPLX_dummy	['dummy']	[1.0, 1.0]	['succ_c', 'orot_c']	[-4.27350427350427e-6*mu, -1.0, -1.0]	['CPLX_dummy', 'fum_c', 'dhor__S_c']	MetabolicReaction	4.27350427350427e-6*mu CPLX_dummy + dhor__S_c + fum_c --> orot_c + succ_c	1000.0	0
DHORTS_REV_DIHYDROOROT-CPLX_mod_2:zn2	['b1062']	[1.0, 1.0]	['h2o_c', 'dhor__S_c']	[-1.96675283690383e-7*mu, -1.0, -1.0]	['DIHYDROOROT-CPLX_mod_2:zn2', 'cbasp_c', 'h_c']	MetabolicReaction	1.96675283690383e-7*mu DIHYDROOROT-CPLX_mod_2:zn2 + cbasp_c + h_c --> dhor__S_c + h2o_c	1000.0	0
DHORTS_FWD_DIHYDROOROT-CPLX_mod_2:zn2	['b1062']	[1.0, 1.0]	['cbasp_c', 'h_c']	[-5.0509882524511e-6*mu, -1.0, -1.0]	['DIHYDROOROT-CPLX_mod_2:zn2', 'h2o_c', 'dhor__S_c']	MetabolicReaction	5.0509882524511e-6*mu DIHYDROOROT-CPLX_mod_2:zn2 + dhor__S_c + h2o_c --> cbasp_c + h_c	1000.0	0
DHPPD_FWD_PHENPRODIOLDEHYDROG-MONOMER	['b2541']	[1.0, 1.0, 1.0]	['dhpppn_c', 'nadh_c', 'h_c']	[-1.07124743818178e-5*mu, -1.0, -1.0]	['PHENPRODIOLDEHYDROG-MONOMER', 'cechddd_c', 'nad_c']	MetabolicReaction	1.07124743818178e-5*mu PHENPRODIOLDEHYDROG-MONOMER + cechddd_c + nad_c --> dhpppn_c + h_c + nadh_c	1000.0	0
DHPPDA2_FWD_CPLX0-7659	['b0414']	[1.0, 1.0]	['5apru_c', 'nh4_c']	[-0.00677702747944926*mu, -1.0, -1.0, -1.0]	['CPLX0-7659', 'h2o_c', 'h_c', '25drapp_c']	MetabolicReaction	25drapp_c + 0.00677702747944926*mu CPLX0-7659 + h2o_c + h_c --> 5apru_c + nh4_c	1000.0	0
DHPS2_FWD_H2PTEROATESYNTH-CPLX_mod_mg2	['b3177']	[1.0, 1.0]	['dhpt_c', 'ppi_c']	[-6.03713157473228e-6*mu, -1.0, -1.0]	['H2PTEROATESYNTH-CPLX_mod_mg2', '6hmhptpp_c', '4abz_c']	MetabolicReaction	4abz_c + 6hmhptpp_c + 6.03713157473228e-6*mu H2PTEROATESYNTH-CPLX_mod_mg2 --> dhpt_c + ppi_c	1000.0	0
DHPTDCs2_FWD_SPONT	[]	[1.0]	['mdhdhf_c']	[-1.0]	['dhptd_c']	MetabolicReaction	dhptd_c --> mdhdhf_c	1000.0	0
DHPTDNR_FWD_DIHYDROPTERIREDUCT-CPLX_mod_fad	['b0578']	[1.0, 1.0]	['thptdn_c', 'nadp_c']	[-7.26841510434536e-6*mu, -1.0, -1.0, -3.0]	['DIHYDROPTERIREDUCT-CPLX_mod_fad', 'dhptdn_c', 'nadph_c', 'h_c']	MetabolicReaction	7.26841510434536e-6*mu DIHYDROPTERIREDUCT-CPLX_mod_fad + dhptdn_c + 3.0 h_c + nadph_c --> nadp_c + thptdn_c	0	0
DHPTDNRN_FWD_DIHYDROPTERIREDUCT-CPLX_mod_fad	['b0578']	[1.0, 1.0]	['thptdn_c', 'nad_c']	[-7.26841510434536e-6*mu, -1.0, -1.0, -3.0]	['DIHYDROPTERIREDUCT-CPLX_mod_fad', 'dhptdn_c', 'nadh_c', 'h_c']	MetabolicReaction	7.26841510434536e-6*mu DIHYDROPTERIREDUCT-CPLX_mod_fad + dhptdn_c + 3.0 h_c + nadh_c --> nad_c + thptdn_c	0	0
DHPTPE_REV_FOLXTET-CPLX_mod_mn2	['b2303']	[1.0]	['ahdt_c']	[-3.82288184092222e-6*mu, -1.0]	['FOLXTET-CPLX_mod_mn2', 'dhmptp_c']	MetabolicReaction	3.82288184092222e-6*mu FOLXTET-CPLX_mod_mn2 + dhmptp_c --> ahdt_c	1000.0	0
DHPTPE_FWD_FOLXTET-CPLX_mod_mn2	['b2303']	[1.0]	['dhmptp_c']	[-3.82288184092222e-6*mu, -1.0]	['FOLXTET-CPLX_mod_mn2', 'ahdt_c']	MetabolicReaction	3.82288184092222e-6*mu FOLXTET-CPLX_mod_mn2 + ahdt_c --> dhmptp_c	1000.0	0
DHPTPE_REV_FOLXTET-CPLX_mod_mg2	['b2303']	[1.0]	['ahdt_c']	[-3.82288184092222e-6*mu, -1.0]	['FOLXTET-CPLX_mod_mg2', 'dhmptp_c']	MetabolicReaction	3.82288184092222e-6*mu FOLXTET-CPLX_mod_mg2 + dhmptp_c --> ahdt_c	1000.0	0
DHPTPE_FWD_FOLXTET-CPLX_mod_mg2	['b2303']	[1.0]	['dhmptp_c']	[-3.82288184092222e-6*mu, -1.0]	['FOLXTET-CPLX_mod_mg2', 'ahdt_c']	MetabolicReaction	3.82288184092222e-6*mu FOLXTET-CPLX_mod_mg2 + ahdt_c --> dhmptp_c	1000.0	0
DHPTPE_REV_FOLXTET-CPLX_mod_ca2	['b2303']	[1.0]	['ahdt_c']	[-3.82288184092222e-6*mu, -1.0]	['FOLXTET-CPLX_mod_ca2', 'dhmptp_c']	MetabolicReaction	3.82288184092222e-6*mu FOLXTET-CPLX_mod_ca2 + dhmptp_c --> ahdt_c	1000.0	0
DHPTPE_FWD_FOLXTET-CPLX_mod_ca2	['b2303']	[1.0]	['dhmptp_c']	[-3.82288184092222e-6*mu, -1.0]	['FOLXTET-CPLX_mod_ca2', 'ahdt_c']	MetabolicReaction	3.82288184092222e-6*mu FOLXTET-CPLX_mod_ca2 + ahdt_c --> dhmptp_c	1000.0	0
DHQS_FWD_AROB-MONOMER_mod_cobalt2_mod_nad	['b3389']	[1.0, 1.0]	['pi_c', '3dhq_c']	[-0.000100289288281285*mu, -1.0]	['AROB-MONOMER_mod_cobalt2_mod_nad', '2dda7p_c']	MetabolicReaction	2dda7p_c + 0.000100289288281285*mu AROB-MONOMER_mod_cobalt2_mod_nad --> 3dhq_c + pi_c	1000.0	0
DHQTi_FWD_AROD-CPLX	['b1693']	[1.0, 1.0]	['3dhsk_c', 'h2o_c']	[-5.21009459712791e-5*mu, -1.0]	['AROD-CPLX', '3dhq_c']	MetabolicReaction	3dhq_c + 5.21009459712791e-5*mu AROD-CPLX --> 3dhsk_c + h2o_c	1000.0	0
DIMPtex_REV_CPLX0-7533	['b2215_Outer_Membrane']	[1.0]	['dimp_e']	[-3.61950325781278e-6*mu, -1.0]	['CPLX0-7533', 'dimp_p']	MetabolicReaction	3.61950325781278e-6*mu CPLX0-7533 + dimp_p --> dimp_e	1000.0	0
DIMPtex_FWD_CPLX0-7533	['b2215_Outer_Membrane']	[1.0]	['dimp_p']	[-3.61950325781278e-6*mu, -1.0]	['CPLX0-7533', 'dimp_e']	MetabolicReaction	3.61950325781278e-6*mu CPLX0-7533 + dimp_e --> dimp_p	1000.0	0
DIMPtex_REV_CPLX0-7534	['b0929_Outer_Membrane']	[1.0]	['dimp_e']	[-3.6905318514353e-6*mu, -1.0]	['CPLX0-7534', 'dimp_p']	MetabolicReaction	3.6905318514353e-6*mu CPLX0-7534 + dimp_p --> dimp_e	1000.0	0
DIMPtex_FWD_CPLX0-7534	['b0929_Outer_Membrane']	[1.0]	['dimp_p']	[-3.6905318514353e-6*mu, -1.0]	['CPLX0-7534', 'dimp_e']	MetabolicReaction	3.6905318514353e-6*mu CPLX0-7534 + dimp_e --> dimp_p	1000.0	0
DIMPtex_REV_G6700-MONOMER	['b1377_Outer_Membrane']	[1.0]	['dimp_e']	[-8.12357800855527e-6*mu, -1.0]	['G6700-MONOMER', 'dimp_p']	MetabolicReaction	8.12357800855527e-6*mu G6700-MONOMER + dimp_p --> dimp_e	1000.0	0
DIMPtex_FWD_G6700-MONOMER	['b1377_Outer_Membrane']	[1.0]	['dimp_p']	[-8.12357800855527e-6*mu, -1.0]	['G6700-MONOMER', 'dimp_e']	MetabolicReaction	8.12357800855527e-6*mu G6700-MONOMER + dimp_e --> dimp_p	1000.0	0
DIMPtex_REV_CPLX0-7530	['b0241_Outer_Membrane']	[1.0]	['dimp_e']	[-3.71961802828584e-6*mu, -1.0]	['CPLX0-7530', 'dimp_p']	MetabolicReaction	3.71961802828584e-6*mu CPLX0-7530 + dimp_p --> dimp_e	1000.0	0
DIMPtex_FWD_CPLX0-7530	['b0241_Outer_Membrane']	[1.0]	['dimp_p']	[-3.71961802828584e-6*mu, -1.0]	['CPLX0-7530', 'dimp_e']	MetabolicReaction	3.71961802828584e-6*mu CPLX0-7530 + dimp_e --> dimp_p	1000.0	0
DINSt2pp_FWD_NUPG-MONOMER	['b2964_Inner_Membrane']	[1.0, 1.0]	['din_c', 'h_c']	[-7.43107290740777e-6*mu, -1.0, -1.0]	['NUPG-MONOMER', 'din_p', 'h_p']	MetabolicReaction	7.43107290740777e-6*mu NUPG-MONOMER + din_p + h_p --> din_c + h_c	1000.0	0
DINStex_REV_CPLX0-7533	['b2215_Outer_Membrane']	[1.0]	['din_e']	[-3.61950325781278e-6*mu, -1.0]	['CPLX0-7533', 'din_p']	MetabolicReaction	3.61950325781278e-6*mu CPLX0-7533 + din_p --> din_e	1000.0	0
DINStex_FWD_CPLX0-7533	['b2215_Outer_Membrane']	[1.0]	['din_p']	[-3.61950325781278e-6*mu, -1.0]	['CPLX0-7533', 'din_e']	MetabolicReaction	3.61950325781278e-6*mu CPLX0-7533 + din_e --> din_p	1000.0	0
DINStex_REV_CPLX0-7534	['b0929_Outer_Membrane']	[1.0]	['din_e']	[-3.6905318514353e-6*mu, -1.0]	['CPLX0-7534', 'din_p']	MetabolicReaction	3.6905318514353e-6*mu CPLX0-7534 + din_p --> din_e	1000.0	0
DINStex_FWD_CPLX0-7534	['b0929_Outer_Membrane']	[1.0]	['din_p']	[-3.6905318514353e-6*mu, -1.0]	['CPLX0-7534', 'din_e']	MetabolicReaction	3.6905318514353e-6*mu CPLX0-7534 + din_e --> din_p	1000.0	0
DINStex_REV_G6700-MONOMER	['b1377_Outer_Membrane']	[1.0]	['din_e']	[-8.12357800855527e-6*mu, -1.0]	['G6700-MONOMER', 'din_p']	MetabolicReaction	8.12357800855527e-6*mu G6700-MONOMER + din_p --> din_e	1000.0	0
DINStex_FWD_G6700-MONOMER	['b1377_Outer_Membrane']	[1.0]	['din_p']	[-8.12357800855527e-6*mu, -1.0]	['G6700-MONOMER', 'din_e']	MetabolicReaction	8.12357800855527e-6*mu G6700-MONOMER + din_e --> din_p	1000.0	0
DINStex_REV_CPLX0-7530	['b0241_Outer_Membrane']	[1.0]	['din_e']	[-3.71961802828584e-6*mu, -1.0]	['CPLX0-7530', 'din_p']	MetabolicReaction	3.71961802828584e-6*mu CPLX0-7530 + din_p --> din_e	1000.0	0
DINStex_FWD_CPLX0-7530	['b0241_Outer_Membrane']	[1.0]	['din_p']	[-3.71961802828584e-6*mu, -1.0]	['CPLX0-7530', 'din_e']	MetabolicReaction	3.71961802828584e-6*mu CPLX0-7530 + din_e --> din_p	1000.0	0
DKGLCNR1_FWD_MONOMER0-149	['b0207']	[1.0, 1.0]	['nadp_c', '2dhguln_c']	[-1.04560024938528e-5*mu, -1.0, -1.0, -1.0]	['MONOMER0-149', '25dkglcn_c', 'nadph_c', 'h_c']	MetabolicReaction	25dkglcn_c + 1.04560024938528e-5*mu MONOMER0-149 + h_c + nadph_c --> 2dhguln_c + nadp_c	1000.0	0
DKGLCNR1_FWD_MONOMER0-148	['b3012']	[1.0, 1.0]	['nadp_c', '2dhguln_c']	[-1.00308417380467e-5*mu, -1.0, -1.0, -1.0]	['MONOMER0-148', '25dkglcn_c', 'nadph_c', 'h_c']	MetabolicReaction	25dkglcn_c + 1.00308417380467e-5*mu MONOMER0-148 + h_c + nadph_c --> 2dhguln_c + nadp_c	1000.0	0
DKGLCNR2x_FWD_CPLX0-235	['b3553']	[1.0, 1.0]	['5dglcn_c', 'nad_c']	[-5.41464110827934e-6*mu, -1.0, -1.0, -1.0]	['CPLX0-235', '25dkglcn_c', 'nadh_c', 'h_c']	MetabolicReaction	25dkglcn_c + 5.41464110827934e-6*mu CPLX0-235 + h_c + nadh_c --> 5dglcn_c + nad_c	1000.0	0
DKGLCNR2y_FWD_CPLX0-235	['b3553']	[1.0, 1.0]	['5dglcn_c', 'nadp_c']	[-5.41464110827934e-6*mu, -1.0, -1.0, -1.0]	['CPLX0-235', '25dkglcn_c', 'nadph_c', 'h_c']	MetabolicReaction	25dkglcn_c + 5.41464110827934e-6*mu CPLX0-235 + h_c + nadph_c --> 5dglcn_c + nadp_c	1000.0	0
DMATT_FWD_FPPSYN-MONOMER_mod_mg2	['b0421']	[1.0, 1.0]	['ppi_c', 'grdp_c']	[-9.78493674893271e-6*mu, -1.0, -1.0]	['FPPSYN-MONOMER_mod_mg2', 'dmpp_c', 'ipdp_c']	MetabolicReaction	9.78493674893271e-6*mu FPPSYN-MONOMER_mod_mg2 + dmpp_c + ipdp_c --> grdp_c + ppi_c	1000.0	0
DMATT_FWD_FPPSYN-MONOMER_mod_mn2	['b0421']	[1.0, 1.0]	['ppi_c', 'grdp_c']	[-9.78493674893271e-6*mu, -1.0, -1.0]	['FPPSYN-MONOMER_mod_mn2', 'dmpp_c', 'ipdp_c']	MetabolicReaction	9.78493674893271e-6*mu FPPSYN-MONOMER_mod_mn2 + dmpp_c + ipdp_c --> grdp_c + ppi_c	1000.0	0
DMPPS_FWD_CPLX0-7564_mod_nadph_mod_nadh_mod_fad_mod_cobalt2	['b0029']	[1.0, 1.0, 1.0]	['h2o_c', 'dmpp_c', 'nad_c']	[-5.48682325952817e-6*mu, -1.0, -1.0, -1.0]	['CPLX0-7564_mod_nadph_mod_nadh_mod_fad_mod_cobalt2', 'h2mb4p_c', 'h_c', 'nadh_c']	MetabolicReaction	5.48682325952817e-6*mu CPLX0-7564_mod_nadph_mod_nadh_mod_fad_mod_cobalt2 + h2mb4p_c + h_c + nadh_c --> dmpp_c + h2o_c + nad_c	1000.0	0
DMQMT_FWD_DHHB-METHYLTRANSFER-CPLX_mod_zn2	['b2232']	[1.0, 1.0, 1.0]	['ahcys_c', 'h_c', 'q8h2_c']	[-6.71679096232943e-6*mu, -1.0, -1.0]	['DHHB-METHYLTRANSFER-CPLX_mod_zn2', 'amet_c', '2omhmbl_c']	MetabolicReaction	2omhmbl_c + 6.71679096232943e-6*mu DHHB-METHYLTRANSFER-CPLX_mod_zn2 + amet_c --> ahcys_c + h_c + q8h2_c	1000.0	0
DMSOR1_FWD_CPLX0-1601	['b1587_Periplasm', 'b1590_Inner_Membrane', 'b1588_Periplasm', 'b1589_Periplasm']	[1.0, 1.0, 1.0]	['mqn8_c', 'h2o_c', 'dms_c']	[-2.2145495135428e-6*mu, -1.0, -1.0]	['CPLX0-1601', 'dmso_c', 'mql8_c']	MetabolicReaction	2.2145495135428e-6*mu CPLX0-1601 + dmso_c + mql8_c --> dms_c + h2o_c + mqn8_c	1000.0	0
DMSOR1_FWD_DIMESULFREDUCT-CPLX_mod_bmocogdp	['b0895', 'b0896_Inner_Membrane', 'b0894_Periplasm']	[1.0, 1.0, 1.0]	['mqn8_c', 'h2o_c', 'dms_c']	[-3.17624379711271e-6*mu, -1.0, -1.0]	['DIMESULFREDUCT-CPLX_mod_bmocogdp', 'dmso_c', 'mql8_c']	MetabolicReaction	3.17624379711271e-6*mu DIMESULFREDUCT-CPLX_mod_bmocogdp + dmso_c + mql8_c --> dms_c + h2o_c + mqn8_c	1000.0	0
DMSOR1pp_FWD_CPLX-63	['b1872_Periplasm', 'b1873_Inner_Membrane']	[1.0, 1.0, 1.0]	['dms_p', 'mqn8_c', 'h2o_p']	[-3.44601129100551e-6*mu, -1.0, -1.0]	['CPLX-63', 'dmso_p', 'mql8_c']	MetabolicReaction	3.44601129100551e-6*mu CPLX-63 + dmso_p + mql8_c --> dms_p + h2o_p + mqn8_c	1000.0	0
DMSOR2_FWD_DIMESULFREDUCT-CPLX_mod_bmocogdp	['b0895', 'b0896_Inner_Membrane', 'b0894_Periplasm']	[1.0, 1.0, 1.0]	['h2o_c', 'dms_c', '2dmmq8_c']	[-3.17624379711271e-6*mu, -1.0, -1.0]	['DIMESULFREDUCT-CPLX_mod_bmocogdp', 'dmso_c', '2dmmql8_c']	MetabolicReaction	2dmmql8_c + 3.17624379711271e-6*mu DIMESULFREDUCT-CPLX_mod_bmocogdp + dmso_c --> 2dmmq8_c + dms_c + h2o_c	1000.0	0
DMSOR2pp_FWD_CPLX-63	['b1872_Periplasm', 'b1873_Inner_Membrane']	[1.0, 1.0, 1.0]	['dms_p', '2dmmq8_c', 'h2o_p']	[-3.44601129100551e-6*mu, -1.0, -1.0]	['CPLX-63', 'dmso_p', '2dmmql8_c']	MetabolicReaction	2dmmql8_c + 3.44601129100551e-6*mu CPLX-63 + dmso_p --> 2dmmq8_c + dms_p + h2o_p	1000.0	0
DMSOtex_REV_CPLX0-7533	['b2215_Outer_Membrane']	[1.0]	['dmso_e']	[-3.61950325781278e-6*mu, -1.0]	['CPLX0-7533', 'dmso_p']	MetabolicReaction	3.61950325781278e-6*mu CPLX0-7533 + dmso_p --> dmso_e	1000.0	0
DMSOtex_FWD_CPLX0-7533	['b2215_Outer_Membrane']	[1.0]	['dmso_p']	[-3.61950325781278e-6*mu, -1.0]	['CPLX0-7533', 'dmso_e']	MetabolicReaction	3.61950325781278e-6*mu CPLX0-7533 + dmso_e --> dmso_p	1000.0	0
DMSOtex_REV_CPLX0-7534	['b0929_Outer_Membrane']	[1.0]	['dmso_e']	[-3.6905318514353e-6*mu, -1.0]	['CPLX0-7534', 'dmso_p']	MetabolicReaction	3.6905318514353e-6*mu CPLX0-7534 + dmso_p --> dmso_e	1000.0	0
DMSOtex_FWD_CPLX0-7534	['b0929_Outer_Membrane']	[1.0]	['dmso_p']	[-3.6905318514353e-6*mu, -1.0]	['CPLX0-7534', 'dmso_e']	MetabolicReaction	3.6905318514353e-6*mu CPLX0-7534 + dmso_e --> dmso_p	1000.0	0
DMSOtex_REV_G6700-MONOMER	['b1377_Outer_Membrane']	[1.0]	['dmso_e']	[-8.12357800855527e-6*mu, -1.0]	['G6700-MONOMER', 'dmso_p']	MetabolicReaction	8.12357800855527e-6*mu G6700-MONOMER + dmso_p --> dmso_e	1000.0	0
DMSOtex_FWD_G6700-MONOMER	['b1377_Outer_Membrane']	[1.0]	['dmso_p']	[-8.12357800855527e-6*mu, -1.0]	['G6700-MONOMER', 'dmso_e']	MetabolicReaction	8.12357800855527e-6*mu G6700-MONOMER + dmso_e --> dmso_p	1000.0	0
DMSOtex_REV_CPLX0-7530	['b0241_Outer_Membrane']	[1.0]	['dmso_e']	[-3.71961802828584e-6*mu, -1.0]	['CPLX0-7530', 'dmso_p']	MetabolicReaction	3.71961802828584e-6*mu CPLX0-7530 + dmso_p --> dmso_e	1000.0	0
DMSOtex_FWD_CPLX0-7530	['b0241_Outer_Membrane']	[1.0]	['dmso_p']	[-3.71961802828584e-6*mu, -1.0]	['CPLX0-7530', 'dmso_e']	MetabolicReaction	3.71961802828584e-6*mu CPLX0-7530 + dmso_e --> dmso_p	1000.0	0
DMSOtpp_REV_SPONT	[]	[1.0]	['dmso_p']	[-1.0]	['dmso_c']	MetabolicReaction	dmso_c --> dmso_p	1000.0	0
DMSOtpp_FWD_SPONT	[]	[1.0]	['dmso_c']	[-1.0]	['dmso_p']	MetabolicReaction	dmso_p --> dmso_c	1000.0	0
DMStex_REV_CPLX0-7533	['b2215_Outer_Membrane']	[1.0]	['dms_e']	[-3.61950325781278e-6*mu, -1.0]	['CPLX0-7533', 'dms_p']	MetabolicReaction	3.61950325781278e-6*mu CPLX0-7533 + dms_p --> dms_e	1000.0	0
DMStex_FWD_CPLX0-7533	['b2215_Outer_Membrane']	[1.0]	['dms_p']	[-3.61950325781278e-6*mu, -1.0]	['CPLX0-7533', 'dms_e']	MetabolicReaction	3.61950325781278e-6*mu CPLX0-7533 + dms_e --> dms_p	1000.0	0
DMStex_REV_CPLX0-7534	['b0929_Outer_Membrane']	[1.0]	['dms_e']	[-3.6905318514353e-6*mu, -1.0]	['CPLX0-7534', 'dms_p']	MetabolicReaction	3.6905318514353e-6*mu CPLX0-7534 + dms_p --> dms_e	1000.0	0
DMStex_FWD_CPLX0-7534	['b0929_Outer_Membrane']	[1.0]	['dms_p']	[-3.6905318514353e-6*mu, -1.0]	['CPLX0-7534', 'dms_e']	MetabolicReaction	3.6905318514353e-6*mu CPLX0-7534 + dms_e --> dms_p	1000.0	0
DMStex_REV_G6700-MONOMER	['b1377_Outer_Membrane']	[1.0]	['dms_e']	[-8.12357800855527e-6*mu, -1.0]	['G6700-MONOMER', 'dms_p']	MetabolicReaction	8.12357800855527e-6*mu G6700-MONOMER + dms_p --> dms_e	1000.0	0
DMStex_FWD_G6700-MONOMER	['b1377_Outer_Membrane']	[1.0]	['dms_p']	[-8.12357800855527e-6*mu, -1.0]	['G6700-MONOMER', 'dms_e']	MetabolicReaction	8.12357800855527e-6*mu G6700-MONOMER + dms_e --> dms_p	1000.0	0
DMStex_REV_CPLX0-7530	['b0241_Outer_Membrane']	[1.0]	['dms_e']	[-3.71961802828584e-6*mu, -1.0]	['CPLX0-7530', 'dms_p']	MetabolicReaction	3.71961802828584e-6*mu CPLX0-7530 + dms_p --> dms_e	1000.0	0
DMStex_FWD_CPLX0-7530	['b0241_Outer_Membrane']	[1.0]	['dms_p']	[-3.71961802828584e-6*mu, -1.0]	['CPLX0-7530', 'dms_e']	MetabolicReaction	3.71961802828584e-6*mu CPLX0-7530 + dms_e --> dms_p	1000.0	0
DNMPPA_FWD_CPLX_dummy	['dummy']	[1.0, 1.0]	['dhnpt_c', 'pi_c']	[-4.27350427350427e-6*mu, -1.0, -1.0]	['CPLX_dummy', 'h2o_c', 'dhpmp_c']	MetabolicReaction	4.27350427350427e-6*mu CPLX_dummy + dhpmp_c + h2o_c --> dhnpt_c + pi_c	1000.0	0
DNTPPA_FWD_EG10626-MONOMER_mod_mn2_mod_mg2	['b0099']	[1.0, 1.0, 1.0]	['ppi_c', 'h_c', 'dhpmp_c']	[-1.7411392847584e-5*mu, -1.0, -1.0]	['EG10626-MONOMER_mod_mn2_mod_mg2', 'h2o_c', 'ahdt_c']	MetabolicReaction	1.7411392847584e-5*mu EG10626-MONOMER_mod_mn2_mod_mg2 + ahdt_c + h2o_c --> dhpmp_c + h_c + ppi_c	1000.0	0
DNTPPA_FWD_H2NEOPTERINP3PYROPHOSPHOHYDRO-MONOMER_mod_mg2	['b1865']	[1.0, 1.0, 1.0]	['ppi_c', 'h_c', 'dhpmp_c']	[-1.55783015879065e-5*mu, -1.0, -1.0]	['H2NEOPTERINP3PYROPHOSPHOHYDRO-MONOMER_mod_mg2', 'h2o_c', 'ahdt_c']	MetabolicReaction	1.55783015879065e-5*mu H2NEOPTERINP3PYROPHOSPHOHYDRO-MONOMER_mod_mg2 + ahdt_c + h2o_c --> dhpmp_c + h_c + ppi_c	1000.0	0
DOGULNR_FWD_CPLX0-2061	['b3575']	[1.0, 1.0]	['3dhguln_c', 'nad_c']	[-5.28273067559113e-6*mu, -1.0, -1.0, -1.0]	['CPLX0-2061', 'nadh_c', '23doguln_c', 'h_c']	MetabolicReaction	23doguln_c + 5.28273067559113e-6*mu CPLX0-2061 + h_c + nadh_c --> 3dhguln_c + nad_c	1000.0	0
DOPAtex_REV_CPLX0-7533	['b2215_Outer_Membrane']	[1.0]	['dopa_e']	[-3.61950325781278e-6*mu, -1.0]	['CPLX0-7533', 'dopa_p']	MetabolicReaction	3.61950325781278e-6*mu CPLX0-7533 + dopa_p --> dopa_e	1000.0	0
DOPAtex_FWD_CPLX0-7533	['b2215_Outer_Membrane']	[1.0]	['dopa_p']	[-3.61950325781278e-6*mu, -1.0]	['CPLX0-7533', 'dopa_e']	MetabolicReaction	3.61950325781278e-6*mu CPLX0-7533 + dopa_e --> dopa_p	1000.0	0
DOPAtex_REV_CPLX0-7534	['b0929_Outer_Membrane']	[1.0]	['dopa_e']	[-3.6905318514353e-6*mu, -1.0]	['CPLX0-7534', 'dopa_p']	MetabolicReaction	3.6905318514353e-6*mu CPLX0-7534 + dopa_p --> dopa_e	1000.0	0
DOPAtex_FWD_CPLX0-7534	['b0929_Outer_Membrane']	[1.0]	['dopa_p']	[-3.6905318514353e-6*mu, -1.0]	['CPLX0-7534', 'dopa_e']	MetabolicReaction	3.6905318514353e-6*mu CPLX0-7534 + dopa_e --> dopa_p	1000.0	0
DOPAtex_REV_G6700-MONOMER	['b1377_Outer_Membrane']	[1.0]	['dopa_e']	[-8.12357800855527e-6*mu, -1.0]	['G6700-MONOMER', 'dopa_p']	MetabolicReaction	8.12357800855527e-6*mu G6700-MONOMER + dopa_p --> dopa_e	1000.0	0
DOPAtex_FWD_G6700-MONOMER	['b1377_Outer_Membrane']	[1.0]	['dopa_p']	[-8.12357800855527e-6*mu, -1.0]	['G6700-MONOMER', 'dopa_e']	MetabolicReaction	8.12357800855527e-6*mu G6700-MONOMER + dopa_e --> dopa_p	1000.0	0
DOPAtex_REV_CPLX0-7530	['b0241_Outer_Membrane']	[1.0]	['dopa_e']	[-3.71961802828584e-6*mu, -1.0]	['CPLX0-7530', 'dopa_p']	MetabolicReaction	3.71961802828584e-6*mu CPLX0-7530 + dopa_p --> dopa_e	1000.0	0
DOPAtex_FWD_CPLX0-7530	['b0241_Outer_Membrane']	[1.0]	['dopa_p']	[-3.71961802828584e-6*mu, -1.0]	['CPLX0-7530', 'dopa_e']	MetabolicReaction	3.71961802828584e-6*mu CPLX0-7530 + dopa_e --> dopa_p	1000.0	0
DOXRBCNtex_REV_CPLX0-7533	['b2215_Outer_Membrane']	[1.0]	['doxrbcn_e']	[-3.61950325781278e-6*mu, -1.0]	['CPLX0-7533', 'doxrbcn_p']	MetabolicReaction	3.61950325781278e-6*mu CPLX0-7533 + doxrbcn_p --> doxrbcn_e	1000.0	0
DOXRBCNtex_FWD_CPLX0-7533	['b2215_Outer_Membrane']	[1.0]	['doxrbcn_p']	[-3.61950325781278e-6*mu, -1.0]	['CPLX0-7533', 'doxrbcn_e']	MetabolicReaction	3.61950325781278e-6*mu CPLX0-7533 + doxrbcn_e --> doxrbcn_p	1000.0	0
DOXRBCNtex_REV_CPLX0-7530	['b0241_Outer_Membrane']	[1.0]	['doxrbcn_e']	[-3.71961802828584e-6*mu, -1.0]	['CPLX0-7530', 'doxrbcn_p']	MetabolicReaction	3.71961802828584e-6*mu CPLX0-7530 + doxrbcn_p --> doxrbcn_e	1000.0	0
DOXRBCNtex_FWD_CPLX0-7530	['b0241_Outer_Membrane']	[1.0]	['doxrbcn_p']	[-3.71961802828584e-6*mu, -1.0]	['CPLX0-7530', 'doxrbcn_e']	MetabolicReaction	3.71961802828584e-6*mu CPLX0-7530 + doxrbcn_e --> doxrbcn_p	1000.0	0
DOXRBCNtex_REV_G6700-MONOMER	['b1377_Outer_Membrane']	[1.0]	['doxrbcn_e']	[-8.12357800855527e-6*mu, -1.0]	['G6700-MONOMER', 'doxrbcn_p']	MetabolicReaction	8.12357800855527e-6*mu G6700-MONOMER + doxrbcn_p --> doxrbcn_e	1000.0	0
DOXRBCNtex_FWD_G6700-MONOMER	['b1377_Outer_Membrane']	[1.0]	['doxrbcn_p']	[-8.12357800855527e-6*mu, -1.0]	['G6700-MONOMER', 'doxrbcn_e']	MetabolicReaction	8.12357800855527e-6*mu G6700-MONOMER + doxrbcn_e --> doxrbcn_p	1000.0	0
DOXRBCNtex_REV_CPLX0-7534	['b0929_Outer_Membrane']	[1.0]	['doxrbcn_e']	[-3.6905318514353e-6*mu, -1.0]	['CPLX0-7534', 'doxrbcn_p']	MetabolicReaction	3.6905318514353e-6*mu CPLX0-7534 + doxrbcn_p --> doxrbcn_e	1000.0	0
DOXRBCNtex_FWD_CPLX0-7534	['b0929_Outer_Membrane']	[1.0]	['doxrbcn_p']	[-3.6905318514353e-6*mu, -1.0]	['CPLX0-7534', 'doxrbcn_e']	MetabolicReaction	3.6905318514353e-6*mu CPLX0-7534 + doxrbcn_e --> doxrbcn_p	1000.0	0
DOXRBCNtpp_FWD_TRANS-CPLX-201	['b0462_Inner_Membrane', 'b3035_Outer_Membrane', 'b0463_lipoInner_Membrane']	[1.0, 1.0]	['doxrbcn_e', 'h_c']	[-2.3987070910435e-6*mu, -1.0, -1.0]	['TRANS-CPLX-201', 'doxrbcn_p', 'h_p']	MetabolicReaction	2.3987070910435e-6*mu TRANS-CPLX-201 + doxrbcn_p + h_p --> doxrbcn_e + h_c	1000.0	0
DOXRBCNtpp_FWD_CPLX0-3932	['b2470_Inner_Membrane', 'b3035_Outer_Membrane', 'b0463_lipoInner_Membrane']	[1.0, 1.0]	['doxrbcn_e', 'h_c']	[-2.40320311140928e-6*mu, -1.0, -1.0]	['CPLX0-3932', 'doxrbcn_p', 'h_p']	MetabolicReaction	2.40320311140928e-6*mu CPLX0-3932 + doxrbcn_p + h_p --> doxrbcn_e + h_c	1000.0	0
DPCOAK_FWD_EG12312-MONOMER	['b0103']	[1.0, 1.0, 1.0]	['coa_c', 'h_c', 'adp_c']	[-1.27410500456122e-5*mu, -1.0, -1.0]	['EG12312-MONOMER', 'dpcoa_c', 'atp_c']	MetabolicReaction	1.27410500456122e-5*mu EG12312-MONOMER + atp_c + dpcoa_c --> adp_c + coa_c + h_c	1000.0	0
DPR_FWD_CPLX0-7643	['b3774']	[1.0, 1.0]	['pant__R_c', 'nadp_c']	[-2.34263081235811e-6*mu, -1.0, -1.0, -1.0]	['CPLX0-7643', 'nadph_c', 'h_c', '2dhp_c']	MetabolicReaction	2dhp_c + 2.34263081235811e-6*mu CPLX0-7643 + h_c + nadph_c --> nadp_c + pant__R_c	1000.0	0
DPR_FWD_2-DEHYDROPANTOATE-REDUCT-MONOMER	['b0425']	[1.0, 1.0]	['pant__R_c', 'nadp_c']	[-9.41170434140603e-6*mu, -1.0, -1.0, -1.0]	['2-DEHYDROPANTOATE-REDUCT-MONOMER', 'nadph_c', 'h_c', '2dhp_c']	MetabolicReaction	9.41170434140603e-6*mu 2-DEHYDROPANTOATE-REDUCT-MONOMER + 2dhp_c + h_c + nadph_c --> nadp_c + pant__R_c	1000.0	0
DRPA_FWD_DEOXYRIBOSE-P-ALD-MONOMER	['b4381']	[1.0, 1.0]	['acald_c', 'g3p_c']	[-1.09340412664196e-5*mu, -1.0]	['DEOXYRIBOSE-P-ALD-MONOMER', '2dr5p_c']	MetabolicReaction	2dr5p_c + 1.09340412664196e-5*mu DEOXYRIBOSE-P-ALD-MONOMER --> acald_c + g3p_c	1000.0	0
DSERDHr_REV_CPLX0-1962	['b1539']	[1.0, 1.0]	['ser__D_c', 'nadp_c']	[-3.91739591890801e-6*mu, -1.0, -1.0, -1.0]	['CPLX0-1962', '2amsa_c', 'nadph_c', 'h_c']	MetabolicReaction	2amsa_c + 3.91739591890801e-6*mu CPLX0-1962 + h_c + nadph_c --> nadp_c + ser__D_c	1000.0	0
DSERDHr_FWD_CPLX0-1962	['b1539']	[1.0, 1.0, 1.0]	['2amsa_c', 'nadph_c', 'h_c']	[-3.91739591890801e-6*mu, -1.0, -1.0]	['CPLX0-1962', 'ser__D_c', 'nadp_c']	MetabolicReaction	3.91739591890801e-6*mu CPLX0-1962 + nadp_c + ser__D_c --> 2amsa_c + h_c + nadph_c	1000.0	0
DSERt2pp_FWD_CYCA-MONOMER	['b4208_Inner_Membrane']	[1.0, 1.0]	['ser__D_c', 'h_c']	[-6.85453859205898e-6*mu, -1.0, -1.0]	['CYCA-MONOMER', 'ser__D_p', 'h_p']	MetabolicReaction	6.85453859205898e-6*mu CYCA-MONOMER + h_p + ser__D_p --> h_c + ser__D_c	1000.0	0
DSERtex_REV_CPLX0-7533	['b2215_Outer_Membrane']	[1.0]	['ser__D_e']	[-3.61950325781278e-6*mu, -1.0]	['CPLX0-7533', 'ser__D_p']	MetabolicReaction	3.61950325781278e-6*mu CPLX0-7533 + ser__D_p --> ser__D_e	1000.0	0
DSERtex_FWD_CPLX0-7533	['b2215_Outer_Membrane']	[1.0]	['ser__D_p']	[-3.61950325781278e-6*mu, -1.0]	['CPLX0-7533', 'ser__D_e']	MetabolicReaction	3.61950325781278e-6*mu CPLX0-7533 + ser__D_e --> ser__D_p	1000.0	0
DSERtex_REV_CPLX0-7534	['b0929_Outer_Membrane']	[1.0]	['ser__D_e']	[-3.6905318514353e-6*mu, -1.0]	['CPLX0-7534', 'ser__D_p']	MetabolicReaction	3.6905318514353e-6*mu CPLX0-7534 + ser__D_p --> ser__D_e	1000.0	0
DSERtex_FWD_CPLX0-7534	['b0929_Outer_Membrane']	[1.0]	['ser__D_p']	[-3.6905318514353e-6*mu, -1.0]	['CPLX0-7534', 'ser__D_e']	MetabolicReaction	3.6905318514353e-6*mu CPLX0-7534 + ser__D_e --> ser__D_p	1000.0	0
DSERtex_REV_G6700-MONOMER	['b1377_Outer_Membrane']	[1.0]	['ser__D_e']	[-8.12357800855527e-6*mu, -1.0]	['G6700-MONOMER', 'ser__D_p']	MetabolicReaction	8.12357800855527e-6*mu G6700-MONOMER + ser__D_p --> ser__D_e	1000.0	0
DSERtex_FWD_G6700-MONOMER	['b1377_Outer_Membrane']	[1.0]	['ser__D_p']	[-8.12357800855527e-6*mu, -1.0]	['G6700-MONOMER', 'ser__D_e']	MetabolicReaction	8.12357800855527e-6*mu G6700-MONOMER + ser__D_e --> ser__D_p	1000.0	0
DSERtex_REV_CPLX0-7530	['b0241_Outer_Membrane']	[1.0]	['ser__D_e']	[-3.71961802828584e-6*mu, -1.0]	['CPLX0-7530', 'ser__D_p']	MetabolicReaction	3.71961802828584e-6*mu CPLX0-7530 + ser__D_p --> ser__D_e	1000.0	0
DSERtex_FWD_CPLX0-7530	['b0241_Outer_Membrane']	[1.0]	['ser__D_p']	[-3.71961802828584e-6*mu, -1.0]	['CPLX0-7530', 'ser__D_e']	MetabolicReaction	3.71961802828584e-6*mu CPLX0-7530 + ser__D_e --> ser__D_p	1000.0	0
DTARTD_FWD_FUMARASE-B_mod_4fe4s	['b4122']	[1.0, 1.0]	['h2o_c', 'oaa_c']	[-3.63883228547504e-6*mu, -1.0]	['FUMARASE-B_mod_4fe4s', 'tartr__D_c']	MetabolicReaction	3.63883228547504e-6*mu FUMARASE-B_mod_4fe4s + tartr__D_c --> h2o_c + oaa_c	1000.0	0
DTMPK_REV_DTMPKI-MONOMER_mod_mg2	['b1098']	[1.0, 1.0]	['dtmp_c', 'atp_c']	[-1.22714226404811e-5*mu, -1.0, -1.0]	['DTMPKI-MONOMER_mod_mg2', 'dtdp_c', 'adp_c']	MetabolicReaction	1.22714226404811e-5*mu DTMPKI-MONOMER_mod_mg2 + adp_c + dtdp_c --> atp_c + dtmp_c	1000.0	0
DTMPK_FWD_DTMPKI-MONOMER_mod_mg2	['b1098']	[1.0, 1.0]	['dtdp_c', 'adp_c']	[-4.5678816466385e-5*mu, -1.0, -1.0]	['DTMPKI-MONOMER_mod_mg2', 'dtmp_c', 'atp_c']	MetabolicReaction	4.5678816466385e-5*mu DTMPKI-MONOMER_mod_mg2 + atp_c + dtmp_c --> adp_c + dtdp_c	1000.0	0
DTMPtex_REV_CPLX0-7533	['b2215_Outer_Membrane']	[1.0]	['dtmp_e']	[-3.61950325781278e-6*mu, -1.0]	['CPLX0-7533', 'dtmp_p']	MetabolicReaction	3.61950325781278e-6*mu CPLX0-7533 + dtmp_p --> dtmp_e	1000.0	0
DTMPtex_FWD_CPLX0-7533	['b2215_Outer_Membrane']	[1.0]	['dtmp_p']	[-3.61950325781278e-6*mu, -1.0]	['CPLX0-7533', 'dtmp_e']	MetabolicReaction	3.61950325781278e-6*mu CPLX0-7533 + dtmp_e --> dtmp_p	1000.0	0
DTMPtex_REV_CPLX0-7534	['b0929_Outer_Membrane']	[1.0]	['dtmp_e']	[-3.6905318514353e-6*mu, -1.0]	['CPLX0-7534', 'dtmp_p']	MetabolicReaction	3.6905318514353e-6*mu CPLX0-7534 + dtmp_p --> dtmp_e	1000.0	0
DTMPtex_FWD_CPLX0-7534	['b0929_Outer_Membrane']	[1.0]	['dtmp_p']	[-3.6905318514353e-6*mu, -1.0]	['CPLX0-7534', 'dtmp_e']	MetabolicReaction	3.6905318514353e-6*mu CPLX0-7534 + dtmp_e --> dtmp_p	1000.0	0
DTMPtex_REV_G6700-MONOMER	['b1377_Outer_Membrane']	[1.0]	['dtmp_e']	[-8.12357800855527e-6*mu, -1.0]	['G6700-MONOMER', 'dtmp_p']	MetabolicReaction	8.12357800855527e-6*mu G6700-MONOMER + dtmp_p --> dtmp_e	1000.0	0
DTMPtex_FWD_G6700-MONOMER	['b1377_Outer_Membrane']	[1.0]	['dtmp_p']	[-8.12357800855527e-6*mu, -1.0]	['G6700-MONOMER', 'dtmp_e']	MetabolicReaction	8.12357800855527e-6*mu G6700-MONOMER + dtmp_e --> dtmp_p	1000.0	0
DTMPtex_REV_CPLX0-7530	['b0241_Outer_Membrane']	[1.0]	['dtmp_e']	[-3.71961802828584e-6*mu, -1.0]	['CPLX0-7530', 'dtmp_p']	MetabolicReaction	3.71961802828584e-6*mu CPLX0-7530 + dtmp_p --> dtmp_e	1000.0	0
DTMPtex_FWD_CPLX0-7530	['b0241_Outer_Membrane']	[1.0]	['dtmp_p']	[-3.71961802828584e-6*mu, -1.0]	['CPLX0-7530', 'dtmp_e']	MetabolicReaction	3.71961802828584e-6*mu CPLX0-7530 + dtmp_e --> dtmp_p	1000.0	0
DUMPtex_REV_CPLX0-7533	['b2215_Outer_Membrane']	[1.0]	['dump_e']	[-3.61950325781278e-6*mu, -1.0]	['CPLX0-7533', 'dump_p']	MetabolicReaction	3.61950325781278e-6*mu CPLX0-7533 + dump_p --> dump_e	1000.0	0
DUMPtex_FWD_CPLX0-7533	['b2215_Outer_Membrane']	[1.0]	['dump_p']	[-3.61950325781278e-6*mu, -1.0]	['CPLX0-7533', 'dump_e']	MetabolicReaction	3.61950325781278e-6*mu CPLX0-7533 + dump_e --> dump_p	1000.0	0
DUMPtex_REV_CPLX0-7534	['b0929_Outer_Membrane']	[1.0]	['dump_e']	[-3.6905318514353e-6*mu, -1.0]	['CPLX0-7534', 'dump_p']	MetabolicReaction	3.6905318514353e-6*mu CPLX0-7534 + dump_p --> dump_e	1000.0	0
DUMPtex_FWD_CPLX0-7534	['b0929_Outer_Membrane']	[1.0]	['dump_p']	[-3.6905318514353e-6*mu, -1.0]	['CPLX0-7534', 'dump_e']	MetabolicReaction	3.6905318514353e-6*mu CPLX0-7534 + dump_e --> dump_p	1000.0	0
DUMPtex_REV_G6700-MONOMER	['b1377_Outer_Membrane']	[1.0]	['dump_e']	[-8.12357800855527e-6*mu, -1.0]	['G6700-MONOMER', 'dump_p']	MetabolicReaction	8.12357800855527e-6*mu G6700-MONOMER + dump_p --> dump_e	1000.0	0
DUMPtex_FWD_G6700-MONOMER	['b1377_Outer_Membrane']	[1.0]	['dump_p']	[-8.12357800855527e-6*mu, -1.0]	['G6700-MONOMER', 'dump_e']	MetabolicReaction	8.12357800855527e-6*mu G6700-MONOMER + dump_e --> dump_p	1000.0	0
DUMPtex_REV_CPLX0-7530	['b0241_Outer_Membrane']	[1.0]	['dump_e']	[-3.71961802828584e-6*mu, -1.0]	['CPLX0-7530', 'dump_p']	MetabolicReaction	3.71961802828584e-6*mu CPLX0-7530 + dump_p --> dump_e	1000.0	0
DUMPtex_FWD_CPLX0-7530	['b0241_Outer_Membrane']	[1.0]	['dump_p']	[-3.71961802828584e-6*mu, -1.0]	['CPLX0-7530', 'dump_e']	MetabolicReaction	3.71961802828584e-6*mu CPLX0-7530 + dump_e --> dump_p	1000.0	0
DURADx_REV_CPLX0-7788	['b2146', 'b2147']	[1.0, 1.0]	['nad_c', '56dura_c']	[-2.70217111770594e-6*mu, -1.0, -1.0, -1.0]	['CPLX0-7788', 'ura_c', 'nadh_c', 'h_c']	MetabolicReaction	2.70217111770594e-6*mu CPLX0-7788 + h_c + nadh_c + ura_c --> 56dura_c + nad_c	1000.0	0
DURADx_FWD_CPLX0-7788	['b2146', 'b2147']	[1.0, 1.0, 1.0]	['ura_c', 'nadh_c', 'h_c']	[-2.70217111770594e-6*mu, -1.0, -1.0]	['CPLX0-7788', 'nad_c', '56dura_c']	MetabolicReaction	56dura_c + 2.70217111770594e-6*mu CPLX0-7788 + nad_c --> h_c + nadh_c + ura_c	1000.0	0
DURIK1_FWD_TDK-MONOMER	['b1238']	[1.0, 1.0, 1.0]	['adp_c', 'dump_c', 'h_c']	[-1.23982547114988e-5*mu, -1.0, -1.0]	['TDK-MONOMER', 'duri_c', 'atp_c']	MetabolicReaction	1.23982547114988e-5*mu TDK-MONOMER + atp_c + duri_c --> adp_c + dump_c + h_c	1000.0	0
DURIPP_REV_DEOD-CPLX	['b4384']	[1.0, 1.0]	['pi_c', 'duri_c']	[-2.99823652088189e-6*mu, -1.0, -1.0]	['DEOD-CPLX', 'ura_c', '2dr1p_c']	MetabolicReaction	2dr1p_c + 2.99823652088189e-6*mu DEOD-CPLX + ura_c --> duri_c + pi_c	1000.0	0
DURIPP_FWD_DEOD-CPLX	['b4384']	[1.0, 1.0]	['ura_c', '2dr1p_c']	[-2.99823652088189e-6*mu, -1.0, -1.0]	['DEOD-CPLX', 'pi_c', 'duri_c']	MetabolicReaction	2.99823652088189e-6*mu DEOD-CPLX + duri_c + pi_c --> 2dr1p_c + ura_c	1000.0	0
DURIPP_REV_DEOA-CPLX	['b4382']	[1.0, 1.0]	['pi_c', 'duri_c']	[-4.36203760702284e-6*mu, -1.0, -1.0]	['DEOA-CPLX', 'ura_c', '2dr1p_c']	MetabolicReaction	2dr1p_c + 4.36203760702284e-6*mu DEOA-CPLX + ura_c --> duri_c + pi_c	1000.0	0
DURIPP_FWD_DEOA-CPLX	['b4382']	[1.0, 1.0]	['ura_c', '2dr1p_c']	[-4.36203760702284e-6*mu, -1.0, -1.0]	['DEOA-CPLX', 'pi_c', 'duri_c']	MetabolicReaction	4.36203760702284e-6*mu DEOA-CPLX + duri_c + pi_c --> 2dr1p_c + ura_c	1000.0	0
DURIt2pp_FWD_NUPG-MONOMER	['b2964_Inner_Membrane']	[1.0, 1.0]	['duri_c', 'h_c']	[-7.43107290740777e-6*mu, -1.0, -1.0]	['NUPG-MONOMER', 'h_p', 'duri_p']	MetabolicReaction	7.43107290740777e-6*mu NUPG-MONOMER + duri_p + h_p --> duri_c + h_c	1000.0	0
DURIt2pp_FWD_NUPC-MONOMER	['b2393_Inner_Membrane']	[1.0, 1.0]	['duri_c', 'h_c']	[-7.80191361440411e-6*mu, -1.0, -1.0]	['NUPC-MONOMER', 'h_p', 'duri_p']	MetabolicReaction	7.80191361440411e-6*mu NUPC-MONOMER + duri_p + h_p --> duri_c + h_c	1000.0	0
DURItex_REV_EG11035-MONOMER	['b0411_Outer_Membrane']	[1.0]	['duri_e']	[-9.47091343361045e-6*mu, -1.0]	['EG11035-MONOMER', 'duri_p']	MetabolicReaction	9.47091343361045e-6*mu EG11035-MONOMER + duri_p --> duri_e	1000.0	0
DURItex_FWD_EG11035-MONOMER	['b0411_Outer_Membrane']	[1.0]	['duri_p']	[-9.47091343361045e-6*mu, -1.0]	['EG11035-MONOMER', 'duri_e']	MetabolicReaction	9.47091343361045e-6*mu EG11035-MONOMER + duri_e --> duri_p	1000.0	0
DUTPDP_FWD_G7164-MONOMER	['b2251']	[1.0, 1.0, 1.0]	['ppi_c', 'h_c', 'dump_c']	[-1.62440788809322e-5*mu, -1.0, -1.0]	['G7164-MONOMER', 'h2o_c', 'dutp_c']	MetabolicReaction	1.62440788809322e-5*mu G7164-MONOMER + dutp_c + h2o_c --> dump_c + h_c + ppi_c	1000.0	0
DUTPDP_FWD_DUTP-PYROP-CPLX_mod_zn2	['b3640']	[1.0, 1.0, 1.0]	['ppi_c', 'h_c', 'dump_c']	[-7.19733461279509e-6*mu, -1.0, -1.0]	['DUTP-PYROP-CPLX_mod_zn2', 'h2o_c', 'dutp_c']	MetabolicReaction	7.19733461279509e-6*mu DUTP-PYROP-CPLX_mod_zn2 + dutp_c + h2o_c --> dump_c + h_c + ppi_c	1000.0	0
DXPRIi_FWD_DXPREDISOM-CPLX_mod_mn2	['b0173']	[1.0, 1.0]	['2me4p_c', 'nadp_c']	[-0.0277777777777778*mu, -1.0, -1.0, -1.0]	['DXPREDISOM-CPLX_mod_mn2', 'dxyl5p_c', 'nadph_c', 'h_c']	MetabolicReaction	0.0277777777777778*mu DXPREDISOM-CPLX_mod_mn2 + dxyl5p_c + h_c + nadph_c --> 2me4p_c + nadp_c	1000.0	0
DXPRIi_FWD_DXPREDISOM-CPLX_mod_cobalt2	['b0173']	[1.0, 1.0]	['2me4p_c', 'nadp_c']	[-0.0277777777777778*mu, -1.0, -1.0, -1.0]	['DXPREDISOM-CPLX_mod_cobalt2', 'dxyl5p_c', 'nadph_c', 'h_c']	MetabolicReaction	0.0277777777777778*mu DXPREDISOM-CPLX_mod_cobalt2 + dxyl5p_c + h_c + nadph_c --> 2me4p_c + nadp_c	1000.0	0
DXPRIi_FWD_DXPREDISOM-CPLX_mod_mg2	['b0173']	[1.0, 1.0]	['2me4p_c', 'nadp_c']	[-0.0277777777777778*mu, -1.0, -1.0, -1.0]	['DXPREDISOM-CPLX_mod_mg2', 'dxyl5p_c', 'nadph_c', 'h_c']	MetabolicReaction	0.0277777777777778*mu DXPREDISOM-CPLX_mod_mg2 + dxyl5p_c + h_c + nadph_c --> 2me4p_c + nadp_c	1000.0	0
DXPS_FWD_CPLX0-743_mod_thmpp	['b0420']	[1.0, 1.0]	['dxyl5p_c', 'co2_c']	[-0.0140803241156925*mu, -1.0, -1.0, -1.0]	['CPLX0-743_mod_thmpp', 'pyr_c', 'h_c', 'g3p_c']	MetabolicReaction	0.0140803241156925*mu CPLX0-743_mod_thmpp + g3p_c + h_c + pyr_c --> co2_c + dxyl5p_c	1000.0	0
DXYLK_FWD_CPLX0-7466_mod_mg2	['b3564']	[1.0, 1.0, 1.0]	['dxyl5p_c', 'h_c', 'adp_c']	[-4.02094729362065e-6*mu, -1.0, -1.0]	['CPLX0-7466_mod_mg2', 'dxyl_c', 'atp_c']	MetabolicReaction	4.02094729362065e-6*mu CPLX0-7466_mod_mg2 + atp_c + dxyl_c --> adp_c + dxyl5p_c + h_c	1000.0	0
E4PD_REV_GAPDH-A-CPLX	['b1779']	[1.0, 1.0, 1.0]	['h2o_c', 'e4p_c', 'nad_c']	[-3.20942472231275e-6*mu, -1.0, -2.0, -1.0]	['GAPDH-A-CPLX', '4per_c', 'h_c', 'nadh_c']	MetabolicReaction	4per_c + 3.20942472231275e-6*mu GAPDH-A-CPLX + 2.0 h_c + nadh_c --> e4p_c + h2o_c + nad_c	1000.0	0
E4PD_FWD_GAPDH-A-CPLX	['b1779']	[1.0, 2.0, 1.0]	['4per_c', 'h_c', 'nadh_c']	[-3.20942472231275e-6*mu, -1.0, -1.0, -1.0]	['GAPDH-A-CPLX', 'h2o_c', 'e4p_c', 'nad_c']	MetabolicReaction	3.20942472231275e-6*mu GAPDH-A-CPLX + e4p_c + h2o_c + nad_c --> 4per_c + 2.0 h_c + nadh_c	1000.0	0
E4PD_REV_ERYTH4PDEHYDROG-CPLX	['b2927']	[1.0, 1.0, 1.0]	['h2o_c', 'e4p_c', 'nad_c']	[-3.09490345954754e-6*mu, -1.0, -2.0, -1.0]	['ERYTH4PDEHYDROG-CPLX', '4per_c', 'h_c', 'nadh_c']	MetabolicReaction	4per_c + 3.09490345954754e-6*mu ERYTH4PDEHYDROG-CPLX + 2.0 h_c + nadh_c --> e4p_c + h2o_c + nad_c	1000.0	0
E4PD_FWD_ERYTH4PDEHYDROG-CPLX	['b2927']	[1.0, 2.0, 1.0]	['4per_c', 'h_c', 'nadh_c']	[-0.0135143204065698*mu, -1.0, -1.0, -1.0]	['ERYTH4PDEHYDROG-CPLX', 'h2o_c', 'e4p_c', 'nad_c']	MetabolicReaction	0.0135143204065698*mu ERYTH4PDEHYDROG-CPLX + e4p_c + h2o_c + nad_c --> 4per_c + 2.0 h_c + nadh_c	1000.0	0
ECA4COLIPAabctex_FWD_ABC-53-CPLX	['b3201', 'b4261_Inner_Membrane', 'b4262_Inner_Membrane', 'b3199_Inner_Membrane', 'b3200_Periplasm']	[1.0, 1.0, 1.0, 1.0]	['eca4colipa_e', 'h_c', 'adp_c', 'pi_c']	[-2.74114688031043e-6*mu, -1.0, -1.0, -1.0]	['ABC-53-CPLX', 'h2o_c', 'atp_c', 'eca4colipa_p']	MetabolicReaction	2.74114688031043e-6*mu ABC-53-CPLX + atp_c + eca4colipa_p + h2o_c --> adp_c + eca4colipa_e + h_c + pi_c	1000.0	0
ECA4OALpp_FWD_EG11424-MONOMER	['b3622_Inner_Membrane']	[1.0, 1.0, 1.0]	['udcpdp_p', 'eca4colipa_p', 'h_p']	[-7.37149210331695e-6*mu, -1.0, -1.0]	['EG11424-MONOMER', 'colipa_p', 'eca4und_p']	MetabolicReaction	7.37149210331695e-6*mu EG11424-MONOMER + colipa_p + eca4und_p --> eca4colipa_p + h_p + udcpdp_p	1000.0	0
ECAP1pp_FWD_CPLX0-3976_edit	['b3785_Inner_Membrane', 'b3793_Inner_Membrane']	[1.0, 1.0, 1.0]	['eca2und_p', 'udcpdp_p', 'h_p']	[-4.4827905536872e-6*mu, -2.0]	['CPLX0-3976_edit', 'unagamuf_p']	MetabolicReaction	4.4827905536872e-6*mu CPLX0-3976_edit + 2.0 unagamuf_p --> eca2und_p + h_p + udcpdp_p	1000.0	0
ECAP2pp_FWD_CPLX0-3976_edit	['b3785_Inner_Membrane', 'b3793_Inner_Membrane']	[1.0, 1.0, 1.0]	['eca3und_p', 'udcpdp_p', 'h_p']	[-4.4827905536872e-6*mu, -1.0, -1.0]	['CPLX0-3976_edit', 'eca2und_p', 'unagamuf_p']	MetabolicReaction	4.4827905536872e-6*mu CPLX0-3976_edit + eca2und_p + unagamuf_p --> eca3und_p + h_p + udcpdp_p	1000.0	0
ECAP3pp_FWD_CPLX0-3976_edit	['b3785_Inner_Membrane', 'b3793_Inner_Membrane']	[1.0, 1.0, 1.0]	['eca4und_p', 'udcpdp_p', 'h_p']	[-4.4827905536872e-6*mu, -1.0, -1.0]	['CPLX0-3976_edit', 'unagamuf_p', 'eca3und_p']	MetabolicReaction	4.4827905536872e-6*mu CPLX0-3976_edit + eca3und_p + unagamuf_p --> eca4und_p + h_p + udcpdp_p	1000.0	0
ECAtpp_FWD_EG11486-MONOMER	['b3792_Inner_Membrane']	[1.0]	['unagamuf_p']	[-7.60599227023588e-6*mu, -1.0]	['EG11486-MONOMER', 'unagamuf_c']	MetabolicReaction	7.60599227023588e-6*mu EG11486-MONOMER + unagamuf_c --> unagamuf_p	1000.0	0
ECOAH1_REV_FADB-CPLX	['b3846']	[1.0]	['3hbcoa_c']	[-2.94744268117736e-6*mu, -1.0, -1.0]	['FADB-CPLX', 'h2o_c', 'b2coa_c']	MetabolicReaction	2.94744268117736e-6*mu FADB-CPLX + b2coa_c + h2o_c --> 3hbcoa_c	1000.0	0
ECOAH1_FWD_FADB-CPLX	['b3846']	[1.0, 1.0]	['h2o_c', 'b2coa_c']	[-2.94744268117736e-6*mu, -1.0]	['FADB-CPLX', '3hbcoa_c']	MetabolicReaction	3hbcoa_c + 2.94744268117736e-6*mu FADB-CPLX --> b2coa_c + h2o_c	1000.0	0
ECOAH1_REV_CPLX0-1666	['b2341']	[1.0]	['3hbcoa_c']	[-5.07723158196141e-6*mu, -1.0, -1.0]	['CPLX0-1666', 'h2o_c', 'b2coa_c']	MetabolicReaction	5.07723158196141e-6*mu CPLX0-1666 + b2coa_c + h2o_c --> 3hbcoa_c	1000.0	0
ECOAH1_FWD_CPLX0-1666	['b2341']	[1.0, 1.0]	['h2o_c', 'b2coa_c']	[-5.07723158196141e-6*mu, -1.0]	['CPLX0-1666', '3hbcoa_c']	MetabolicReaction	3hbcoa_c + 5.07723158196141e-6*mu CPLX0-1666 --> b2coa_c + h2o_c	1000.0	0
ECOAH2_REV_FADB-CPLX	['b3846']	[1.0]	['3hhcoa_c']	[-2.94744268117736e-6*mu, -1.0, -1.0]	['FADB-CPLX', 'h2o_c', 'hx2coa_c']	MetabolicReaction	2.94744268117736e-6*mu FADB-CPLX + h2o_c + hx2coa_c --> 3hhcoa_c	1000.0	0
ECOAH2_FWD_FADB-CPLX	['b3846']	[1.0, 1.0]	['h2o_c', 'hx2coa_c']	[-2.94744268117736e-6*mu, -1.0]	['FADB-CPLX', '3hhcoa_c']	MetabolicReaction	3hhcoa_c + 2.94744268117736e-6*mu FADB-CPLX --> h2o_c + hx2coa_c	1000.0	0
ECOAH2_REV_CPLX0-1666	['b2341']	[1.0]	['3hhcoa_c']	[-5.07723158196141e-6*mu, -1.0, -1.0]	['CPLX0-1666', 'h2o_c', 'hx2coa_c']	MetabolicReaction	5.07723158196141e-6*mu CPLX0-1666 + h2o_c + hx2coa_c --> 3hhcoa_c	1000.0	0
ECOAH2_FWD_CPLX0-1666	['b2341']	[1.0, 1.0]	['h2o_c', 'hx2coa_c']	[-5.07723158196141e-6*mu, -1.0]	['CPLX0-1666', '3hhcoa_c']	MetabolicReaction	3hhcoa_c + 5.07723158196141e-6*mu CPLX0-1666 --> h2o_c + hx2coa_c	1000.0	0
ECOAH3_REV_FADB-CPLX	['b3846']	[1.0]	['3hocoa_c']	[-2.94744268117736e-6*mu, -1.0, -1.0]	['FADB-CPLX', 'oc2coa_c', 'h2o_c']	MetabolicReaction	2.94744268117736e-6*mu FADB-CPLX + h2o_c + oc2coa_c --> 3hocoa_c	1000.0	0
ECOAH3_FWD_FADB-CPLX	['b3846']	[1.0, 1.0]	['oc2coa_c', 'h2o_c']	[-2.94744268117736e-6*mu, -1.0]	['FADB-CPLX', '3hocoa_c']	MetabolicReaction	3hocoa_c + 2.94744268117736e-6*mu FADB-CPLX --> h2o_c + oc2coa_c	1000.0	0
ECOAH3_REV_CPLX0-1666	['b2341']	[1.0]	['3hocoa_c']	[-5.07723158196141e-6*mu, -1.0, -1.0]	['CPLX0-1666', 'oc2coa_c', 'h2o_c']	MetabolicReaction	5.07723158196141e-6*mu CPLX0-1666 + h2o_c + oc2coa_c --> 3hocoa_c	1000.0	0
ECOAH3_FWD_CPLX0-1666	['b2341']	[1.0, 1.0]	['oc2coa_c', 'h2o_c']	[-5.07723158196141e-6*mu, -1.0]	['CPLX0-1666', '3hocoa_c']	MetabolicReaction	3hocoa_c + 5.07723158196141e-6*mu CPLX0-1666 --> h2o_c + oc2coa_c	1000.0	0
ECOAH4_REV_FADB-CPLX	['b3846']	[1.0]	['3hdcoa_c']	[-2.94744268117736e-6*mu, -1.0, -1.0]	['FADB-CPLX', 'dc2coa_c', 'h2o_c']	MetabolicReaction	2.94744268117736e-6*mu FADB-CPLX + dc2coa_c + h2o_c --> 3hdcoa_c	1000.0	0
ECOAH4_FWD_FADB-CPLX	['b3846']	[1.0, 1.0]	['dc2coa_c', 'h2o_c']	[-2.94744268117736e-6*mu, -1.0]	['FADB-CPLX', '3hdcoa_c']	MetabolicReaction	3hdcoa_c + 2.94744268117736e-6*mu FADB-CPLX --> dc2coa_c + h2o_c	1000.0	0
ECOAH4_REV_CPLX0-1666	['b2341']	[1.0]	['3hdcoa_c']	[-5.07723158196141e-6*mu, -1.0, -1.0]	['CPLX0-1666', 'dc2coa_c', 'h2o_c']	MetabolicReaction	5.07723158196141e-6*mu CPLX0-1666 + dc2coa_c + h2o_c --> 3hdcoa_c	1000.0	0
ECOAH4_FWD_CPLX0-1666	['b2341']	[1.0, 1.0]	['dc2coa_c', 'h2o_c']	[-5.07723158196141e-6*mu, -1.0]	['CPLX0-1666', '3hdcoa_c']	MetabolicReaction	3hdcoa_c + 5.07723158196141e-6*mu CPLX0-1666 --> dc2coa_c + h2o_c	1000.0	0
ECOAH5_REV_FADB-CPLX	['b3846']	[1.0]	['3hddcoa_c']	[-2.94744268117736e-6*mu, -1.0, -1.0]	['FADB-CPLX', 'h2o_c', 'dd2coa_c']	MetabolicReaction	2.94744268117736e-6*mu FADB-CPLX + dd2coa_c + h2o_c --> 3hddcoa_c	1000.0	0
ECOAH5_FWD_FADB-CPLX	['b3846']	[1.0, 1.0]	['h2o_c', 'dd2coa_c']	[-2.94744268117736e-6*mu, -1.0]	['FADB-CPLX', '3hddcoa_c']	MetabolicReaction	3hddcoa_c + 2.94744268117736e-6*mu FADB-CPLX --> dd2coa_c + h2o_c	1000.0	0
ECOAH5_REV_CPLX0-1666	['b2341']	[1.0]	['3hddcoa_c']	[-5.07723158196141e-6*mu, -1.0, -1.0]	['CPLX0-1666', 'h2o_c', 'dd2coa_c']	MetabolicReaction	5.07723158196141e-6*mu CPLX0-1666 + dd2coa_c + h2o_c --> 3hddcoa_c	1000.0	0
ECOAH5_FWD_CPLX0-1666	['b2341']	[1.0, 1.0]	['h2o_c', 'dd2coa_c']	[-5.07723158196141e-6*mu, -1.0]	['CPLX0-1666', '3hddcoa_c']	MetabolicReaction	3hddcoa_c + 5.07723158196141e-6*mu CPLX0-1666 --> dd2coa_c + h2o_c	1000.0	0
ECOAH6_REV_FADB-CPLX	['b3846']	[1.0]	['3htdcoa_c']	[-2.94744268117736e-6*mu, -1.0, -1.0]	['FADB-CPLX', 'h2o_c', 'td2coa_c']	MetabolicReaction	2.94744268117736e-6*mu FADB-CPLX + h2o_c + td2coa_c --> 3htdcoa_c	1000.0	0
ECOAH6_FWD_FADB-CPLX	['b3846']	[1.0, 1.0]	['h2o_c', 'td2coa_c']	[-2.94744268117736e-6*mu, -1.0]	['FADB-CPLX', '3htdcoa_c']	MetabolicReaction	3htdcoa_c + 2.94744268117736e-6*mu FADB-CPLX --> h2o_c + td2coa_c	1000.0	0
ECOAH6_REV_CPLX0-1666	['b2341']	[1.0]	['3htdcoa_c']	[-5.07723158196141e-6*mu, -1.0, -1.0]	['CPLX0-1666', 'h2o_c', 'td2coa_c']	MetabolicReaction	5.07723158196141e-6*mu CPLX0-1666 + h2o_c + td2coa_c --> 3htdcoa_c	1000.0	0
ECOAH6_FWD_CPLX0-1666	['b2341']	[1.0, 1.0]	['h2o_c', 'td2coa_c']	[-5.07723158196141e-6*mu, -1.0]	['CPLX0-1666', '3htdcoa_c']	MetabolicReaction	3htdcoa_c + 5.07723158196141e-6*mu CPLX0-1666 --> h2o_c + td2coa_c	1000.0	0
ECOAH7_REV_FADB-CPLX	['b3846']	[1.0]	['3hhdcoa_c']	[-2.94744268117736e-6*mu, -1.0, -1.0]	['FADB-CPLX', 'h2o_c', 'hdd2coa_c']	MetabolicReaction	2.94744268117736e-6*mu FADB-CPLX + h2o_c + hdd2coa_c --> 3hhdcoa_c	1000.0	0
ECOAH7_FWD_FADB-CPLX	['b3846']	[1.0, 1.0]	['h2o_c', 'hdd2coa_c']	[-2.94744268117736e-6*mu, -1.0]	['FADB-CPLX', '3hhdcoa_c']	MetabolicReaction	3hhdcoa_c + 2.94744268117736e-6*mu FADB-CPLX --> h2o_c + hdd2coa_c	1000.0	0
ECOAH7_REV_CPLX0-1666	['b2341']	[1.0]	['3hhdcoa_c']	[-5.07723158196141e-6*mu, -1.0, -1.0]	['CPLX0-1666', 'h2o_c', 'hdd2coa_c']	MetabolicReaction	5.07723158196141e-6*mu CPLX0-1666 + h2o_c + hdd2coa_c --> 3hhdcoa_c	1000.0	0
ECOAH7_FWD_CPLX0-1666	['b2341']	[1.0, 1.0]	['h2o_c', 'hdd2coa_c']	[-5.07723158196141e-6*mu, -1.0]	['CPLX0-1666', '3hhdcoa_c']	MetabolicReaction	3hhdcoa_c + 5.07723158196141e-6*mu CPLX0-1666 --> h2o_c + hdd2coa_c	1000.0	0
ECOAH8_REV_FADB-CPLX	['b3846']	[1.0]	['3hodcoa_c']	[-2.94744268117736e-6*mu, -1.0, -1.0]	['FADB-CPLX', 'h2o_c', 'od2coa_c']	MetabolicReaction	2.94744268117736e-6*mu FADB-CPLX + h2o_c + od2coa_c --> 3hodcoa_c	1000.0	0
ECOAH8_FWD_FADB-CPLX	['b3846']	[1.0, 1.0]	['h2o_c', 'od2coa_c']	[-2.94744268117736e-6*mu, -1.0]	['FADB-CPLX', '3hodcoa_c']	MetabolicReaction	3hodcoa_c + 2.94744268117736e-6*mu FADB-CPLX --> h2o_c + od2coa_c	1000.0	0
ECOAH8_REV_CPLX0-1666	['b2341']	[1.0]	['3hodcoa_c']	[-5.07723158196141e-6*mu, -1.0, -1.0]	['CPLX0-1666', 'h2o_c', 'od2coa_c']	MetabolicReaction	5.07723158196141e-6*mu CPLX0-1666 + h2o_c + od2coa_c --> 3hodcoa_c	1000.0	0
ECOAH8_FWD_CPLX0-1666	['b2341']	[1.0, 1.0]	['h2o_c', 'od2coa_c']	[-5.07723158196141e-6*mu, -1.0]	['CPLX0-1666', '3hodcoa_c']	MetabolicReaction	3hodcoa_c + 5.07723158196141e-6*mu CPLX0-1666 --> h2o_c + od2coa_c	1000.0	0
EDA_FWD_KDPGALDOL-4OH2OXOGLUTARALDOL-CPLX	['b1850']	[1.0, 1.0]	['pyr_c', 'g3p_c']	[-5.6522795870624e-6*mu, -1.0]	['KDPGALDOL-4OH2OXOGLUTARALDOL-CPLX', '2ddg6p_c']	MetabolicReaction	2ddg6p_c + 5.6522795870624e-6*mu KDPGALDOL-4OH2OXOGLUTARALDOL-CPLX --> g3p_c + pyr_c	1000.0	0
EDD_FWD_PGLUCONDEHYDRAT-MONOMER	['b1851']	[1.0, 1.0]	['h2o_c', '2ddg6p_c']	[-5.32723045812051e-7*mu, -1.0]	['PGLUCONDEHYDRAT-MONOMER', '6pgc_c']	MetabolicReaction	6pgc_c + 5.32723045812051e-7*mu PGLUCONDEHYDRAT-MONOMER --> 2ddg6p_c + h2o_c	1000.0	0
ENLIPAabctex_FWD_ABC-53-CPLX	['b3201', 'b4261_Inner_Membrane', 'b4262_Inner_Membrane', 'b3199_Inner_Membrane', 'b3200_Periplasm']	[1.0, 1.0, 1.0, 1.0]	['enlipa_e', 'h_c', 'adp_c', 'pi_c']	[-2.74114688031043e-6*mu, -1.0, -1.0, -1.0]	['ABC-53-CPLX', 'h2o_c', 'atp_c', 'enlipa_p']	MetabolicReaction	2.74114688031043e-6*mu ABC-53-CPLX + atp_c + enlipa_p + h2o_c --> adp_c + enlipa_e + h_c + pi_c	1000.0	0
ENO_REV_Eno_dim_mod_4:mg2	['b2779']	[1.0]	['2pg_c']	[-1.68350168350168e-6*mu, -1.0, -1.0]	['Eno_dim_mod_4:mg2', 'pep_c', 'h2o_c']	MetabolicReaction	1.68350168350168e-6*mu Eno_dim_mod_4:mg2 + h2o_c + pep_c --> 2pg_c	1000.0	0
ENO_FWD_Eno_dim_mod_4:mg2	['b2779']	[1.0, 1.0]	['pep_c', 'h2o_c']	[-1.68350168350168e-6*mu, -1.0]	['Eno_dim_mod_4:mg2', '2pg_c']	MetabolicReaction	2pg_c + 1.68350168350168e-6*mu Eno_dim_mod_4:mg2 --> h2o_c + pep_c	1000.0	0
ENTCS_FWD_ENTD-MONOMER	['b0583']	[1.0, 6.0, 9.0]	['enter_c', 'amp_c', 'h_c']	[-1.23416737929916e-5*mu, -3.0, -3.0]	['ENTD-MONOMER', '23dhba_c', 'seramp_c']	MetabolicReaction	3.0 23dhba_c + 1.23416737929916e-5*mu ENTD-MONOMER + 3.0 seramp_c --> 6.0 amp_c + enter_c + 9.0 h_c	1000.0	0
ENTERES_FWD_EG10299-MONOMER	['b0585']	[3.0, 3.0]	['h_c', '23dhbzs_c']	[-7.92718756228578e-6*mu, -3.0, -1.0]	['EG10299-MONOMER', 'h2o_c', 'enter_c']	MetabolicReaction	7.92718756228578e-6*mu EG10299-MONOMER + enter_c + 3.0 h2o_c --> 3.0 23dhbzs_c + 3.0 h_c	1000.0	0
ENTERES2_FWD_EG10299-MONOMER	['b0585']	[1.0, 3.0, 3.0]	['fe3_c', 'h_c', '23dhbzs_c']	[-7.92718756228578e-6*mu, -3.0, -1.0]	['EG10299-MONOMER', 'h2o_c', 'feenter_c']	MetabolicReaction	7.92718756228578e-6*mu EG10299-MONOMER + feenter_c + 3.0 h2o_c --> 3.0 23dhbzs_c + fe3_c + 3.0 h_c	1000.0	0
ETHAAL_FWD_ETHAMLY-CPLX_mod_adocbl	['b2441', 'b2440']	[1.0, 1.0]	['acald_c', 'nh4_c']	[-1.27429309389019e-6*mu, -1.0]	['ETHAMLY-CPLX_mod_adocbl', 'etha_c']	MetabolicReaction	1.27429309389019e-6*mu ETHAMLY-CPLX_mod_adocbl + etha_c --> acald_c + nh4_c	1000.0	0
ETHAt2pp_FWD_CPLX_dummy	['dummy']	[1.0, 1.0]	['etha_c', 'h_c']	[-4.27350427350427e-6*mu, -1.0, -1.0]	['CPLX_dummy', 'h_p', 'etha_p']	MetabolicReaction	4.27350427350427e-6*mu CPLX_dummy + etha_p + h_p --> etha_c + h_c	1000.0	0
ETHAtex_REV_CPLX0-7533	['b2215_Outer_Membrane']	[1.0]	['etha_e']	[-3.61950325781278e-6*mu, -1.0]	['CPLX0-7533', 'etha_p']	MetabolicReaction	3.61950325781278e-6*mu CPLX0-7533 + etha_p --> etha_e	1000.0	0
ETHAtex_FWD_CPLX0-7533	['b2215_Outer_Membrane']	[1.0]	['etha_p']	[-3.61950325781278e-6*mu, -1.0]	['CPLX0-7533', 'etha_e']	MetabolicReaction	3.61950325781278e-6*mu CPLX0-7533 + etha_e --> etha_p	1000.0	0
ETHAtex_REV_CPLX0-7534	['b0929_Outer_Membrane']	[1.0]	['etha_e']	[-3.6905318514353e-6*mu, -1.0]	['CPLX0-7534', 'etha_p']	MetabolicReaction	3.6905318514353e-6*mu CPLX0-7534 + etha_p --> etha_e	1000.0	0
ETHAtex_FWD_CPLX0-7534	['b0929_Outer_Membrane']	[1.0]	['etha_p']	[-3.6905318514353e-6*mu, -1.0]	['CPLX0-7534', 'etha_e']	MetabolicReaction	3.6905318514353e-6*mu CPLX0-7534 + etha_e --> etha_p	1000.0	0
ETHAtex_REV_G6700-MONOMER	['b1377_Outer_Membrane']	[1.0]	['etha_e']	[-8.12357800855527e-6*mu, -1.0]	['G6700-MONOMER', 'etha_p']	MetabolicReaction	8.12357800855527e-6*mu G6700-MONOMER + etha_p --> etha_e	1000.0	0
ETHAtex_FWD_G6700-MONOMER	['b1377_Outer_Membrane']	[1.0]	['etha_p']	[-8.12357800855527e-6*mu, -1.0]	['G6700-MONOMER', 'etha_e']	MetabolicReaction	8.12357800855527e-6*mu G6700-MONOMER + etha_e --> etha_p	1000.0	0
ETHAtex_REV_CPLX0-7530	['b0241_Outer_Membrane']	[1.0]	['etha_e']	[-3.71961802828584e-6*mu, -1.0]	['CPLX0-7530', 'etha_p']	MetabolicReaction	3.71961802828584e-6*mu CPLX0-7530 + etha_p --> etha_e	1000.0	0
ETHAtex_FWD_CPLX0-7530	['b0241_Outer_Membrane']	[1.0]	['etha_p']	[-3.71961802828584e-6*mu, -1.0]	['CPLX0-7530', 'etha_e']	MetabolicReaction	3.71961802828584e-6*mu CPLX0-7530 + etha_e --> etha_p	1000.0	0
ETHSO3abcpp_FWD_ABC-56-CPLX	['b0933', 'b0934_Inner_Membrane', 'b0936_Periplasm']	[1.0, 1.0, 1.0, 1.0]	['ethso3_c', 'h_c', 'adp_c', 'pi_c']	[-3.11530350747988e-6*mu, -1.0, -1.0, -1.0]	['ABC-56-CPLX', 'h2o_c', 'atp_c', 'ethso3_p']	MetabolicReaction	3.11530350747988e-6*mu ABC-56-CPLX + atp_c + ethso3_p + h2o_c --> adp_c + ethso3_c + h_c + pi_c	1000.0	0
ETHSO3tex_REV_CPLX0-7533	['b2215_Outer_Membrane']	[1.0]	['ethso3_e']	[-3.61950325781278e-6*mu, -1.0]	['CPLX0-7533', 'ethso3_p']	MetabolicReaction	3.61950325781278e-6*mu CPLX0-7533 + ethso3_p --> ethso3_e	1000.0	0
ETHSO3tex_FWD_CPLX0-7533	['b2215_Outer_Membrane']	[1.0]	['ethso3_p']	[-3.61950325781278e-6*mu, -1.0]	['CPLX0-7533', 'ethso3_e']	MetabolicReaction	3.61950325781278e-6*mu CPLX0-7533 + ethso3_e --> ethso3_p	1000.0	0
ETHSO3tex_REV_CPLX0-7534	['b0929_Outer_Membrane']	[1.0]	['ethso3_e']	[-3.6905318514353e-6*mu, -1.0]	['CPLX0-7534', 'ethso3_p']	MetabolicReaction	3.6905318514353e-6*mu CPLX0-7534 + ethso3_p --> ethso3_e	1000.0	0
ETHSO3tex_FWD_CPLX0-7534	['b0929_Outer_Membrane']	[1.0]	['ethso3_p']	[-3.6905318514353e-6*mu, -1.0]	['CPLX0-7534', 'ethso3_e']	MetabolicReaction	3.6905318514353e-6*mu CPLX0-7534 + ethso3_e --> ethso3_p	1000.0	0
ETHSO3tex_REV_G6700-MONOMER	['b1377_Outer_Membrane']	[1.0]	['ethso3_e']	[-8.12357800855527e-6*mu, -1.0]	['G6700-MONOMER', 'ethso3_p']	MetabolicReaction	8.12357800855527e-6*mu G6700-MONOMER + ethso3_p --> ethso3_e	1000.0	0
ETHSO3tex_FWD_G6700-MONOMER	['b1377_Outer_Membrane']	[1.0]	['ethso3_p']	[-8.12357800855527e-6*mu, -1.0]	['G6700-MONOMER', 'ethso3_e']	MetabolicReaction	8.12357800855527e-6*mu G6700-MONOMER + ethso3_e --> ethso3_p	1000.0	0
ETHSO3tex_REV_CPLX0-7530	['b0241_Outer_Membrane']	[1.0]	['ethso3_e']	[-3.71961802828584e-6*mu, -1.0]	['CPLX0-7530', 'ethso3_p']	MetabolicReaction	3.71961802828584e-6*mu CPLX0-7530 + ethso3_p --> ethso3_e	1000.0	0
ETHSO3tex_FWD_CPLX0-7530	['b0241_Outer_Membrane']	[1.0]	['ethso3_p']	[-3.71961802828584e-6*mu, -1.0]	['CPLX0-7530', 'ethso3_e']	MetabolicReaction	3.71961802828584e-6*mu CPLX0-7530 + ethso3_e --> ethso3_p	1000.0	0
ETOHtex_REV_CPLX0-7533	['b2215_Outer_Membrane']	[1.0]	['etoh_e']	[-3.61950325781278e-6*mu, -1.0]	['CPLX0-7533', 'etoh_p']	MetabolicReaction	3.61950325781278e-6*mu CPLX0-7533 + etoh_p --> etoh_e	1000.0	0
ETOHtex_FWD_CPLX0-7533	['b2215_Outer_Membrane']	[1.0]	['etoh_p']	[-3.61950325781278e-6*mu, -1.0]	['CPLX0-7533', 'etoh_e']	MetabolicReaction	3.61950325781278e-6*mu CPLX0-7533 + etoh_e --> etoh_p	1000.0	0
ETOHtex_REV_CPLX0-7534	['b0929_Outer_Membrane']	[1.0]	['etoh_e']	[-3.6905318514353e-6*mu, -1.0]	['CPLX0-7534', 'etoh_p']	MetabolicReaction	3.6905318514353e-6*mu CPLX0-7534 + etoh_p --> etoh_e	1000.0	0
ETOHtex_FWD_CPLX0-7534	['b0929_Outer_Membrane']	[1.0]	['etoh_p']	[-3.6905318514353e-6*mu, -1.0]	['CPLX0-7534', 'etoh_e']	MetabolicReaction	3.6905318514353e-6*mu CPLX0-7534 + etoh_e --> etoh_p	1000.0	0
ETOHtex_REV_G6700-MONOMER	['b1377_Outer_Membrane']	[1.0]	['etoh_e']	[-8.12357800855527e-6*mu, -1.0]	['G6700-MONOMER', 'etoh_p']	MetabolicReaction	8.12357800855527e-6*mu G6700-MONOMER + etoh_p --> etoh_e	1000.0	0
ETOHtex_FWD_G6700-MONOMER	['b1377_Outer_Membrane']	[1.0]	['etoh_p']	[-8.12357800855527e-6*mu, -1.0]	['G6700-MONOMER', 'etoh_e']	MetabolicReaction	8.12357800855527e-6*mu G6700-MONOMER + etoh_e --> etoh_p	1000.0	0
ETOHtex_REV_CPLX0-7530	['b0241_Outer_Membrane']	[1.0]	['etoh_e']	[-3.71961802828584e-6*mu, -1.0]	['CPLX0-7530', 'etoh_p']	MetabolicReaction	3.71961802828584e-6*mu CPLX0-7530 + etoh_p --> etoh_e	1000.0	0
ETOHtex_FWD_CPLX0-7530	['b0241_Outer_Membrane']	[1.0]	['etoh_p']	[-3.71961802828584e-6*mu, -1.0]	['CPLX0-7530', 'etoh_e']	MetabolicReaction	3.71961802828584e-6*mu CPLX0-7530 + etoh_e --> etoh_p	1000.0	0
ETOHtrpp_REV_SPONT	[]	[1.0]	['etoh_p']	[-1.0]	['etoh_c']	MetabolicReaction	etoh_c --> etoh_p	1000.0	0
ETOHtrpp_FWD_SPONT	[]	[1.0]	['etoh_c']	[-1.0]	['etoh_p']	MetabolicReaction	etoh_p --> etoh_c	1000.0	0
F6PA_REV_EG11905-MONOMER	['b3946']	[1.0]	['f6p_c']	[-1.23608498753194e-5*mu, -1.0, -1.0]	['EG11905-MONOMER', 'g3p_c', 'dha_c']	MetabolicReaction	1.23608498753194e-5*mu EG11905-MONOMER + dha_c + g3p_c --> f6p_c	1000.0	0
[truncated: 3,639 more rows]

## Sheet: GenericFormationReaction
id	genes	products_stoichiometry	products	reactants_stoichiometry	reactants	reaction_type	reaction	upper_bound	lower_bound
[truncated: 44 more rows]

[truncated: 7 more sheets: TranscriptionReaction, tRNAChargingReaction, TranslationReaction, PostTranslationReaction, ComplexFormation, SummaryVariable, MEReaction]
